# Supplementary material for: Advancing pathogen surveillance by nanopore sequencing and genotype characterization of Acheta domesticus densovirus in mass-reared house crickets
Source: Sci Rep. 2024 Apr 12;14:8525. doi: 10.1038/s41598-024-58768-3 (PMC11014933; doi:10.1038/s41598-024-58768-3)
Supplement: Supplementary file 1 — Supplementary Information 1. [file 41598_2024_58768_MOESM1_ESM.xlsx]

## Sheet: S1. Library inspection
100	29468472585	3724233	R	1	root
99.71	29384189895	18031689	R1	131567	cellular organisms
72.51	21367484821	0	D	2759	Eukaryota
72.51	21367484821	723729	D1	33154	Opisthokonta
71.03	20930019236	177208	K	33208	Metazoa
70.91	20896611841	3090159	K1	6072	Eumetazoa
68.31	20129932848	3079116	K2	33213	Bilateria
65.23	19222134379	8879667	K3	33317	Protostomia
56.43	16630103202	935563	K4	1206794	Ecdysozoa
55.43	16333454787	0	K5	88770	Panarthropoda
55.43	16333454787	9138021	P	6656	Arthropoda
43.81	12911412163	0	P1	197563	Mandibulata
43.81	12911412163	1964647	P2	197562	Pancrustacea
40.77	12012823745	177691	P3	6960	Hexapoda
40.56	11953021006	0	C	50557	Insecta
40.56	11953021006	0	C1	85512	Dicondylia
40.56	11953021006	0	C2	7496	Pterygota
40.56	11953021006	6651031	C3	33340	Neoptera
34.54	10178374354	12044057	C4	33392	Holometabola
12.84	3784867070	615553	O	7147	Diptera
9.6	2827619729	127009	O1	7203	Brachycera
8.79	2589664321	0	O2	43733	Muscomorpha
8.79	2589664321	0	O3	480118	Eremoneura
8.79	2589664321	0	O4	480117	Cyclorrhapha
8.79	2589664321	877852	O5	43738	Schizophora
6.87	2024425927	851651	O6	43741	Acalyptratae
3.97	1171242748	0	O7	43746	Ephydroidea
3.97	1171242748	0	F	7214	Drosophilidae
3.97	1171242748	607627	F1	43845	Drosophilinae
3.79	1116738667	0	F2	46877	Drosophilini
3.79	1116738667	3366954	G	7215	Drosophila
2.68	789592921	2018730	G1	32341	Sophophora
1.97	581564450	18535832	G2	32346	melanogaster group
0.46	134635453	28230690	G3	32351	melanogaster subgroup
0.1	28465259	28465259	S	7245	Drosophila yakuba
0.09	27118686	27118686	S	7220	Drosophila erecta
0.07	20365753	20365753	S	7227	Drosophila melanogaster
0.04	11427344	11427344	S	7238	Drosophila sechellia
0.03	10246075	10246075	S	7226	Drosophila mauritiana
0.03	8781646	8781646	S	7240	Drosophila simulans
0.38	111895540	10747612	G3	32353	suzukii subgroup
0.12	35937200	35937200	S	125945	Drosophila biarmipes
0.11	32771130	32771130	S	28584	Drosophila suzukii
0.11	32439598	32439598	S	1486046	Drosophila subpulchrella
0.25	72324814	4104838	G3	32347	ananassae subgroup
0.12	35507011	0	G4	545632	ananassae species complex
0.12	35507011	35507011	S	7217	Drosophila ananassae
0.11	32712965	0	G4	186282	bipectinata species complex
0.11	32712965	32712965	S	42026	Drosophila bipectinata
0.24	71857878	2935603	G3	32352	montium subgroup
0.12	36371824	0	G4	446045	Drosophila serrata species complex
0.12	36371824	36371824	S	7274	Drosophila serrata
0.11	32550451	32550451	S	30033	Drosophila kikkawai
0.13	37181916	0	G3	65962	rhopaloa subgroup
0.13	37181916	37181916	S	1041015	Drosophila rhopaloa
0.12	35662867	0	G3	32348	elegans subgroup
0.12	35662867	35662867	S	30023	Drosophila elegans
0.11	33668557	0	G3	32349	eugracilis subgroup
0.11	33668557	33668557	S	29029	Drosophila eugracilis
0.11	32985876	0	G3	32350	ficusphila subgroup
0.11	32985876	32985876	S	30025	Drosophila ficusphila
0.11	32815717	0	G3	32354	takahashii subgroup
0.11	32815717	32815717	S	29030	Drosophila takahashii
0.55	161609435	3901859	G2	32355	obscura group
0.3	88398635	9048494	G3	32357	obscura subgroup
0.12	34599365	34599365	S	7282	Drosophila obscura
0.08	22527049	22527049	S	7266	Drosophila guanche
0.08	22223727	22223727	S	7241	Drosophila subobscura
0.24	69308941	25992480	G3	32358	pseudoobscura subgroup
0.07	21525347	21525347	S	7229	Drosophila miranda
0.04	11133754	11133754	S	7234	Drosophila persimilis
0.04	10657360	10657360	S	7237	Drosophila pseudoobscura
0.15	44400306	0	G2	32365	willistoni group
0.15	44400306	0	G3	32367	willistoni subgroup
0.15	44400306	44400306	S	7260	Drosophila willistoni
0.88	259004503	2318372	G1	32281	Drosophila
0.38	111883639	2790371	G2	32321	repleta group
0.26	77458724	0	G3	32324	mulleri subgroup
0.26	77458724	15313377	G4	198037	mojavensis species complex
0.09	25615613	25615613	S	7232	Drosophila navojoa
0.07	20054177	20054177	S	7230	Drosophila mojavensis
0.06	16475557	16475557	S	7263	Drosophila arizonae
0.11	31634544	0	G3	40364	hydei subgroup
0.11	31634544	31634544	S	7224	Drosophila hydei
0.23	68386428	10110883	G2	32335	virilis group
0.1	29664756	29664756	S	7244	Drosophila virilis
0.1	28610789	28610789	S	47314	Drosophila novamexicana
0.13	38589096	0	G2	32304	immigrans group
0.13	38589096	0	G3	32307	nasuta subgroup
0.13	38589096	38589096	S	7291	Drosophila albomicans
0.13	37826968	0	G2	32320	quinaria group
0.13	37826968	37826968	S	198719	Drosophila innubila
0.12	35105558	0	G1	504493	Hawaiian Drosophila
0.12	35105558	0	G2	48384	picture wing clade
0.12	35105558	0	G3	48301	grimshawi clade
0.12	35105558	0	G4	48302	grimshawi group
0.12	35105558	0	G5	32378	grimshawi subgroup
0.12	35105558	35105558	S	7222	Drosophila grimshawi
0.1	29668731	0	G1	32280	Dorsilopha
0.1	29668731	29668731	S	30019	Drosophila busckii
0.18	53896454	0	F2	1861795	Colocasiomyini
0.18	53896454	0	G	7354	Scaptodrosophila
0.18	53896454	0	G1	32386	victoria group
0.18	53896454	53896454	S	7225	Scaptodrosophila lebanonensis
2.54	748614995	0	O7	43752	Tephritoidea
2.54	748614995	991198	F	7211	Tephritidae
1.57	461322944	892044	F1	164860	Dacinae
1.21	355121614	3116038	F2	43871	Dacini
0.94	275661206	4269794	G	27456	Bactrocera
0.58	171145085	7345850	G1	47832	Bactrocera
0.32	95261528	95261528	S	174628	Bactrocera latifrons
0.23	68537707	0	G2	98805	Bactrocera dorsalis complex
0.23	68537707	68537707	S	27457	Bactrocera dorsalis
0.34	100246327	0	G1	69624	Daculus
0.34	100246327	100246327	S	104688	Bactrocera oleae
0.26	76344370	0	G	47833	Zeugodacus
0.26	76344370	0	G1	1987911	Zeugodacus
0.26	76344370	76344370	S	28588	Zeugodacus cucurbitae
0.36	105309286	0	F2	164862	Ceratitidini
0.36	105309286	0	G	7212	Ceratitis
0.36	105309286	0	G1	474492	Ceratitis
0.36	105309286	105309286	S	7213	Ceratitis capitata
0.97	286300853	0	F1	43867	Trypetinae
0.97	286300853	0	F2	43901	Carpomyini
0.97	286300853	0	F3	164882	Carpomyina
0.97	286300853	95229198	G	28609	Rhagoletis
0.34	101583666	101583666	S	28612	Rhagoletis zephyria
0.3	89487989	89487989	S	28610	Rhagoletis pomonella
0.35	103716533	0	O7	43745	Diopsoidea
0.35	103716533	0	F	139644	Diopsidae
0.35	103716533	0	G	139679	Teleopsis
0.35	103716533	103716533	S	139649	Teleopsis dalmanni
1.92	564360542	303309	O6	43742	Calyptratae
1.09	321063792	0	O7	43754	Muscoidea
1.09	321063792	0	F	7366	Muscidae
1.09	321063792	345119	F1	43910	Muscinae
0.6	177476344	0	F2	43911	Stomoxyini
0.6	177476344	0	G	35569	Stomoxys
0.6	177476344	177476344	S	35570	Stomoxys calcitrans
0.49	143242329	0	F2	57894	Muscini
0.49	143242329	0	G	7369	Musca
0.49	143242329	0	G1	44052	Musca
0.49	143242329	143242329	S	7370	Musca domestica
0.51	149010902	0	O7	43755	Oestroidea
0.51	149010902	0	F	7371	Calliphoridae
0.51	149010902	0	F1	43914	Luciliinae
0.51	149010902	8486404	G	7374	Lucilia
0.24	71580534	71580534	S	13632	Lucilia sericata
0.23	68943964	68943964	S	7375	Lucilia cuprina
0.32	93982539	0	O7	43753	Hippoboscoidea
0.32	93982539	0	F	7392	Glossinidae
0.32	93982539	0	G	7393	Glossina
0.32	93982539	0	G1	44051	Nemorhina
0.32	93982539	93982539	S	7396	Glossina fuscipes
0.81	237828399	0	O2	43734	Stratiomyomorpha
0.81	237828399	0	F	34687	Stratiomyidae
0.81	237828399	0	F1	343564	Hermetiinae
0.81	237828399	0	G	343581	Hermetia
0.81	237828399	237828399	S	343691	Hermetia illucens
3.25	956631788	18651	O1	7148	Nematocera
2.87	846831290	0	O2	43786	Culicomorpha
2.87	846831290	0	O3	41827	Culicoidea
2.87	846831290	110646	F	7157	Culicidae
2.3	676490627	227160	F1	43817	Culicinae
1.98	583046302	0	F2	1056966	Aedini
1.98	583046302	0	G	7158	Aedes
1.98	583046302	2765455	G1	53541	Stegomyia
1.24	364740709	364740709	S	7160	Aedes albopictus
0.73	215540138	215540138	S	7159	Aedes aegypti
0.32	93217165	0	F2	53550	Culicini
0.32	93217165	0	G	7174	Culex
0.32	93217165	0	G1	53527	Culex
0.32	93217165	0	G2	518105	Culex pipiens complex
0.32	93217165	93217165	S	7176	Culex quinquefasciatus
0.58	170230017	0	F1	43816	Anophelinae
0.58	170230017	180095	G	7164	Anopheles
0.41	121035791	618937	G1	44534	Cellia
0.21	62623607	0	G2	44537	Pyretophorus
0.21	62623607	0	G3	44542	gambiae species complex
0.21	62623607	1761	S	7165	Anopheles gambiae
0.21	62621846	62621846	S1	180454	Anopheles gambiae str. PEST
0.2	57793247	0	G2	44535	Neocellia
0.2	57793247	57793247	S	30069	Anopheles stephensi
0.17	49014131	0	G1	44543	Nyssorhynchus
0.17	49014131	0	G2	44544	albimanus section
0.17	49014131	0	G3	44547	albimanus series
0.17	49014131	49014131	S	7167	Anopheles albimanus
0.37	109781847	0	O2	43784	Bibionomorpha
0.37	109781847	3425	O3	41830	Sciaroidea
0.23	67837245	0	F	7184	Sciaridae
0.23	67837245	0	G	35571	Bradysia
0.23	67837245	67837245	S	38358	Bradysia coprophila
0.14	41941177	0	F	33406	Cecidomyiidae
0.14	41941177	0	F1	43793	Cecidomyiinae
0.14	41941177	0	F2	52723	Cecidomyiidi
0.14	41941177	0	F3	71814	Cecidomyiini
0.14	41941177	0	G	153220	Contarinia
0.14	41941177	41941177	S	265458	Contarinia nasturtii
11.28	3322856168	684959	O	7399	Hymenoptera
10.59	3119372063	1091740	O1	7400	Apocrita
7.92	2333225458	1930523	O2	7434	Aculeata
4.38	1289961372	0	O3	2153479	Formicoidea
4.38	1289961372	9495377	F	36668	Formicidae
2.47	729232410	13357238	F1	34695	Myrmicinae
1.18	346393264	30744863	F2	143999	Attini
0.5	148694317	5577285	G	34717	Trachymyrmex
0.17	50308319	50308319	S	471704	Trachymyrmex cornetzi
0.16	46458787	46458787	S	64791	Trachymyrmex zeteki
0.16	46349926	46349926	S	34720	Trachymyrmex septentrionalis
0.22	65357482	31373583	G	12956	Atta
0.06	17573016	17573016	S	520822	Atta colombica
0.06	16410883	16410883	S	12957	Atta cephalotes
0.19	56430773	0	G	34699	Cyphomyrmex
0.19	56430773	56430773	S	456900	Cyphomyrmex costatus
0.15	45165829	0	G	64782	Acromyrmex
0.15	45165829	45165829	S	103372	Acromyrmex echinatior
0.47	139677972	873078	F2	144017	Solenopsidini
0.25	74768822	0	G	13685	Solenopsis
0.25	74768822	74768822	S	13686	Solenopsis invicta
0.22	64036072	0	G	55077	Monomorium
0.22	64036072	64036072	S	307658	Monomorium pharaonis
0.21	61774645	0	F2	144019	Stenammini
0.21	61774645	0	G	369248	Vollenhovia
0.21	61774645	61774645	S	411798	Vollenhovia emeryi
0.2	58806882	0	F2	144006	Formicoxenini
0.2	58806882	0	G	300110	Temnothorax
0.2	58806882	58806882	S	300111	Temnothorax curvispinosus
0.2	58685867	0	F2	144001	Blepharidattini
0.2	58685867	0	G	64792	Wasmannia
0.2	58685867	58685867	S	64793	Wasmannia auropunctata
0.17	50536542	0	F2	1932955	Pogonomyrmecini
0.17	50536542	0	G	144030	Pogonomyrmex
0.17	50536542	50536542	S	144034	Pogonomyrmex barbatus
0.76	223255955	0	F1	43085	Ponerinae
0.76	223255955	3694907	F2	141711	Ponerini
0.28	82367215	0	G	43086	Odontomachus
0.28	82367215	82367215	S	486640	Odontomachus brunneus
0.24	71388955	0	G	604375	Harpegnathos
0.24	71388955	71388955	S	610380	Harpegnathos saltator
0.22	65804878	0	G	369122	Dinoponera
0.22	65804878	65804878	S	609295	Dinoponera quadriceps
0.55	163152052	4083571	F1	7479	Formicinae
0.19	57108778	0	F2	72772	Lasiini
0.19	57108778	0	G	710235	Nylanderia
0.19	57108778	57108778	S	613905	Nylanderia fulva
0.18	52246457	0	F2	72773	Camponotini
0.18	52246457	0	G	13390	Camponotus
0.18	52246457	52246457	S	104421	Camponotus floridanus
0.17	49713246	0	F2	72771	Formicini
0.17	49713246	0	G	72766	Formica
0.17	49713246	49713246	S	72781	Formica exsecta
0.2	58503273	0	F1	40138	Pseudomyrmecinae
0.2	58503273	0	G	56621	Pseudomyrmex
0.2	58503273	58503273	S	219809	Pseudomyrmex gracilis
0.18	53781713	0	F1	213859	Dorylinae
0.18	53781713	0	G	2015172	Ooceraea
0.18	53781713	53781713	S	2015173	Ooceraea biroi
0.18	52540592	0	F1	40139	Dolichoderinae
0.18	52540592	0	G	83484	Linepithema
0.18	52540592	52540592	S	83485	Linepithema humile
3.15	928774551	3242361	O3	34735	Apoidea
1.83	539022623	522856	F	7458	Apidae
1.66	489597501	3337597	F1	70987	Apinae
0.53	155670174	0	F2	83321	Apini
0.53	155670174	19148047	G	7459	Apis
0.13	38619522	38619522	S	7463	Apis florea
0.12	34207373	34207036	S	7460	Apis mellifera
0	337	337	S1	7469	Apis mellifera ligustica
0.11	33038268	33038268	S	7462	Apis dorsata
0.1	30656964	30656964	S	7461	Apis cerana
0.46	136447750	0	F2	83311	Bombini
0.46	136447750	25945234	G	28641	Bombus
0.24	71437688	42864217	G1	144703	Pyrobombus
0.04	11942015	11942015	S	132113	Bombus impatiens
0.03	8889543	8889543	S	207650	Bombus vosnesenskii
0.01	4017473	0	S	2705177	Bombus vancouverensis
0.01	4017473	4017473	S1	2705178	Bombus vancouverensis nearcticus
0.01	3724440	3724440	S	103933	Bombus bifarius
0.13	39064828	0	G1	144708	Bombus
0.13	39064828	39064828	S	30195	Bombus terrestris
0.41	121876361	0	F2	83310	Euglossini
0.41	121876361	0	G	28644	Eufriesea
0.41	121876361	121876361	S	516756	Eufriesea mexicana
0.25	72265619	0	F2	83323	Anthophorini
0.25	72265619	0	G	117248	Habropoda
0.25	72265619	72265619	S	597456	Habropoda laboriosa
0.17	48902266	0	F1	78170	Xylocopinae
0.17	48902266	0	F2	78171	Ceratinini
0.17	48902266	0	G	78173	Ceratina
0.17	48902266	0	G1	236025	Zadontomerus
0.17	48902266	48902266	S	156304	Ceratina calcarata
0.84	246905957	1564488	F	77572	Halictidae
0.3	87616222	0	F1	77573	Halictinae
0.3	87616222	0	F2	88545	Augochlorini
0.3	87616222	0	G	115080	Megalopta
0.3	87616222	87616222	S	115081	Megalopta genalis
0.28	81392661	0	F1	156312	Nomiinae
0.28	81392661	0	G	178049	Nomia
0.28	81392661	0	G1	2448183	Acunomia
0.28	81392661	81392661	S	2448451	Nomia melanderi
0.26	76332586	0	F1	178025	Rophitinae
0.26	76332586	0	G	178032	Dufourea
0.26	76332586	76332586	S	178035	Dufourea novaeangliae
0.47	139603610	0	F	124286	Megachilidae
0.47	139603610	2059468	F1	156330	Megachilinae
0.24	71689815	0	F2	156332	Osmiini
0.24	71689815	21224119	G	124287	Osmia
0.09	27144094	0	S	1437190	Osmia bicornis
0.09	27144094	27144094	S1	1437191	Osmia bicornis bicornis
0.08	23321602	23321602	S	473952	Osmia lignaria
0.22	65854327	0	F2	156331	Megachilini
0.22	65854327	0	G	132116	Megachile
0.22	65854327	65854327	S	143995	Megachile rotundata
0.38	112559012	0	O3	34725	Vespoidea
0.38	112559012	1885234	F	7438	Vespidae
0.25	73547018	0	F1	7455	Polistinae
0.25	73547018	0	F2	76984	Polistini
0.25	73547018	4706485	G	7456	Polistes
0.12	35241420	35241420	S	91411	Polistes canadensis
0.11	33599113	33599113	S	743375	Polistes dominula
0.13	37126760	0	F1	7439	Vespinae
0.13	37126760	0	G	7443	Vespa
0.13	37126760	37126760	S	7446	Vespa mandarinia
2.66	785054865	144133	O2	1955251	Parasitoida
1.06	311352321	0	O3	40307	Cynipoidea
1.06	311352321	0	F	73401	Cynipidae
1.06	311352321	0	F1	1159319	Cynipinae
1.06	311352321	0	F2	75144	Cynipini
1.06	311352321	0	G	1159320	Belonocnema
1.06	311352321	311352321	S	1159321	Belonocnema treatae
0.98	288577200	157663	O3	7422	Chalcidoidea
0.38	113220552	0	F	29051	Encyrtidae
0.38	113220552	0	F1	272199	Encyrtinae
0.38	113220552	0	G	29052	Copidosoma
0.38	113220552	113220552	S	29053	Copidosoma floridanum
0.22	64589834	0	F	75187	Agaonidae
0.22	64589834	0	F1	75190	Agaoninae
0.22	64589834	0	G	84507	Ceratosolen
0.22	64589834	0	S	142686	Ceratosolen solmsi
0.22	64589834	64589834	S1	326594	Ceratosolen solmsi marchali
0.21	62470311	0	F	7423	Pteromalidae
0.21	62470311	0	F1	272242	Pteromalinae
0.21	62470311	0	G	7424	Nasonia
0.21	62470311	62470311	S	7425	Nasonia vitripennis
0.16	48138840	0	F	7489	Trichogrammatidae
0.16	48138840	0	G	7490	Trichogramma
0.16	48138840	48138840	S	7493	Trichogramma pretiosum
0.63	184981211	0	O3	7401	Ichneumonoidea
0.63	184981211	117826	F	7402	Braconidae
0.39	113673657	998903	F1	68883	Opiinae
0.26	75852603	0	G	454922	Diachasma
0.26	75852603	75852603	S	454923	Diachasma alloeum
0.12	36822151	0	G	58738	Fopius
0.12	36822151	36822151	S	64838	Fopius arisanus
0.13	39325486	0	F1	65207	Microgastrinae
0.13	39325486	0	G	51538	Microplitis
0.13	39325486	39325486	S	69319	Microplitis demolitor
0.11	31864242	0	F1	65210	Cheloninae
0.11	31864242	0	G	7405	Chelonus
0.11	31864242	31864242	S	460826	Chelonus insularis
0.36	107143331	168493	O1	85772	Tenthredinoidea
0.22	64728234	0	F	52632	Diprionidae
0.22	64728234	0	F1	410274	Diprioninae
0.22	64728234	0	G	270857	Neodiprion
0.22	64728234	64728234	S	441921	Neodiprion lecontei
0.14	42246604	0	F	27532	Tenthredinidae
0.14	42246604	0	F1	112290	Allantinae
0.14	42246604	0	G	37343	Athalia
0.14	42246604	42246604	S	37344	Athalia rosae
0.18	52502195	0	O1	222831	Orussoidea
0.18	52502195	0	F	27528	Orussidae
0.18	52502195	0	G	27529	Orussus
0.18	52502195	52502195	S	222816	Orussus abietinus
0.15	43153620	0	O1	222823	Cephoidea
0.15	43153620	0	F	27524	Cephidae
0.15	43153620	0	G	173784	Cephus
0.15	43153620	43153620	S	211228	Cephus cinctus
6.33	1866237768	0	C5	85604	Amphiesmenoptera
6.33	1866237768	0	O	7088	Lepidoptera
6.33	1866237768	0	O1	41191	Glossata
6.33	1866237768	0	O2	41196	Neolepidoptera
6.33	1866237768	0	O3	41197	Heteroneura
6.33	1866237768	1417103	O4	37567	Ditrysia
5.13	1511528836	2515221	O5	104431	Obtectomera
2.01	591668275	279743	O6	37572	Papilionoidea
1.18	348625114	343082	F	33415	Nymphalidae
0.67	196215289	0	F1	42282	Satyrinae
0.67	196215289	741407	F2	127320	Satyrini
0.37	109198249	0	F3	167180	Mycalesina
0.37	109198249	0	G	110367	Bicyclus
0.37	109198249	109198249	S	110368	Bicyclus anynana
0.29	86275633	0	F3	150883	Maniolina
0.29	86275633	0	G	111919	Maniola
0.29	86275633	0	G1	111885	Aphantopus
0.29	86275633	86275633	S	2795564	Maniola hyperantus
0.31	90596745	0	F1	40040	Nymphalinae
0.31	90596745	0	F2	171576	Nymphalini
0.31	90596745	0	G	42274	Vanessa
0.31	90596745	90596745	S	334116	Vanessa tameamea
0.21	61469998	0	F1	127218	Danainae
0.21	61469998	0	F2	30248	Danaini
0.21	61469998	0	F3	344705	Danaina
0.21	61469998	0	G	13036	Danaus
0.21	61469998	0	G1	151542	Danaus
0.21	61469998	0	S	13037	Danaus plexippus
0.21	61469998	61469998	S1	278856	Danaus plexippus plexippus
0.6	177961202	0	F	7143	Papilionidae
0.6	177961202	0	F1	42289	Papilioninae
0.6	177961202	0	F2	189315	Papilionini
0.6	177961202	6205830	G	7145	Papilio
0.2	60371056	60371056	S	76193	Papilio machaon
0.19	55795083	55795083	S	66420	Papilio xuthus
0.19	55589233	55589233	S	76194	Papilio polytes
0.22	64802216	0	F	7114	Pieridae
0.22	64802216	0	F1	42449	Pierinae
0.22	64802216	0	F2	152601	Pierini
0.22	64802216	0	G	7115	Pieris
0.22	64802216	64802216	S	64459	Pieris rapae
1.3	382403707	0	O6	37570	Noctuoidea
1.3	382403707	2082493	F	7100	Noctuidae
0.7	207393991	0	F1	95182	Amphipyrinae
0.7	207393991	7721731	G	7106	Spodoptera
0.35	102690234	102690234	S	7108	Spodoptera frugiperda
0.33	96982026	96982026	S	69820	Spodoptera litura
0.31	90824128	0	F1	95186	Plusiinae
0.31	90824128	0	G	7110	Trichoplusia
0.31	90824128	90824128	S	7111	Trichoplusia ni
0.28	82103095	0	F1	95178	Heliothinae
0.28	82103095	0	G	7112	Helicoverpa
0.28	82103095	82103095	S	29058	Helicoverpa armigera
0.93	275109696	92003	O6	37573	Pyraloidea
0.59	173284536	61037	F	7135	Pyralidae
0.33	96310790	0	F1	40082	Galleriinae
0.33	96310790	0	G	7136	Galleria
0.33	96310790	96310790	S	7137	Galleria mellonella
0.26	76912709	0	F1	40083	Phycitinae
0.26	76912709	0	G	680682	Amyelois
0.26	76912709	76912709	S	680683	Amyelois transitella
0.35	101733157	0	F	268499	Crambidae
0.35	101733157	0	F1	40080	Pyraustinae
0.35	101733157	0	G	29056	Ostrinia
0.35	101733157	101733157	S	93504	Ostrinia furnacalis
0.88	259831937	55170	O6	37569	Bombycoidea
0.45	132246027	0	F	7089	Bombycidae
0.45	132246027	0	F1	475327	Bombycinae
0.45	132246027	46328344	G	7090	Bombyx
0.15	44691705	44691705	S	7091	Bombyx mori
0.14	41225978	41225978	S	7092	Bombyx mandarina
0.43	127530740	0	F	7128	Sphingidae
0.43	127530740	0	F1	82616	Sphinginae
0.43	127530740	0	F2	523164	Sphingini
0.43	127530740	0	G	7129	Manduca
0.43	127530740	127530740	S	7130	Manduca sexta
0.51	149690982	0	O5	37581	Gelechioidea
0.51	149690982	0	F	173647	Cosmopterigidae
0.51	149690982	0	F1	248746	Cosmopteriginae
0.51	149690982	0	G	545366	Hyposmocoma
0.51	149690982	149690982	S	1477025	Hyposmocoma kahamanoa
0.45	133044880	0	O5	104430	Apoditrysia
0.45	133044880	0	O6	37568	Tortricoidea
0.45	133044880	0	F	7139	Tortricidae
0.45	133044880	0	F1	81687	Olethreutinae
0.45	133044880	0	F2	581387	Grapholitini
0.45	133044880	0	G	82599	Cydia
0.45	133044880	133044880	S	82600	Cydia pomonella
0.24	70555967	0	O5	37582	Yponomeutoidea
0.24	70555967	0	F	51653	Plutellidae
0.24	70555967	0	G	51654	Plutella
0.24	70555967	70555967	S	51655	Plutella xylostella
3.66	1078930446	0	O	7041	Coleoptera
3.66	1078930446	259224	O1	41084	Polyphaga
2.76	812097326	229106	O2	41088	Cucujiformia
1.88	554181412	127762	O3	71528	Chrysomeloidea
1.42	418178729	90664	F	27439	Chrysomelidae
0.91	268525702	0	F1	63710	Galerucinae
0.91	268525702	0	F2	63711	Luperini
0.91	268525702	0	F3	226742	Diabroticina
0.91	268525702	0	F4	226749	Diabroticites
0.91	268525702	0	G	50385	Diabrotica
0.91	268525702	0	S	50389	Diabrotica virgifera
0.91	268525702	268525702	S1	50390	Diabrotica virgifera virgifera
0.51	149562363	0	F1	63707	Chrysomelinae
0.51	149562363	0	F2	63712	Doryphorini
0.51	149562363	0	G	7538	Leptinotarsa
0.51	149562363	149562363	S	7539	Leptinotarsa decemlineata
0.46	135874921	0	F	34667	Cerambycidae
0.46	135874921	0	F1	79514	Lamiinae
0.46	135874921	0	F2	192383	Lamiini
0.46	135874921	0	G	157304	Anoplophora
0.46	135874921	135874921	S	217634	Anoplophora glabripennis
0.57	168237708	0	O3	71529	Curculionoidea
0.57	168237708	22524	F	7042	Curculionidae
0.39	115339178	0	F1	39812	Dryophthorinae
0.39	115339178	0	G	7045	Sitophilus
0.39	115339178	115339178	S	7048	Sitophilus oryzae
0.18	52876006	0	F1	55867	Scolytinae
0.18	52876006	0	G	77156	Dendroctonus
0.18	52876006	52876006	S	77166	Dendroctonus ponderosae
0.18	51941038	0	O3	71526	Cucujoidea
0.18	51941038	0	F	116151	Nitidulidae
0.18	51941038	0	F1	577242	Nitidulinae
0.18	51941038	0	G	116152	Aethina
0.18	51941038	51941038	S	116153	Aethina tumida
0.13	37508062	0	O3	71527	Tenebrionoidea
0.13	37508062	0	F	7065	Tenebrionidae
0.13	37508062	0	F1	1304792	Tenebrionidae incertae sedis
0.13	37508062	0	G	7069	Tribolium
0.13	37508062	37508062	S	7070	Tribolium castaneum
0.55	162157143	5666	O2	41087	Elateriformia
0.32	93211338	0	O3	71193	Elateroidea
0.32	93211338	0	F	7049	Lampyridae
0.32	93211338	0	F1	433514	Lampyrinae
0.32	93211338	0	G	7053	Photinus
0.32	93211338	93211338	S	7054	Photinus pyralis
0.23	68940139	0	O3	71192	Buprestoidea
0.23	68940139	0	F	50527	Buprestidae
0.23	68940139	0	F1	261156	Agrilinae
0.23	68940139	0	G	195164	Agrilus
0.23	68940139	68940139	S	224129	Agrilus planipennis
0.19	56356203	0	O2	41086	Scarabaeiformia
0.19	56356203	0	O3	75546	Scarabaeoidea
0.19	56356203	0	F	7055	Scarabaeidae
0.19	56356203	0	F1	41142	Scarabaeinae
0.19	56356203	0	F2	569643	Scarabaeinae incertae sedis
0.19	56356203	0	G	166331	Onthophagus
0.19	56356203	56356203	S	166361	Onthophagus taurus
0.16	48060550	0	O2	41085	Staphyliniformia
0.16	48060550	0	O3	75543	Staphylinoidea
0.16	48060550	0	F	57514	Silphidae
0.16	48060550	0	F1	82882	Nicrophorinae
0.16	48060550	0	G	57515	Nicrophorus
0.16	48060550	48060550	S	110193	Nicrophorus vespilloides
0.38	113438845	0	O	7509	Siphonaptera
0.38	113438845	0	O1	140693	Pulicomorpha
0.38	113438845	0	O2	129369	Pulicoidea
0.38	113438845	0	F	7511	Pulicidae
0.38	113438845	0	F1	476429	Archaeopsyllinae
0.38	113438845	0	G	7514	Ctenocephalides
0.38	113438845	113438845	S	7515	Ctenocephalides felis
4.73	1392486017	37672	C4	33342	Paraneoptera
4.27	1257175354	267331	O	7524	Hemiptera
2.47	726913032	37104	O1	33373	Sternorrhyncha
1.7	500378523	0	O2	33380	Aphidomorpha
1.7	500378523	0	O3	33385	Aphidoidea
1.7	500378523	1543203	F	27482	Aphididae
1.43	420864939	5420617	F1	133076	Aphidinae
0.79	232635556	4605842	F2	33386	Macrosiphini
0.31	91256150	0	G	7028	Acyrthosiphon
0.31	91256150	91256150	S	7029	Acyrthosiphon pisum
0.26	76247589	0	G	13163	Myzus
0.26	76247589	76247589	S	13164	Myzus persicae
0.21	60525975	0	G	143947	Diuraphis
0.21	60525975	60525975	S	143948	Diuraphis noxia
0.62	182808766	3303145	F2	33387	Aphidini
0.21	62933609	0	G	40931	Rhopalosiphum
0.21	62933609	62933609	S	43146	Rhopalosiphum maidis
0.21	61185354	0	G	345571	Melanaphis
0.21	61185354	61185354	S	742174	Melanaphis sacchari
0.19	55386658	0	G	80764	Aphis
0.19	55386658	0	G1	464929	Aphis
0.19	55386658	55386658	S	80765	Aphis gossypii
0.26	77970381	0	F1	805116	Chaitophorinae
0.26	77970381	0	G	143949	Sipha
0.26	77970381	77970381	S	143950	Sipha flava
0.48	142190640	0	O2	33377	Aleyrodoidea
0.48	142190640	0	F	7036	Aleyrodidae
0.48	142190640	0	F1	33379	Aleyrodinae
0.48	142190640	0	G	7037	Bemisia
0.48	142190640	142190640	S	7038	Bemisia tabaci
0.29	84306765	0	O2	33375	Psylloidea
0.29	84306765	0	F	1585420	Liviidae
0.29	84306765	0	G	121844	Diaphorina
0.29	84306765	84306765	S	121845	Diaphorina citri
1.18	346544463	0	O1	33343	Prosorrhyncha
1.18	346544463	0	O2	33345	Heteroptera
1.18	346544463	0	O3	33347	Euheteroptera
1.18	346544463	0	O4	33349	Neoheteroptera
1.18	346544463	22653	O5	33351	Panheteroptera
0.75	222265808	0	O6	33357	Pentatomomorpha
0.75	222265808	0	O7	33358	Pentatomoidea
0.75	222265808	0	F	160513	Pentatomidae
0.75	222265808	0	F1	286710	Pentatominae
0.75	222265808	0	G	286705	Halyomorpha
0.75	222265808	222265808	S	286706	Halyomorpha halys
0.42	124256002	0	O6	33354	Cimicomorpha
0.42	124256002	0	O7	33355	Cimicoidea
0.42	124256002	0	F	30078	Cimicidae
0.42	124256002	0	G	30079	Cimex
0.42	124256002	124256002	S	79782	Cimex lectularius
0.62	183450528	0	O1	1955247	Auchenorrhyncha
0.62	183450528	0	O2	33361	Fulgoromorpha
0.62	183450528	0	O3	36151	Fulgoroidea
0.62	183450528	0	F	33362	Delphacidae
0.62	183450528	0	F1	130551	Delphacinae
0.62	183450528	0	G	108930	Nilaparvata
0.62	183450528	183450528	S	108931	Nilaparvata lugens
0.42	122321718	0	O	30262	Thysanoptera
0.42	122321718	0	O1	38130	Terebrantia
0.42	122321718	0	O2	45049	Thripoidea
0.42	122321718	0	F	45053	Thripidae
0.42	122321718	190058	F1	153976	Thripinae
0.22	65431970	0	G	45059	Frankliniella
0.22	65431970	65431970	S	133901	Frankliniella occidentalis
0.19	56699690	0	G	45057	Thrips
0.19	56699690	56699690	S	161013	Thrips palmi
0.04	12951273	0	C5	1930602	Psocodea
0.04	12951273	0	O	85819	Phthiraptera
0.04	12951273	0	O1	30005	Anoplura
0.04	12951273	0	F	121221	Pediculidae
0.04	12951273	0	G	121222	Pediculus
0.04	12951273	0	S	121225	Pediculus humanus
0.04	12951273	12951273	S1	121224	Pediculus humanus corporis
1.27	375509604	0	C4	33341	Polyneoptera
1.27	375509604	0	C5	6970	Dictyoptera
1.27	375509604	0	O	85823	Blattodea
1.27	375509604	0	O1	1049657	Blattoidea
1.27	375509604	546528	O2	1912919	Termitoidae
0.84	247316519	0	F	46562	Kalotermitidae
0.84	247316519	0	F1	105801	Cryptotermitinae
0.84	247316519	0	G	60568	Cryptotermes
0.84	247316519	247316519	S	105785	Cryptotermes secundus
0.43	127646557	0	F	7501	Termopsidae
0.43	127646557	0	F1	127820	Termopsinae
0.43	127646557	0	F2	127821	Termopsini
0.43	127646557	0	G	7502	Zootermopsis
0.43	127646557	127646557	S	136037	Zootermopsis nevadensis
0.2	59625048	0	C	30001	Collembola
0.2	59625048	0	O	730330	Entomobryomorpha
0.2	59625048	0	O1	730333	Isotomoidea
0.2	59625048	0	F	36141	Isotomidae
0.2	59625048	0	F1	187620	Proisotominae
0.2	59625048	0	G	158440	Folsomia
0.2	59625048	59625048	S	158441	Folsomia candida
3.04	896623771	2774	P3	6657	Crustacea
2.95	867852402	18888	P4	2172821	Multicrustacea
2.1	619471132	0	C	6681	Malacostraca
2.1	619471132	10933	C1	72041	Eumalacostraca
1.62	476568415	0	C2	6682	Eucarida
1.62	476568415	0	O	6683	Decapoda
1.62	476568415	0	O1	6684	Dendrobranchiata
1.62	476568415	0	O2	111520	Penaeoidea
1.62	476568415	0	F	6685	Penaeidae
1.62	476568415	8330764	G	133894	Penaeus
0.91	267680023	267680023	S	6687	Penaeus monodon
0.68	200557628	200557628	S	6689	Penaeus vannamei
0.48	142891784	0	C2	6820	Peracarida
0.48	142891784	0	O	6821	Amphipoda
0.48	142891784	0	O1	1732196	Senticaudata
0.48	142891784	0	O2	1732206	Talitrida
0.48	142891784	0	O3	199476	Talitroidea
0.48	142891784	0	F	199477	Hyalellidae
0.48	142891784	0	G	199487	Hyalella
0.48	142891784	142891784	S	294128	Hyalella azteca
0.84	248362382	672	C	72037	Hexanauplia
0.54	158321995	0	C1	116172	Thecostraca
0.54	158321995	0	C2	6675	Cirripedia
0.54	158321995	0	C3	6676	Thoracica
0.54	158321995	0	O	116166	Pedunculata
0.54	158321995	0	O1	629286	Scalpellomorpha
0.54	158321995	0	F	629293	Pollicipedidae
0.54	158321995	0	G	36136	Pollicipes
0.54	158321995	158321995	S	41117	Pollicipes pollicipes
0.31	90039715	0	C1	6830	Copepoda
0.31	90039715	0	C2	116569	Neocopepoda
0.31	90039715	0	C3	116570	Gymnoplea
0.31	90039715	0	O	6833	Calanoida
0.31	90039715	0	F	88013	Temoridae
0.31	90039715	0	G	88014	Eurytemora
0.31	90039715	90039715	S	88015	Eurytemora affinis
0.1	28768595	0	C	6658	Branchiopoda
0.1	28768595	0	C1	116557	Phyllopoda
0.1	28768595	0	O	84337	Diplostraca
0.1	28768595	0	O1	6665	Cladocera
0.1	28768595	0	O2	116561	Anomopoda
0.1	28768595	0	F	77658	Daphniidae
0.1	28768595	0	G	6668	Daphnia
0.1	28768595	28768595	S	35525	Daphnia magna
11.58	3412904603	252647	P1	6843	Chelicerata
10.12	2982106512	369473	C	6854	Arachnida
6.86	2020731536	7636	C1	6933	Acari
6.73	1982481610	13082	C2	6934	Parasitiformes
6.16	1813945991	0	O	6935	Ixodida
6.16	1813945991	0	O1	297308	Ixodoidea
6.16	1813945991	332470	F	6939	Ixodidae
4.81	1417684161	3599712	F1	426437	Rhipicephalinae
3.18	938475206	5411879	G	34630	Rhipicephalus
1.72	507406205	0	G1	6940	Boophilus
1.72	507406205	507406205	S	6941	Rhipicephalus microplus
1.44	425657122	0	G1	426455	Rhipicephalus
1.44	425657122	0	G2	578835	Rhipicephalus sanguineus group
1.44	425657122	425657122	S	34632	Rhipicephalus sanguineus
1.61	475609243	0	G	34619	Dermacentor
1.61	475609243	475609243	S	543639	Dermacentor silvarum
1.34	395929360	0	F1	426442	Ixodinae
1.34	395929360	0	G	6944	Ixodes
1.34	395929360	395929360	S	6945	Ixodes scapularis
0.57	168522537	0	O	34634	Mesostigmata
0.57	168522537	0	O1	281668	Monogynaspida
0.57	168522537	6069	O2	1723665	Gamasina
0.42	122686103	0	O3	41438	Dermanyssoidea
0.42	122686103	0	F	109261	Varroidae
0.42	122686103	99781793	G	62624	Varroa
0.04	11600422	11600422	S	62625	Varroa jacobsoni
0.04	11303888	11303888	S	109461	Varroa destructor
0.16	45830365	0	O3	1253825	Phytoseioidea
0.16	45830365	0	F	34636	Phytoseiidae
0.16	45830365	0	F1	425253	Typhlodrominae
0.16	45830365	0	G	1933192	Galendromus
0.16	45830365	45830365	S	34638	Galendromus occidentalis
0.13	38242290	932	C2	6946	Acariformes
0.08	24164255	0	O	83136	Trombidiformes
0.08	24164255	0	O1	6947	Prostigmata
0.08	24164255	0	O2	83145	Eleutherengona
0.08	24164255	0	O3	188550	Raphignathae
0.08	24164255	0	O4	83146	Tetranychoidea
0.08	24164255	0	F	32262	Tetranychidae
0.08	24164255	0	G	32263	Tetranychus
0.08	24164255	24164255	S	32264	Tetranychus urticae
0.05	14077103	0	O	83137	Sarcoptiformes
0.05	14077103	0	O1	6951	Astigmata
0.05	14077103	0	O2	223472	Psoroptidia
0.05	14077103	0	O3	83163	Analgoidea
0.05	14077103	0	F	6952	Pyroglyphidae
0.05	14077103	0	F1	474036	Dermatophagoidinae
0.05	14077103	0	G	6953	Dermatophagoides
0.05	14077103	14077103	S	6956	Dermatophagoides pteronyssinus
2.71	799586957	0	O	6893	Araneae
2.71	799586957	0	O1	6905	Araneomorphae
2.71	799586957	312917	O2	74971	Entelegynae
1.84	543044113	0	O3	175332	Eresoidea
1.84	543044113	0	F	175333	Eresidae
1.84	543044113	0	G	175340	Stegodyphus
1.84	543044113	543044113	S	202533	Stegodyphus dumicola
0.87	256229927	0	O3	74974	Orbiculariae
0.87	256229927	0	O4	74975	Araneoidea
0.87	256229927	0	F	34643	Theridiidae
0.87	256229927	0	G	449632	Parasteatoda
0.87	256229927	256229927	S	114398	Parasteatoda tepidariorum
0.55	161418546	0	O	6855	Scorpiones
0.55	161418546	0	O1	259437	Buthida
0.55	161418546	0	O2	70336	Buthoidea
0.55	161418546	0	F	6856	Buthidae
0.55	161418546	0	G	6875	Centruroides
0.55	161418546	161418546	S	218467	Centruroides sculpturatus
1.46	430545444	0	C	6844	Merostomata
1.46	430545444	0	O	6845	Xiphosura
1.46	430545444	0	F	6846	Limulidae
1.46	430545444	0	G	6849	Limulus
1.46	430545444	430545444	S	6850	Limulus polyphemus
0.68	200371081	1122	P	6231	Nematoda
0.64	187829785	3181	C	119089	Chromadorea
0.45	131232227	4201	O	6236	Rhabditida
0.29	84949027	0	O1	2301116	Rhabditina
0.29	84949027	0	O2	2301119	Rhabditomorpha
0.29	84949027	0	O3	55879	Rhabditoidea
0.29	84949027	0	F	6243	Rhabditidae
0.29	84949027	0	F1	55885	Peloderinae
0.29	84949027	219104	G	6237	Caenorhabditis
0.12	34049558	34049558	S	31234	Caenorhabditis remanei
0.09	25826745	25826745	S	6238	Caenorhabditis briggsae
0.08	24853620	24853620	S	6239	Caenorhabditis elegans
0.13	38777477	0	O1	6274	Spirurina
0.13	38777477	0	O2	2072716	Spiruromorpha
0.13	38777477	0	O3	6295	Filarioidea
0.13	38777477	209329	F	6296	Onchocercidae
0.07	21959631	0	G	7208	Loa
0.07	21959631	21959631	S	7209	Loa loa
0.06	16608517	0	G	6278	Brugia
0.06	16608517	16608517	S	6279	Brugia malayi
0.03	7501522	0	O1	6300	Tylenchina
0.03	7501522	0	O2	2082223	Panagrolaimomorpha
0.03	7501522	0	O3	2082224	Strongyloidoidea
0.03	7501522	0	F	6246	Strongyloididae
0.03	7501522	0	G	6247	Strongyloides
0.03	7501522	7501522	S	34506	Strongyloides ratti
0.19	56594377	0	O	6308	Strongylida
0.19	56594377	0	O1	2572558	Ancylostomatoidea
0.19	56594377	0	F	33278	Ancylostomatidae
0.19	56594377	0	F1	53477	Bunostominae
0.19	56594377	0	G	51030	Necator
0.19	56594377	56594377	S	51031	Necator americanus
0.04	12540174	0	C	119088	Enoplea
0.04	12540174	0	C1	1457286	Dorylaimia
0.04	12540174	0	O	6329	Trichinellida
0.04	12540174	0	F	6332	Trichinellidae
0.04	12540174	0	G	6333	Trichinella
0.04	12540174	12540174	S	6334	Trichinella spiralis
0.32	95341771	0	K5	1215728	Scalidophora
0.32	95341771	0	P	33467	Priapulida
0.32	95341771	0	C	2082883	Priapulimorpha
0.32	95341771	0	O	2082909	Priapulimorphida
0.32	95341771	0	F	37891	Priapulidae
0.32	95341771	0	G	37847	Priapulus
0.32	95341771	95341771	S	37621	Priapulus caudatus
8.77	2583151510	0	K4	2697495	Spiralia
8.77	2583151510	187927	K5	1206795	Lophotrochozoa
7.04	2073680388	288898	P	6447	Mollusca
2.88	849763517	0	C	6605	Cephalopoda
2.88	849763517	0	C1	6606	Coleoidea
2.88	849763517	0	C2	215451	Octopodiformes
2.88	849763517	0	O	6638	Octopoda
2.88	849763517	0	O1	6646	Incirrata
2.88	849763517	0	F	6647	Octopodidae
2.88	849763517	66274583	G	6643	Octopus
1.44	423057198	423057198	S	2607531	Octopus sinensis
1.22	360431524	360431524	S	37653	Octopus bimaculoides
0	212	212	S	6645	Octopus vulgaris
2.3	678939346	0	C	6544	Bivalvia
2.3	678939346	0	C1	2785011	Autobranchia
2.3	678939346	54543	C2	6545	Pteriomorphia
1.38	405661599	0	O	106218	Pectinida
1.38	405661599	0	O1	106219	Pectinoidea
1.38	405661599	970918	F	6566	Pectinidae
0.73	214912046	0	G	186466	Mizuhopecten
0.73	214912046	214912046	S	6573	Mizuhopecten yessoensis
0.64	189778635	0	G	6578	Pecten
0.64	189778635	189778635	S	6579	Pecten maximus
0.93	273223204	0	O	6562	Ostreida
0.93	273223204	0	O1	98302	Ostreoidea
0.93	273223204	0	F	6563	Ostreidae
0.93	273223204	377053	G	6564	Crassostrea
0.48	140003816	140003816	S	6565	Crassostrea virginica
0.45	132842335	132842335	S	29159	Crassostrea gigas
1.85	544688627	21039	C	6448	Gastropoda
1.19	350049510	0	C1	216305	Heterobranchia
1.19	350049510	13243	C2	216307	Euthyneura
0.63	186959517	0	C3	977775	Panpulmonata
0.63	186959517	0	C4	977779	Hygrophila
0.63	186959517	0	C5	216441	Lymnaeoidea
0.63	186959517	0	F	6524	Planorbidae
0.63	186959517	0	G	6525	Biomphalaria
0.63	186959517	186959517	S	6526	Biomphalaria glabrata
0.55	163076750	0	C3	6496	Euopisthobranchia
0.55	163076750	0	O	6497	Aplysiida
0.55	163076750	0	O1	216318	Aplysioidea
0.55	163076750	0	F	6498	Aplysiidae
0.55	163076750	0	G	6499	Aplysia
0.55	163076750	163076750	S	6500	Aplysia californica
0.4	118324521	0	C1	69555	Caenogastropoda
0.4	118324521	0	O	75116	Architaenioglossa
0.4	118324521	0	O1	6475	Ampullarioidea
0.4	118324521	0	F	54973	Ampullariidae
0.4	118324521	0	G	72702	Pomacea
0.4	118324521	118324521	S	400727	Pomacea canaliculata
0.26	76293557	0	C1	69675	Patellogastropoda
0.26	76293557	0	C2	216260	Lottioidea
0.26	76293557	0	F	69676	Lottiidae
0.26	76293557	0	G	72691	Lottia
0.26	76293557	76293557	S	225164	Lottia gigantea
1.28	377928166	1006	P	6157	Platyhelminthes
1.17	344124876	0	C	6178	Trematoda
1.17	344124876	4733	C1	6179	Digenea
0.61	180319020	0	O	6180	Strigeidida
0.61	180319020	0	O1	31244	Schistosomatoidea
0.61	180319020	0	F	31245	Schistosomatidae
0.61	180319020	3977805	G	6181	Schistosoma
0.31	91665726	91665726	S	6185	Schistosoma haematobium
0.29	84675489	84675489	S	6183	Schistosoma mansoni
0.56	163801123	0	O	6193	Opisthorchiida
0.56	163801123	0	O1	6194	Opisthorchiata
0.56	163801123	0	F	6196	Opisthorchiidae
0.56	163801123	0	G	6197	Opisthorchis
0.56	163801123	163801123	S	6198	Opisthorchis viverrini
0.11	33802284	0	C	6199	Cestoda
0.11	33802284	0	C1	6200	Eucestoda
0.11	33802284	0	O	6201	Cyclophyllidea
0.11	33802284	0	F	6208	Taeniidae
0.11	33802284	0	G	6209	Echinococcus
0.11	33802284	0	G1	2212966	Echinococcus granulosus group
0.11	33802284	33802284	S	6210	Echinococcus granulosus
0.31	91441392	0	P	7568	Brachiopoda
0.31	91441392	0	P1	115360	Linguliformea
0.31	91441392	0	C	115361	Lingulata
0.31	91441392	0	O	7570	Lingulida
0.31	91441392	0	O1	115362	Linguloidea
0.31	91441392	0	F	33491	Lingulidae
0.31	91441392	0	G	7571	Lingula
0.31	91441392	91441392	S	7574	Lingula anatina
0.14	39913637	0	P	6340	Annelida
0.14	39913637	0	C	42113	Clitellata
0.14	39913637	0	C1	55824	Hirudinea
0.14	39913637	0	O	2218736	Hirudinida
0.14	39913637	0	O1	2218738	Glossiphoniiformes
0.14	39913637	0	F	6407	Glossiphoniidae
0.14	39913637	0	G	6411	Helobdella
0.14	39913637	39913637	S	6412	Helobdella robusta
3.07	904719353	59067	K3	33511	Deuterostomia
1.7	501212553	16561	P	7586	Echinodermata
1.29	380419009	27106	P1	133551	Eleutherozoa
0.71	209638093	0	P2	7587	Asterozoa
0.71	209638093	30861	C	7588	Asteroidea
0.37	110053885	0	C1	41243	Valvatacea
0.37	110053885	0	O	41166	Valvatida
0.37	110053885	0	F	133432	Acanthasteridae
0.37	110053885	0	G	133433	Acanthaster
0.37	110053885	110053885	S	133434	Acanthaster planci
0.34	99553347	0	C1	41242	Forcipulatacea
0.34	99553347	0	O	7599	Forcipulatida
0.34	99553347	0	F	7600	Asteriidae
0.34	99553347	0	G	7601	Asterias
0.34	99553347	99553347	S	7604	Asterias rubens
0.58	170753810	0	P2	7624	Echinozoa
0.58	170753810	0	C	7625	Echinoidea
0.58	170753810	0	C1	7638	Euechinoidea
0.58	170753810	0	C2	7674	Echinacea
0.58	170753810	0	O	2785018	Camarodonta
0.58	170753810	0	O1	7675	Echinidea
0.58	170753810	0	F	31181	Strongylocentrotidae
0.58	170753810	0	G	7664	Strongylocentrotus
0.58	170753810	170753810	S	7668	Strongylocentrotus purpuratus
0.41	120776983	0	P1	133550	Pelmatozoa
0.41	120776983	0	C	35069	Crinoidea
0.41	120776983	0	C1	35070	Articulata
0.41	120776983	0	O	7581	Comatulida
0.41	120776983	0	F	106121	Comatulidae
0.41	120776983	0	F1	1529449	Comatulinae
0.41	120776983	0	G	1529434	Anneissia
0.41	120776983	120776983	S	1529436	Anneissia japonica
0.88	259587419	868	P	7711	Chordata
0.78	228882118	0	P1	7735	Cephalochordata
0.78	228882118	0	C	2682552	Leptocardii
0.78	228882118	0	O	2682553	Amphioxiformes
0.78	228882118	0	F	7736	Branchiostomidae
0.78	228882118	1568588	G	7737	Branchiostoma
0.41	122051739	122051739	S	7739	Branchiostoma floridae
0.36	105261791	105261791	S	7741	Branchiostoma belcheri
0.1	30704433	0	P1	7712	Tunicata
0.1	30704433	0	C	7713	Ascidiacea
0.1	30704433	0	O	7716	Phlebobranchia
0.1	30704433	0	F	7717	Cionidae
0.1	30704433	0	G	7718	Ciona
0.1	30704433	30701295	S	7719	Ciona intestinalis
0	3138	3138	S1	413601	Ciona intestinalis B CG-2006
0.49	143860314	0	P	10219	Hemichordata
0.49	143860314	0	C	10220	Enteropneusta
0.49	143860314	0	F	10221	Harrimaniidae
0.49	143860314	0	G	10222	Saccoglossus
0.49	143860314	143860314	S	10224	Saccoglossus kowalevskii
2.5	735558550	20761	P	6073	Cnidaria
2.07	608549690	20021	C	6101	Anthozoa
1.86	548571070	73154	C1	6102	Hexacorallia
1.32	388999219	669380	O	6125	Scleractinia
1.02	300542176	425290	O1	123757	Astrocoeniina
0.52	154654219	1516959	F	46729	Pocilloporidae
0.3	89506679	0	G	50428	Stylophora
0.3	89506679	89506679	S	50429	Stylophora pistillata
0.22	63630581	0	G	46730	Pocillopora
0.22	63630581	63630581	S	46731	Pocillopora damicornis
0.49	145462667	0	F	6126	Acroporidae
0.49	145462667	33155040	G	6127	Acropora
0.19	57070267	57070267	S	70779	Acropora digitifera
0.19	55237360	55237360	S	45264	Acropora millepora
0.3	87787663	0	O1	123760	Faviina
0.3	87787663	0	F	46736	Merulinidae
0.3	87787663	0	G	1920453	Orbicella
0.3	87787663	87787663	S	48498	Orbicella faveolata
0.54	159498697	48204	O	6103	Actiniaria
0.2	57568213	0	F	45349	Edwardsiidae
0.2	57568213	0	G	45350	Nematostella
0.2	57568213	57568213	S	45351	Nematostella vectensis
0.18	53804043	0	F	42822	Actiniidae
0.18	53804043	0	G	6104	Actinia
0.18	53804043	53804043	S	6105	Actinia tenebrosa
0.16	48078237	0	F	42823	Aiptasiidae
0.16	48078237	0	G	1720308	Exaiptasia
0.16	48078237	48078237	S	2652724	Exaiptasia diaphana
0.2	59958599	0	C1	6132	Octocorallia
0.2	59958599	0	O	40677	Alcyonacea
0.2	59958599	0	O1	723662	Alcyoniina
0.2	59958599	0	F	51108	Nephtheidae
0.2	59958599	0	G	51109	Dendronephthya
0.2	59958599	59958599	S	151771	Dendronephthya gigantea
0.43	126988099	0	C	6074	Hydrozoa
0.43	126988099	0	C1	37516	Hydroidolina
0.43	126988099	0	O	406427	Anthoathecata
0.43	126988099	0	O1	1612408	Aplanulata
0.43	126988099	0	F	6080	Hydridae
0.43	126988099	0	G	6083	Hydra
0.43	126988099	126988099	S	6087	Hydra vulgaris
0.1	28030284	0	P	10226	Placozoa
0.1	28030284	0	F	2493110	Trichoplacidae
0.1	28030284	0	G	10227	Trichoplax
0.1	28030284	28030284	S	10228	Trichoplax adhaerens
0.11	33230187	0	P	6040	Porifera
0.11	33230187	0	C	6042	Demospongiae
0.11	33230187	0	C1	1779146	Heteroscleromorpha
0.11	33230187	0	O	6049	Haplosclerida
0.11	33230187	0	F	178475	Niphatidae
0.11	33230187	0	G	178513	Amphimedon
0.11	33230187	33230187	S	400682	Amphimedon queenslandica
1.27	374945847	210	K	4751	Fungi
1.26	372131525	10042	K1	451864	Dikarya
1.16	341091217	1833	P	4890	Ascomycota
1.14	337411581	12907	P1	716545	saccharomyceta
0.79	231501359	0	P2	147538	Pezizomycotina
0.79	231501359	30620	P3	716546	leotiomyceta
0.6	177870395	3719	P4	715989	sordariomyceta
0.56	165171337	47997	C	147550	Sordariomycetes
0.33	96986893	10180	C1	222543	Hypocreomycetidae
0.28	82025386	9833	O	5125	Hypocreales
0.23	68300005	0	F	110618	Nectriaceae
0.23	68300005	2799699	G	5506	Fusarium
0.1	30092683	4142605	G1	569360	Fusarium sambucinum species complex
0.04	10884798	10884798	S	56646	Fusarium venenatum
0.03	7540952	0	S	101028	Fusarium pseudograminearum
0.03	7540952	7540952	S1	1028729	Fusarium pseudograminearum CS3096
0.03	7524328	0	S	5518	Fusarium graminearum
0.03	7524328	7524328	S1	229533	Fusarium graminearum PH-1
0.08	22335138	821317	G1	171627	Fusarium fujikuroi species complex
0.04	10781023	0	S	5127	Fusarium fujikuroi
0.04	10781023	10781023	S1	1279085	Fusarium fujikuroi IMI 58289
0.04	10732798	0	S	117187	Fusarium verticillioides
0.04	10732798	10732798	S1	334819	Fusarium verticillioides 7600
0.04	13072485	0	G1	171631	Fusarium oxysporum species complex
0.04	13072485	0	S	5507	Fusarium oxysporum
0.04	13072485	0	S1	59765	Fusarium oxysporum f. sp. lycopersici
0.04	13072485	13072485	S2	426428	Fusarium oxysporum f. sp. lycopersici 4287
0.05	13715548	0	F	34397	Clavicipitaceae
0.05	13715548	0	G	243023	Pochonia
0.05	13715548	0	S	280754	Pochonia chlamydosporia
0.05	13715548	13715548	S1	1380566	Pochonia chlamydosporia 170
0.05	14951327	0	O	1028384	Glomerellales
0.05	14951327	0	F	681950	Glomerellaceae
0.05	14951327	0	G	5455	Colletotrichum
0.05	14951327	0	G1	2707350	Colletotrichum destructivum species complex
0.05	14951327	0	S	80884	Colletotrichum higginsianum
0.05	14951327	14951327	S1	759273	Colletotrichum higginsianum IMI 349063
0.23	68136447	14937	C1	222544	Sordariomycetidae
0.12	35129513	0	O	639021	Magnaporthales
0.12	35129513	0	F	2528436	Pyriculariaceae
0.12	35129513	1716365	G	48558	Pyricularia
0.04	11888549	11888549	S	1578925	Pyricularia pennisetigena
0.04	11299816	11299816	S	148305	Pyricularia grisea
0.03	10224783	0	S	318829	Pyricularia oryzae
0.03	10224783	10224783	S1	242507	Pyricularia oryzae 70-15
0.11	32991997	10929	O	5139	Sordariales
0.07	20807676	45531	F	35718	Chaetomiaceae
0.04	10670984	0	G	2609811	Thermothielavioides
0.04	10670984	0	S	2587410	Thermothielavioides terrestris
0.04	10670984	10670984	S1	578455	Thermothielavioides terrestris NRRL 8126
0.03	10091161	0	G	1920207	Thermothelomyces
0.03	10091161	0	S	78579	Thermothelomyces thermophilus
0.03	10091161	10091161	S1	573729	Thermothelomyces thermophilus ATCC 42464
0.04	12173392	0	F	5148	Sordariaceae
0.04	12173392	0	G	5140	Neurospora
0.04	12173392	0	S	5141	Neurospora crassa
0.04	12173392	12173392	S1	367110	Neurospora crassa OR74A
0.04	12695339	0	C	147548	Leotiomycetes
0.04	12695339	0	O	5178	Helotiales
0.04	12695339	0	F	28983	Sclerotiniaceae
0.04	12695339	0	G	33196	Botrytis
0.04	12695339	0	S	40559	Botrytis cinerea
0.04	12695339	12695339	S1	332648	Botrytis cinerea B05.10
0.11	31527929	0	C	147545	Eurotiomycetes
0.11	31527929	0	C1	451871	Eurotiomycetidae
0.11	31527929	3353	O	5042	Eurotiales
0.07	20731034	0	F	1131492	Aspergillaceae
0.07	20731034	12983	G	5052	Aspergillus
0.04	11693248	0	G1	2720871	Aspergillus subgen. Circumdati
0.04	11693248	0	S	5062	Aspergillus oryzae
0.04	11693248	11693248	S1	510516	Aspergillus oryzae RIB40
0.03	9024803	0	G1	2720872	Aspergillus subgen. Fumigati
0.03	9024803	0	S	746128	Aspergillus fumigatus
0.03	9024803	9024803	S1	330879	Aspergillus fumigatus Af293
0.04	10793542	0	F	28568	Trichocomaceae
0.04	10793542	0	G	5094	Talaromyces
0.04	10793542	0	G1	2752542	Talaromyces sect. Islandici
0.04	10793542	10793542	S	121627	Talaromyces rugulosus
0.07	22072415	0	P4	715962	dothideomyceta
0.07	22072415	0	C	147541	Dothideomycetes
0.07	22072415	0	C1	451867	Dothideomycetidae
0.07	22072415	0	O	2726947	Mycosphaerellales
0.07	22072415	4019	F	93133	Mycosphaerellaceae
0.04	11312032	0	G	1047167	Zymoseptoria
0.04	11312032	0	S	1047171	Zymoseptoria tritici
0.04	11312032	11312032	S1	336722	Zymoseptoria tritici IPO323
0.04	10756364	0	G	29002	Cercospora
0.04	10756364	10756364	S	122368	Cercospora beticola
0.36	105897315	0	P2	147537	Saccharomycotina
0.36	105897315	0	C	4891	Saccharomycetes
0.36	105897315	52045	O	4892	Saccharomycetales
0.22	65778998	139869	F	4893	Saccharomycetaceae
0.03	10116263	299898	G	4930	Saccharomyces
0.01	3409671	3409671	S	1080349	Saccharomyces eubayanus
0.01	3218047	3218047	S	27291	Saccharomyces paradoxus
0.01	3188647	0	S	4932	Saccharomyces cerevisiae
0.01	3188647	3188647	S1	559292	Saccharomyces cerevisiae S288C
0.03	8518074	3150	G	33170	Eremothecium
0.01	3005590	0	S	45285	Eremothecium cymbalariae
0.01	3005590	3005590	S1	931890	Eremothecium cymbalariae DBVPG#7215
0.01	2774290	0	S	33169	Eremothecium gossypii
0.01	2774290	2774290	S1	284811	Eremothecium gossypii ATCC 10895
0.01	2735044	2735044	S	45286	Eremothecium sinecaudum
0.03	7414454	2099	G	113604	Tetrapisispora
0.01	3842673	0	S	1071379	Tetrapisispora blattae
0.01	3842673	3842673	S1	1071380	Tetrapisispora blattae CBS 6284
0.01	3569682	0	S	113608	Tetrapisispora phaffii
0.01	3569682	3569682	S1	1071381	Tetrapisispora phaffii CBS 4417
0.02	7349909	6768	G	278028	Naumovozyma
0.01	3925079	0	S	27289	Naumovozyma dairenensis
0.01	3925079	3925079	S1	1071378	Naumovozyma dairenensis CBS 421
0.01	3418062	0	S	27288	Naumovozyma castellii
0.01	3418062	3418062	S1	1064592	Naumovozyma castellii CBS 4309
0.02	6708065	383	G	71245	Kazachstania
0.01	3360904	0	S	432096	Kazachstania africana
0.01	3360904	3360904	S1	1071382	Kazachstania africana CBS 2517
0.01	3346778	0	S	588726	Kazachstania naganishii
0.01	3346778	3346778	S1	1071383	Kazachstania naganishii CBS 8797
0.02	6537721	10847	G	4910	Kluyveromyces
0.01	3291114	3291114	S	28985	Kluyveromyces lactis
0.01	3235760	0	S	4911	Kluyveromyces marxianus
0.01	3235760	3235760	S1	1003335	Kluyveromyces marxianus DMKU3-1042
0.02	5827387	2808	G	4948	Torulaspora
0.01	2916745	2916745	S	48254	Torulaspora globosa
0.01	2907834	2907834	S	4950	Torulaspora delbrueckii
0.01	3727958	0	G	374468	Nakaseomyces
0.01	3727958	0	G1	600669	Nakaseomyces/Candida clade
0.01	3727958	3727958	S	5478	[Candida] glabrata
0.01	3270293	0	G	300275	Lachancea
0.01	3270293	0	S	381046	Lachancea thermotolerans
0.01	3270293	3270293	S1	559295	Lachancea thermotolerans CBS 6340
0.01	3150808	0	G	1196389	Zygotorulaspora
0.01	3150808	3150808	S	42260	Zygotorulaspora mrakii
0.01	3018197	0	G	4953	Zygosaccharomyces
0.01	3018197	3018197	S	4956	Zygosaccharomyces rouxii
0.07	19973357	8275	F	766764	Debaryomycetaceae
0.04	11503378	0	F1	1535325	Candida/Lodderomyces clade
0.04	11503378	268270	G	1535326	Candida
0.01	3889934	0	S	273371	Candida orthopsilosis
0.01	3889934	3889934	S1	1136231	Candida orthopsilosis Co 90-125
0.01	3713501	0	S	5476	Candida albicans
0.01	3713501	3713501	S1	237561	Candida albicans SC5314
0.01	3631673	0	S	42374	Candida dubliniensis
0.01	3631673	3631673	S1	573826	Candida dubliniensis CD36
0.02	4710556	0	G	766733	Scheffersomyces
0.02	4710556	0	S	4924	Scheffersomyces stipitis
0.02	4710556	4710556	S1	322104	Scheffersomyces stipitis CBS 6054
0.01	3751148	0	G	4958	Debaryomyces
0.01	3751148	0	S	4959	Debaryomyces hansenii
0.01	3751148	3751148	S1	284592	Debaryomyces hansenii CBS767
0.02	6293094	0	F	34353	Dipodascaceae
0.02	6293094	0	G	4951	Yarrowia
0.02	6293094	0	S	4952	Yarrowia lipolytica
0.02	6293094	6293094	S1	284591	Yarrowia lipolytica CLIB122
0.02	6037044	241	F	1156497	Pichiaceae
0.01	3223148	0	G	4919	Pichia
0.01	3223148	3223148	S	4909	Pichia kudriavzevii
0.01	2813655	0	G	461281	Ogataea
0.01	2813655	0	S	1005962	Ogataea parapolymorpha
0.01	2813655	2813655	S1	871575	Ogataea parapolymorpha DL-1
0.02	4828701	0	F	410830	Trichomonascaceae
0.02	4828701	0	G	410829	Sugiyamaella
0.02	4828701	4828701	S	796027	Sugiyamaella lignohabitans
0.01	2934076	0	F	115784	Phaffomycetaceae
0.01	2934076	0	G	460517	Komagataella
0.01	2934076	0	S	460519	Komagataella phaffii
0.01	2934076	2934076	S1	644223	Komagataella phaffii GS115
0.01	3677803	0	P1	451866	Taphrinomycotina
0.01	3677803	0	C	147554	Schizosaccharomycetes
0.01	3677803	0	O	34346	Schizosaccharomycetales
0.01	3677803	0	F	4894	Schizosaccharomycetaceae
0.01	3677803	0	G	4895	Schizosaccharomyces
0.01	3677803	3677803	S	4896	Schizosaccharomyces pombe
0.11	31030266	692	P	5204	Basidiomycota
0.06	16512577	0	P1	5302	Agaricomycotina
0.06	16512577	0	C	155616	Tremellomycetes
0.06	16512577	0	O	5234	Tremellales
0.06	16512577	0	F	1884633	Cryptococcaceae
0.06	16512577	397257	G	5206	Cryptococcus
0.04	10930730	0	G1	1897064	Cryptococcus neoformans species complex
0.04	10930730	574493	S	5207	Cryptococcus neoformans
0.02	5402729	4502528	S1	40410	Cryptococcus neoformans var. neoformans
0	463256	463256	S2	214684	Cryptococcus neoformans var. neoformans JEC21
0	436945	436945	S2	283643	Cryptococcus neoformans var. neoformans B-3501A
0.02	4953508	0	S1	178876	Cryptococcus neoformans var. grubii
0.02	4953508	4953508	S2	235443	Cryptococcus neoformans var. grubii H99
0.02	5184590	0	G1	1884637	Cryptococcus gattii species complex
0.02	5184590	0	S	37769	Cryptococcus gattii VGI
0.02	5184590	5184590	S1	367775	Cryptococcus gattii WM276
0.05	14516997	771	P1	452284	Ustilaginomycotina
0.04	12191191	0	C	5257	Ustilaginomycetes
0.04	12191191	0	O	5267	Ustilaginales
0.04	12191191	30442	F	5268	Ustilaginaceae
0.02	6084725	0	G	5269	Ustilago
0.02	6084725	0	S	5270	Ustilago maydis
0.02	6084725	6084725	S1	237631	Ustilago maydis 521
0.02	6076024	0	G	63265	Sporisorium
0.02	6076024	6076024	S	280036	Sporisorium graminicola
0.01	2325035	0	C	1538075	Malasseziomycetes
0.01	2325035	0	O	162474	Malasseziales
0.01	2325035	0	F	742845	Malasseziaceae
0.01	2325035	0	G	55193	Malassezia
0.01	2325035	2325035	S	76775	Malassezia restricta
0.01	2814112	0	K1	112252	Fungi incertae sedis
0.01	2814112	0	P	6029	Microsporidia
0.01	2814112	0	P1	6032	Apansporoblastina
0.01	2814112	0	F	36734	Unikaryonidae
0.01	2814112	18581	G	6033	Encephalitozoon
0	730715	0	S	6035	Encephalitozoon cuniculi
0	730715	730715	S1	284813	Encephalitozoon cuniculi GB-M1
0	690454	0	S	58839	Encephalitozoon intestinalis
0	690454	690454	S1	876142	Encephalitozoon intestinalis ATCC 50506
0	689953	0	S	27973	Encephalitozoon hellem
0	689953	689953	S1	907965	Encephalitozoon hellem ATCC 50504
0	684409	0	S	571949	Encephalitozoon romaleae
0	684409	684409	S1	1178016	Encephalitozoon romaleae SJ-2008
0.09	25854328	0	C	127916	Ichthyosporea
0.09	25854328	0	O	198625	Ichthyophonida
0.09	25854328	0	G	72018	Sphaeroforma
0.09	25854328	0	S	72019	Sphaeroforma arctica
0.09	25854328	25854328	S1	667725	Sphaeroforma arctica JP610
0.08	22291292	0	C	28009	Choanoflagellata
0.08	22291292	0	O	1924738	Craspedida
0.08	22291292	906	F	81529	Salpingoecidae
0.04	11278793	0	G	86017	Salpingoeca
0.04	11278793	11278793	S	946362	Salpingoeca rosetta
0.04	11011593	0	G	81525	Monosiga
0.04	11011593	0	S	81824	Monosiga brevicollis
0.04	11004872	11004872	S1	431895	Monosiga brevicollis MX1
0	6721	6721	S1	487148	Monosiga brevicollis ATCC 50154
0.02	7356272	0	C	2687318	Filasterea
0.02	7356272	0	G	192874	Capsaspora
0.02	7356272	0	S	192875	Capsaspora owczarzaki
0.02	7356272	7356272	S1	595528	Capsaspora owczarzaki ATCC 30864
0.02	6294117	0	O	2686024	Rotosphaerida
0.02	6294117	0	F	2316402	Fonticulaceae
0.02	6294117	0	G	691882	Fonticula
0.02	6294117	6294117	S	691883	Fonticula alba
26.39	7775428757	13441131	D	2	Bacteria
13.04	3842460418	11708522	P	1224	Proteobacteria
6.26	1845864551	6667323	C	1236	Gammaproteobacteria
1.72	506404474	38119	O	72274	Pseudomonadales
1.41	416152098	329057	F	135621	Pseudomonadaceae
1.38	407885244	74416302	G	286	Pseudomonas
0.32	93578337	16622985	G1	196821	unclassified Pseudomonas
0.01	1667977	1667977	S	1028989	Pseudomonas sp. StFLB209
0.01	1656250	1656250	S	2599595	Pseudomonas sp. NP-1
0.01	1553611	1553611	S	2725477	Pseudomonas sp. TUM18999
0.01	1500755	1500755	S	2320270	Pseudomonas sp. DG56-2
0	1468829	1468829	S	1981174	Pseudomonas sp. M30-35
0	1441796	1441796	S	1856685	Pseudomonas sp. TCU-HL1
0	1416360	1416360	S	1755504	Pseudomonas sp. DY-1
0	1378275	1378275	S	2653853	Pseudomonas sp. SCB32
0	1343124	1343124	S	143813	Pseudomonas sp. LAB-08
0	1328877	1328877	S	1930532	Pseudomonas sp. CC6-YY-74
0	1314700	1314700	S	1283291	Pseudomonas sp. URMO17WK12:I11
0	1299664	1299664	S	2049589	Pseudomonas sp. HLS-6
0	1294090	1294090	S	2498848	Pseudomonas sp. MPC6
0	1287987	1287987	S	1736226	Pseudomonas sp. Leaf58
0	1287052	1287052	S	2054914	Pseudomonas sp. 02C 26
0	1268845	1268845	S	1881017	Pseudomonas sp. 7SR1
0	1233010	1233010	S	658630	Pseudomonas sp. CMR5c
0	1214334	1214334	S	2320867	Pseudomonas sp. K2W31S-8
0	1195290	1195290	S	2518644	Pseudomonas sp. SNU WT1
0	1194397	1194397	S	2730847	Pseudomonas sp. ADAK13
0	1187171	1187171	S	1931241	Pseudomonas sp. S-6-2
0	1181544	1181544	S	2730848	Pseudomonas sp. ADAK18
0	1166832	1166832	S	2505979	Pseudomonas sp. 11K1
0	1166137	1166137	S	2706126	Pseudomonas sp. OIL-1
0	1145868	1145868	S	2724470	Pseudomonas sp. BIGb0427
0	1139433	1139433	S	1294143	Pseudomonas sp. ATCC 13867
0	1138739	1138739	S	2054919	Pseudomonas sp. S09G 359
0	1120932	1120932	S	2201356	Pseudomonas sp. 31-12
0	1109094	1109094	S	2052956	Pseudomonas sp. ACM7
0	1107128	1107128	S	1573719	Pseudomonas sp. S35
0	1098704	1098704	S	2073078	Pseudomonas sp. DTU12.3
0	1094536	1094536	S	2731681	Pseudomonas sp. S1-A32-2
0	1090953	1090953	S	2726989	Pseudomonas sp. gcc21
0	1088504	1088504	S	1573718	Pseudomonas sp. S34
0	1077678	1077678	S	2748080	Pseudomonas sp. ABC1
0	1067569	1067569	S	1573704	Pseudomonas sp. R32
0	1037441	1037441	S	2729423	Pseudomonas sp. SK
0	1032756	1032756	S	2735906	Pseudomonas sp. B11D7D
0	975634	975634	S	1573712	Pseudomonas sp. R84
0	963541	963541	S	2604941	Pseudomonas sp. C27(2019)
0	958326	958326	S	2219057	Pseudomonas sp. LG1E9
0	954870	954870	S	2025658	Pseudomonas sp. NS1(2017)
0	953832	953832	S	2726956	Pseudomonas sp. MSPm1
0	906393	906393	S	658644	Pseudomonas sp. R5-89-07
0	897627	897627	S	2774460	Pseudomonas sp. IzPS23
0	759891	759891	S	2479392	Pseudomonas sp. LTJR-52
0	758701	758701	S	2774461	Pseudomonas sp. IzPS32d
0	743290	743290	S	1649877	Pseudomonas sp. CCOS 191
0	679876	679876	S	2774459	Pseudomonas sp. IzPS59
0	675247	675247	S	1702250	Pseudomonas sp. IB20
0	659387	659387	S	1573711	Pseudomonas sp. R76
0	653234	653234	S	2590776	Pseudomonas sp. NIBRBAC000502773
0	634576	634576	S	1898684	Pseudomonas sp. LPH1
0	593737	593737	S	1855380	Pseudomonas sp. Z003-0.4C(8344-21)
0	543605	543605	S	1534110	Pseudomonas sp. DR 5-09
0	539925	539925	S	1207075	Pseudomonas sp. UW4
0	529079	529079	S	118613	Pseudomonas sp. B10
0	528853	528853	S	2662033	Pseudomonas sp. 14181154
0	514373	514373	S	2018067	Pseudomonas sp. FDAARGOS_380
0	481534	481534	S	2774873	Pseudomonas sp. ADPe
0	465365	465365	S	1827300	Pseudomonas sp. MYb193
0	443025	443025	S	1758730	Pseudomonas sp. BIOMIG1BAC
0	415242	415242	S	1611770	Pseudomonas sp. MRSN12121
0	405253	405253	S	2169583	Pseudomonas sp. SXM-1
0	397605	397605	S	2559074	Pseudomonas sp. S150
0	387668	387668	S	2605424	Pseudomonas sp. J380
0	386201	386201	S	1259844	Pseudomonas sp. FGI182
0	378301	378301	S	2005388	Pseudomonas sp. RU47
0	371448	371448	S	1573720	Pseudomonas sp. S49
0	340829	340829	S	2213057	Pseudomonas sp. R2A2
0	335347	335347	S	2067572	Pseudomonas sp. NC02
0	326949	326949	S	658629	Pseudomonas sp. CMR12a
0	326925	326925	S	2054915	Pseudomonas sp. 09C 129
0	324992	324992	S	1500686	Pseudomonas sp. Os17
0	310813	310813	S	1500687	Pseudomonas sp. St29
0	310515	310515	S	2126069	Pseudomonas sp. LBUM920
0	307841	307841	S	2730851	Pseudomonas sp. ADAK22
0	295718	295718	S	676210	Pseudomonas sp. ATCC 43928
0	293672	293672	S	1636610	Pseudomonas sp. PONIH3
0	292585	292585	S	1659194	Pseudomonas sp. GR 6-02
0	291616	291616	S	2738843	Pseudomonas sp. B14-6
0	285745	285745	S	1886807	Pseudomonas sp. TMW 2.1634
0	267245	267245	S	253237	Pseudomonas sp. phDV1
0	259872	259872	S	2587845	Pseudomonas sp. THAF7b
0	259703	259703	S	2083054	Pseudomonas sp. LG1D9
0	250834	250834	S	2597770	Pseudomonas sp. BJP69
0	247143	247143	S	2083055	Pseudomonas sp. LH1G9
0	244570	244570	S	1173283	Pseudomonas sp. R3-18-08
0	229590	229590	S	2664899	Pseudomonas sp. CFSAN084952
0	220318	220318	S	2654238	Pseudomonas sp. DTU12.1
0	211906	211906	S	2777367	Pseudomonas sp. 1909-1
0	210672	210672	S	2083053	Pseudomonas sp. SWI44
0	197213	197213	S	1855331	Pseudomonas sp. A214
0	193259	193259	S	2083052	Pseudomonas sp. SWI36
0	190299	190299	S	2681983	Pseudomonas sp. L22-9
0	184422	184422	S	2069256	Pseudomonas sp. XWY-1
0	177466	177466	S	2651048	Pseudomonas sp. CFA
0	171337	171337	S	69328	Pseudomonas sp. VLB120
0	169125	169125	S	2762896	Pseudomonas sp. MPDS
0	168721	168721	S	2045200	Pseudomonas sp. s211(2017)
0	164681	164681	S	1173273	Pseudomonas sp. R2-37-08W
0	162808	162808	S	658642	Pseudomonas sp. R4-34-07
0	155787	155787	S	1173288	Pseudomonas sp. R4-39-08
0	152861	152861	S	1415630	Pseudomonas sp. TKP
0	146198	146198	S	1173270	Pseudomonas sp. R1-43-08
0	145011	145011	S	1173284	Pseudomonas sp. R3-52-08
0	126265	126265	S	658643	Pseudomonas sp. R4-35-07
0	120289	120289	S	1173280	Pseudomonas sp. R2-60-08W
0	114807	114807	S	1338689	Pseudomonas sp. JY-Q
0	110666	110666	S	2587597	Pseudomonas sp. SWI7
0	99696	99696	S	2609418	Pseudomonas sp. KUIN-1
0	98970	98970	S	658632	Pseudomonas sp. R11-23-07
0	95720	95720	S	2083051	Pseudomonas sp. SWI6
0	93196	93196	S	658641	Pseudomonas sp. R2-7-07
0	89870	89870	S	2662034	Pseudomonas sp. 13159349
0	75573	75573	S	1495331	Pseudomonas sp. WCS374
0	67265	67265	S	2479393	Pseudomonas sp. LTGT-11-2Z
0	35474	35474	S	2545800	Pseudomonas sp. FDAARGOS_761
0	28212	28212	S	1761895	Pseudomonas sp. bs2935
0	13110	13110	S	1978467	Pseudomonas sp. AK6U
0	6429	6429	S	2578110	Pseudomonas sp. KBS0707
0	1880	1880	S	2578115	Pseudomonas sp. KBS0802
0	473	473	S	2730850	Pseudomonas sp. ADAK21
0	288	288	S	2730845	Pseudomonas sp. ADAK2
0	177	177	S	2759706	Pseudomonas sp. 29A
0	161	161	S	2730846	Pseudomonas sp. ADAK7
0	143	143	S	2730849	Pseudomonas sp. ADAK20
0	97	97	S	2743971	Pseudomonas sp. 43A
0	71	71	S	2587859	Pseudomonas sp. THAF42
0	38	38	S	2587863	Pseudomonas sp. THAF187a
0	13	13	S	322535	Pseudomonas sp. S19
0.19	55501954	2328564	G1	136843	Pseudomonas fluorescens group
0.07	20660176	14411847	S	294	Pseudomonas fluorescens
0	1325189	1325189	S1	1221522	Pseudomonas fluorescens NCIMB 11764
0	1236694	1236694	S1	1038922	Pseudomonas fluorescens Q2-87
0	1096660	1096660	S1	746360	Pseudomonas fluorescens WH6
0	1025818	1025818	S1	216595	Pseudomonas fluorescens SBW25
0	898545	898545	S1	743713	Pseudomonas fluorescens R124
0	498922	498922	S1	205922	Pseudomonas fluorescens Pf0-1
0	129578	129578	S1	1037911	Pseudomonas fluorescens A506
0	33702	33702	S1	1038923	Pseudomonas fluorescens Q8r1-96
0	3221	3221	S1	1114970	Pseudomonas fluorescens F113
0.02	4424186	3995303	S	380021	Pseudomonas protegens
0	281439	281439	S1	1420599	Pseudomonas protegens Cab57
0	147217	147217	S1	1124983	Pseudomonas protegens CHA0
0	227	227	S1	220664	Pseudomonas protegens Pf-5
0.01	3819119	3600902	S	47883	Pseudomonas synxantha
0	218217	218217	S1	96901	Pseudomonas synxantha BG33R
0.01	3587198	3587198	S	47878	Pseudomonas azotoformans
0.01	3534123	3534123	S	76758	Pseudomonas orientalis
0.01	1948613	1948613	S	200450	Pseudomonas trivialis
0.01	1835969	1566568	S	200451	Pseudomonas poae
0	269401	269401	S1	1282356	Pseudomonas poae RE*1-1-14
0.01	1509028	1509028	S	76760	Pseudomonas rhodesiae
0	1368590	1368590	S	183795	Pseudomonas mediterranea
0	1296618	1296618	S	46679	Pseudomonas mucidolens
0	1295939	1295939	S	47879	Pseudomonas corrugata
0	1277105	1277105	S	29442	Pseudomonas tolaasii
0	1120895	1120895	S	651740	Pseudomonas cedrina
0	1020260	1020260	S	129817	Pseudomonas brenneri
0	992072	992072	S	78543	Pseudomonas migulae
0	954460	954460	S	75588	Pseudomonas libanensis
0	879114	879114	S	76761	Pseudomonas veronii
0	857178	857178	S	169669	Pseudomonas extremorientalis
0	792747	407390	S	75612	Pseudomonas mandelii
0	385357	385357	S1	1147786	Pseudomonas mandelii JR-1
0.11	33155677	2021464	G1	136845	Pseudomonas putida group
0.08	23049602	19653137	S	303	Pseudomonas putida
0	802278	802278	S1	1384061	Pseudomonas putida S13.1.2
0	783595	783595	S1	390235	Pseudomonas putida W619
0	487829	487829	S1	1211579	Pseudomonas putida NBRC 14164
0	204873	204873	S1	1081940	Pseudomonas putida B6-2
0	182070	182070	S1	1331671	Pseudomonas putida H8234
0	143586	143586	S1	1196325	Pseudomonas putida DOT-T1E
0	115969	115969	S1	1042876	Pseudomonas putida S16
0	114640	114640	S1	76869	Pseudomonas putida GB-1
0	114181	114181	S1	1215087	Pseudomonas putida S12
0	113852	113852	S1	1215088	Pseudomonas putida HB3267
0	88431	88431	S1	351746	Pseudomonas putida F1
0	81065	81065	S1	931281	Pseudomonas putida BIRD-1
0	78266	78266	S1	1150601	Pseudomonas putida JB
0	42943	42943	S1	1193499	Pseudomonas putida SJTE-1
0	42691	42691	S1	231023	Pseudomonas putida ND6
0	196	196	S1	160488	Pseudomonas putida KT2440
0.01	2265591	2257528	S	76759	Pseudomonas monteilii
0	7855	7855	S1	1435044	Pseudomonas monteilii SB3078
0	208	208	S1	1435058	Pseudomonas monteilii SB3101
0.01	2101386	2101386	S	47885	Pseudomonas oryzihabitans
0.01	1668719	417991	S	47880	Pseudomonas fulva
0	1250728	1250728	S1	743720	Pseudomonas fulva 12-X
0	1236257	1236257	S	70775	Pseudomonas plecoglossicida
0	474693	474693	S	2217867	Pseudomonas sp. SGAir0191
0	337965	337965	S	78327	Pseudomonas mosselii
0.08	24314497	228365	G1	136841	Pseudomonas aeruginosa group
0.04	10990521	10578984	S	287	Pseudomonas aeruginosa
0	171259	171259	S1	381754	Pseudomonas aeruginosa PA7
0	53085	53085	S1	1415629	Pseudomonas aeruginosa MTB-1
0	25209	25209	S1	1457392	Pseudomonas aeruginosa PA96
0	19818	19818	S1	1280938	Pseudomonas aeruginosa B136-33
0	19361	19361	S1	1400868	Pseudomonas aeruginosa VRFPA04
0	19160	19160	S1	1093787	Pseudomonas aeruginosa DK2
0	18026	18026	S1	1009714	Pseudomonas aeruginosa PAK
0	16214	16214	S1	1448140	Pseudomonas aeruginosa YL84
0	12086	12086	S1	910265	Pseudomonas aeruginosa C-NN2
0	9927	9927	S1	1427342	Pseudomonas aeruginosa SCV20265
0	9293	9293	S1	388272	Pseudomonas aeruginosa PACS2
0	8139	8139	S1	1352355	Pseudomonas aeruginosa c7447m
0	6070	6070	S1	941193	Pseudomonas aeruginosa M18
0	3948	3948	S1	1193501	Pseudomonas aeruginosa SJTD-1
0	3711	3711	S1	798130	Pseudomonas aeruginosa 39016
0	3050	3050	S1	1089456	Pseudomonas aeruginosa NCGM2.S1
0	3032	3032	S1	1340851	Pseudomonas aeruginosa RP73
0	1778	1778	S1	208963	Pseudomonas aeruginosa UCBPP-PA14
0	924	924	S1	1411700	Pseudomonas aeruginosa DHS01
0	801	801	S1	1408276	Pseudomonas aeruginosa LESlike5
0	772	772	S1	1408271	Pseudomonas aeruginosa LES400
0	730	730	S1	1051003	Pseudomonas aeruginosa 19BR
0	720	254	S1	208964	Pseudomonas aeruginosa PAO1
0	418	418	S2	1147787	Pseudomonas aeruginosa PAO1H2O
0	28	28	S2	1367494	Pseudomonas aeruginosa PAO1-VE13
0	20	20	S2	1367493	Pseudomonas aeruginosa PAO1-VE2
0	663	663	S1	1408275	Pseudomonas aeruginosa LESlike4
0	643	643	S1	1408277	Pseudomonas aeruginosa LESlike7
0	634	634	S1	1408273	Pseudomonas aeruginosa LESB65
0	576	576	S1	1408272	Pseudomonas aeruginosa LES431
0	509	509	S1	1408274	Pseudomonas aeruginosa LESlike1
0	459	459	S1	1051004	Pseudomonas aeruginosa 213BR
0	331	331	S1	1279007	Pseudomonas aeruginosa PA1
0	278	278	S1	1279008	Pseudomonas aeruginosa PA1R
0	190	190	S1	557722	Pseudomonas aeruginosa LESB58
0	67	67	S1	1352354	Pseudomonas aeruginosa PAO581
0	58	58	S1	1123015	Pseudomonas aeruginosa DSM 50071 = NBRC 12689
0	16	16	S1	1356855	Pseudomonas aeruginosa DK1
0.02	4615639	3670872	S	300	Pseudomonas mendocina
0	322487	322487	S1	1225174	Pseudomonas mendocina S5.2
0	317611	317611	S1	399739	Pseudomonas mendocina ymp
0	304669	304669	S1	1001585	Pseudomonas mendocina NK-01
0.01	2599413	329931	G2	627141	Pseudomonas nitroreducens/multiresinivorans group
0	1227805	1227805	S	46680	Pseudomonas nitroreducens
0	1041677	1041677	S	95301	Pseudomonas multiresinivorans
0.01	2251124	429	G2	1232139	Pseudomonas oleovorans/pseudoalcaligenes group
0	1454187	1454187	S	1149133	Pseudomonas furukawaii
0	796508	510669	S	301	Pseudomonas oleovorans
0	285839	285839	S1	1182590	Pseudomonas pseudoalcaligenes CECT 5344
0	1447577	0	S	53412	Pseudomonas resinovorans
0	1447577	1447577	S1	1245471	Pseudomonas resinovorans NBRC 106553
0	1131553	1131553	S	53408	Pseudomonas citronellolis
0	1050305	1050305	S	43263	Pseudomonas alcaligenes
0.07	21344416	3866458	G1	136849	Pseudomonas syringae group
0.02	7293511	0	G2	251695	Pseudomonas syringae group genomosp. 1
0.02	7293511	2513599	S	317	Pseudomonas syringae
0	1263931	1263931	S1	1357279	Pseudomonas syringae CC1557
0	1146648	417744	S1	321	Pseudomonas syringae pv. syringae
0	213777	213777	S2	1262350	Pseudomonas syringae pv. syringae SM
0	168734	168734	S2	1324932	Pseudomonas syringae pv. syringae HS191
0	163298	163298	S2	1260626	Pseudomonas syringae pv. syringae B64
0	97202	97202	S2	1324931	Pseudomonas syringae pv. syringae B301D
0	85893	85893	S2	205918	Pseudomonas syringae pv. syringae B728a
0	1117878	2434	S1	264449	Pseudomonas syringae group pathovars incertae sedis
0	956569	904814	S2	103796	Pseudomonas syringae pv. actinidiae
0	41421	41421	S3	1108972	Pseudomonas syringae pv. actinidiae str. Shaanxi_M228
0	8971	8971	S3	1104678	Pseudomonas syringae pv. actinidiae ICMP 9853
0	1347	1347	S3	1194418	Pseudomonas syringae pv. actinidiae ICMP 9617
0	8	8	S3	1095103	Pseudomonas syringae pv. actinidiae ICMP 18884
0	8	8	S3	1104679	Pseudomonas syringae pv. actinidiae ICMP 18708
0	158875	158875	S2	264451	Pseudomonas syringae pv. cerasicola
0	249207	249207	S1	663959	Pseudomonas syringae pv. avii
0	243138	0	S1	59510	Pseudomonas syringae pv. pisi
0	243138	243138	S2	1357292	Pseudomonas syringae pv. pisi str. PP1
0	227977	227977	S1	199201	Pseudomonas syringae pv. lapsa
0	154948	154948	S1	1357289	Pseudomonas syringae USA011
0	153766	153766	S1	192087	Pseudomonas syringae pv. atrofaciens
0	133175	133175	S1	1332075	Pseudomonas syringae UMAF0158
0	89244	89244	S1	1357287	Pseudomonas syringae UB303
0.01	1764965	92535	S	251701	Pseudomonas syringae group genomosp. 3
0	1394377	0	S1	59511	Pseudomonas syringae pv. maculicola
0	1394377	1394377	S2	629265	Pseudomonas syringae pv. maculicola str. ES4326
0	278053	272686	S1	323	Pseudomonas syringae pv. tomato
0	5367	5367	S2	223283	Pseudomonas syringae pv. tomato str. DC3000
0.01	1735848	1340099	S	53409	Pseudomonas coronafaciens
0	306566	0	S1	235277	Pseudomonas coronafaciens pv. oryzae
0	306566	306566	S2	563797	Pseudomonas coronafaciens pv. oryzae str. 1_6
0	89183	89183	S1	235275	Pseudomonas coronafaciens pv. coronafaciens
0.01	1569370	0	S	36746	Pseudomonas cichorii
0.01	1569370	1569370	S1	1441629	Pseudomonas cichorii JBC1
0.01	1475909	1475909	S	33069	Pseudomonas viridiflava
0	1462916	1462916	S	1190415	Pseudomonas asturiensis
0	1277543	218312	G2	251698	Pseudomonas syringae group genomosp. 2
0	692313	32819	S	47877	Pseudomonas amygdali
0	520841	177387	S1	53707	Pseudomonas amygdali pv. lachrymans
0	343454	343454	S2	629260	Pseudomonas amygdali pv. lachrymans str. M301315
0	125696	0	S1	322	Pseudomonas amygdali pv. tabaci
0	125696	125696	S2	573066	Pseudomonas amygdali pv. tabaci str. ATCC 11528
0	12957	12957	S1	129138	Pseudomonas amygdali pv. morsprunorum
0	366918	182249	S	29438	Pseudomonas savastanoi
0	174813	0	S1	360920	Pseudomonas savastanoi pv. savastanoi
0	174813	174813	S2	693985	Pseudomonas savastanoi pv. savastanoi NCPPB 3335
0	9856	0	S1	319	Pseudomonas savastanoi pv. phaseolicola
0	9856	9856	S2	264730	Pseudomonas savastanoi pv. phaseolicola 1448A
0	641369	641369	S	50340	Pseudomonas fuscovaginae
0	193668	0	G2	2775504	unclassified Pseudomonas syringae group
0	193668	193668	S	1206777	Pseudomonas sp. Lz4W
0	62859	62859	S	46257	Pseudomonas avellanae
0.06	18228712	246796	G1	136846	Pseudomonas stutzeri group
0.05	14798978	0	G2	578833	Pseudomonas stutzeri subgroup
0.05	14798978	12330253	S	316	Pseudomonas stutzeri
0	1031733	1031733	S1	1123519	Pseudomonas stutzeri DSM 10701
0	731584	731584	S1	644801	Pseudomonas stutzeri RCH2
0	424973	424973	S1	1196835	Pseudomonas stutzeri CCUG 29243
0	167532	167532	S1	379731	Pseudomonas stutzeri A1501
0	112903	112903	S1	996285	Pseudomonas stutzeri DSM 4166
0	1287789	1008690	S	74829	Pseudomonas balearica
0	279099	279099	S1	1123016	Pseudomonas balearica DSM 6083
0	1086987	1086987	S	271420	Pseudomonas xanthomarina
0	808162	808162	S	47886	Pseudomonas luteola
0.06	16553434	23608	G1	136842	Pseudomonas chlororaphis group
0.04	12529358	8617167	S	587753	Pseudomonas chlororaphis
0.01	1830196	1830196	S1	86192	Pseudomonas chlororaphis subsp. aurantiaca
0	941605	941605	S1	1513890	Pseudomonas chlororaphis subsp. piscium
0	699869	486542	S1	587851	Pseudomonas chlororaphis subsp. aureofaciens
0	213327	213327	S2	1038921	Pseudomonas chlororaphis subsp. aureofaciens 30-84
0	323231	323231	S1	333	Pseudomonas chlororaphis subsp. chlororaphis
0	117290	117290	S1	1037915	Pseudomonas chlororaphis O6
0.01	1473651	1473651	S	86185	Pseudomonas lundensis
0	1274170	1274170	S	296	Pseudomonas fragi
0	1252647	1252647	S	47884	Pseudomonas taetrolens
0.01	3324404	3324404	S	237610	Pseudomonas psychrotolerans
0.01	2898314	2898314	S	104087	Pseudomonas frederiksbergensis
0.01	2866952	1687364	S	312306	Pseudomonas entomophila
0	1179588	1179588	S1	384676	Pseudomonas entomophila L48
0.01	2723719	2723719	S	515393	Pseudomonas yamanorum
0.01	2567980	2473054	S	930166	Pseudomonas brassicacearum
0	94926	0	S1	86264	Pseudomonas brassicacearum subsp. brassicacearum
0	94926	94926	S2	994484	Pseudomonas brassicacearum subsp. brassicacearum NFM421
0.01	2060784	2060784	S	198618	Pseudomonas umsongensis
0.01	2055139	2055139	S	237609	Pseudomonas alkylphenolica
0.01	2005265	2005265	S	219572	Pseudomonas antarctica
0.01	1993591	1993591	S	319939	Pseudomonas otitidis
0.01	1944338	1944338	S	198620	Pseudomonas koreensis
0.01	1887163	1422532	S	65741	Pseudomonas knackmussii
0	464631	464631	S1	1301098	Pseudomonas knackmussii B13
0.01	1801794	1801794	S	157782	Pseudomonas parafulva
0.01	1709684	1008528	S	321662	Pseudomonas moraviensis
0	701156	701156	S1	1395516	Pseudomonas moraviensis R28-S
0.01	1473895	1473895	S	158627	Pseudomonas graminis
0	1412474	1412474	S	46677	Pseudomonas agarici
0	1389331	1389331	S	321846	Pseudomonas simiae
0	1377935	1377935	S	2604832	Pseudomonas lalkuanensis
0	1367260	0	G1	136844	Pseudomonas pertucinogena group
0	1367260	1367260	S	43306	Pseudomonas denitrificans (nom. rej.)
0	1364946	1364946	S	95300	Pseudomonas vancouverensis
0	1354620	1354620	S	437900	Pseudomonas marincola
0	1341226	1341226	S	553151	Pseudomonas pelagia
0	1296562	1296562	S	122355	Pseudomonas psychrophila
0	1282765	1282765	S	395598	Pseudomonas reinekei
0	1259632	1259632	S	244566	Pseudomonas lurida
0	1237720	1237720	S	702115	Pseudomonas arsenicoxydans
0	1229343	1229343	S	1148509	Pseudomonas prosekii
0	1222942	1222942	S	216142	Pseudomonas rhizosphaerae
0	1216449	1216449	S	1853130	Pseudomonas silesiensis
0	1200978	1200978	S	472181	Pseudomonas sabulinigri
0	1194608	1194608	S	191390	Pseudomonas palleroniana
0	1189036	1189036	S	359110	Pseudomonas extremaustralis
0	1185349	1185349	S	163011	Pseudomonas lini
0	1165380	1165380	S	157783	Pseudomonas cremoricolorata
0	1158743	1158743	S	1788301	Pseudomonas versuta
0	1142005	1142005	S	1434072	Pseudomonas salegens
0	1140221	1140221	S	797277	Pseudomonas litoralis
0	1088251	1088251	S	1392877	Pseudomonas oryzae
0	1074646	1074646	S	364197	Pseudomonas pohangensis
0	1052093	1052093	S	487184	Pseudomonas xinjiangensis
0	1006063	1006063	S	86265	Pseudomonas thivervalensis
0	972554	972554	S	1499686	Pseudomonas saudiphocaensis
0	791282	791282	S	1691904	Pseudomonas sediminis
0	716266	716266	S	1245526	Pseudomonas guangdongensis
0	679178	679178	S	1628086	Pseudomonas kribbensis
0	609384	609384	S	53407	Pseudomonas asplenii
0	568548	568548	S	1302376	Candidatus Pseudomonas adelgestsugas
0	558779	558779	S	1421430	Pseudomonas granadensis
0	500911	500911	S	1615674	Pseudomonas lactis
0	498732	0	S	101564	Pseudomonas alcaliphila
0	498732	498732	S1	741155	Pseudomonas alcaliphila JAB1
0	490625	490625	S	1274359	Pseudomonas sihuiensis
0	290039	290039	S	1306993	Pseudomonas soli
0	282387	282387	S	1583341	Pseudomonas cerasi
0	253081	253081	S	2219225	Pseudomonas asiatica
0	252874	252874	S	1785145	Pseudomonas glycinae
0	63675	63675	S	470150	Pseudomonas taiwanensis
0.01	4272401	0	F1	351	Azotobacter group
0.01	4272401	343115	G	352	Azotobacter
0.01	1608988	1055463	S	353	Azotobacter chroococcum
0	553525	553525	S1	1328314	Azotobacter chroococcum NCIMB 8003
0	1246453	1246255	S	354	Azotobacter vinelandii
0	126	126	S1	322710	Azotobacter vinelandii DJ
0	42	42	S1	1283330	Azotobacter vinelandii CA
0	30	30	S1	1283331	Azotobacter vinelandii CA6
0	1073845	1073845	S	69964	Azotobacter salinestris
0	1324871	0	G	1849530	Oblitimonas
0	1324871	1324871	S	1697053	Oblitimonas alkaliphila
0	1315597	0	G	1649479	Permianibacter
0	1315597	1315597	S	1510150	Permianibacter aggregans
0	1024928	0	G	2758906	Entomomonas
0	1024928	1024928	S	2213226	Entomomonas moraniae
0.31	90214257	79418	F	468	Moraxellaceae
0.24	71254854	9913149	G	469	Acinetobacter
0.05	15794437	2445010	G1	909768	Acinetobacter calcoaceticus/baumannii complex
0.02	4703884	4601704	S	470	Acinetobacter baumannii
0	45686	45686	S1	1400867	Acinetobacter baumannii ZW85-1
0	10228	10228	S1	1401639	Acinetobacter baumannii NCGM 237
0	8845	8845	S1	557600	Acinetobacter baumannii AB307-0294
0	6992	6992	S1	1370126	Acinetobacter baumannii DU202
0	5878	5878	S1	509173	Acinetobacter baumannii AYE
0	4992	4992	S1	945556	Acinetobacter baumannii D1279779
0	4935	4935	S1	405416	Acinetobacter baumannii ACICU
0	4913	4913	S1	400667	Acinetobacter baumannii ATCC 17978
0	2256	2256	S1	1096997	Acinetobacter baumannii BJAB0868
0	2038	2038	S1	1100841	Acinetobacter baumannii TYTH-1
0	1641	1641	S1	696749	Acinetobacter baumannii 1656-2
0	1512	1512	S1	1096996	Acinetobacter baumannii BJAB0715
0	832	832	S1	1096995	Acinetobacter baumannii BJAB07104
0	443	443	S1	889738	Acinetobacter baumannii MDR-TJ
0	395	395	S1	497978	Acinetobacter baumannii MDR-ZJ06
0	247	247	S1	1455315	Acinetobacter baumannii LAC-4
0	177	177	S1	1413216	Acinetobacter baumannii PKAB07
0	170	170	S1	480119	Acinetobacter baumannii AB0057
0.01	2760340	2760340	S	1530123	Acinetobacter seifertii
0.01	2169740	2043176	S	48296	Acinetobacter pittii
0	126564	126564	S1	871585	Acinetobacter pittii PHEA-2
0.01	1519723	1435946	S	106654	Acinetobacter nosocomialis
0	83777	83777	S1	1343071	Acinetobacter nosocomialis M2
0	1412667	1412667	S	471	Acinetobacter calcoaceticus
0	783073	783073	S	1785128	Acinetobacter lactucae
0.05	13561167	649134	G1	196816	unclassified Acinetobacter
0	1176674	1176674	S	2714110	Acinetobacter sp. Marseille-Q1620
0	1064691	1064691	S	1646498	Acinetobacter sp. TTH0-4
0	1034842	1034842	S	1879049	Acinetobacter sp. WCHAc010034
0	1026892	1026892	S	1407071	Acinetobacter sp. TGL-Y2
0	1002252	1002252	S	1758189	Acinetobacter sp. ACNIH2
0	942771	942771	S	2601122	Acinetobacter sp. YH12138
0	821894	821894	S	1808001	Acinetobacter sp. LoGeW2-3
0	798967	798967	S	2563897	Acinetobacter sp. 10FS3-1
0	775608	775608	S	1608473	Acinetobacter sp. NCu2D-2
0	684959	684959	S	1827285	Acinetobacter sp. MYb10
0	646362	646362	S	2004644	Acinetobacter sp. WCHA45
0	622346	622346	S	2004646	Acinetobacter sp. WCHA55
0	537810	537810	S	2609668	Acinetobacter sp. C16S1
0	474366	474366	S	2004647	Acinetobacter sp. WCHAc010052
0	307393	307393	S	1636603	Acinetobacter sp. ACNIH1
0	294352	294352	S	2545797	Acinetobacter sp. FDAARGOS_724
0	250395	250395	S	2743575	Acinetobacter sp. NEB 394
0	249124	249124	S	2079596	Acinetobacter sp. SWBY1
0	150578	150578	S	2725684	Acinetobacter sp. NEB149
0	19624	19624	S	2420300	Acinetobacter sp. FDAARGOS_493
0	15034	15034	S	2675741	Acinetobacter sp. BEC1-S18-ESBL-01
0	13246	13246	S	2781976	Acinetobacter sp. Ac-14
0	1369	1369	S	2420305	Acinetobacter sp. FDAARGOS_560
0	484	484	S	2420301	Acinetobacter sp. FDAARGOS_494
0.01	2682208	2682208	S	756892	Acinetobacter indicus
0.01	1931046	1931046	S	29430	Acinetobacter haemolyticus
0.01	1845615	1751291	S	40214	Acinetobacter johnsonii
0	94324	94324	S1	1242245	Acinetobacter johnsonii XBB1
0.01	1845569	1845569	S	108981	Acinetobacter schindleri
0.01	1571525	1571525	S	1879050	Acinetobacter wuhouensis
0.01	1558416	1434588	S	40216	Acinetobacter radioresistens
0	123828	123828	S1	981334	Acinetobacter radioresistens DSM 6976 = NBRC 102413 = CIP 103788
0	1371296	940644	S	52133	Acinetobacter venetianus
0	430652	430652	S1	1197884	Acinetobacter venetianus VE-C3
0	1281475	1281475	S	40215	Acinetobacter junii
0	1249440	1249440	S	106648	Acinetobacter bereziniae
0	1155484	1095343	S	28090	Acinetobacter lwoffii
0	60141	60141	S1	1046625	Acinetobacter lwoffii WJ10621
0	1102744	1102744	S	1789224	Acinetobacter larvae
0	1030221	1030221	S	134534	Acinetobacter gyllenbergii
0	1029601	1029601	S	2006115	Acinetobacter piscicola
0	1013886	1013886	S	70348	Acinetobacter dispersus
0	996044	0	S	202950	Acinetobacter baylyi
0	996044	996044	S1	62977	Acinetobacter baylyi ADP1
0	992049	992049	S	2715164	Acinetobacter shaoyimingii
0	969083	969083	S	487316	Acinetobacter soli
0	961159	961159	S	202954	Acinetobacter tandoii
0	924276	924276	S	108980	Acinetobacter ursingii
0	921768	921768	S	2715163	Acinetobacter lanii
0	919093	919093	S	2136182	Acinetobacter cumulans
0	915884	915884	S	1871111	Acinetobacter defluvii
0	826869	826869	S	1324350	Acinetobacter equi
0	738558	738558	S	2662362	Acinetobacter wanghuae
0	669969	669969	S	106649	Acinetobacter guillouiae
0	566941	0	S	1148157	Acinetobacter oleivorans
0	566941	566941	S1	436717	Acinetobacter oleivorans DR1
0	491673	491673	S	2004650	Acinetobacter chinensis
0	424209	424209	S	202956	Acinetobacter towneri
0.04	11333465	1645912	G	497	Psychrobacter
0.03	7753999	2137775	G1	196806	unclassified Psychrobacter
0	987241	987241	S	1699621	Psychrobacter sp. P11F6
0	938330	938330	S	1028416	Psychrobacter sp. DAB_AL43B
0	676366	676366	S	1699623	Psychrobacter sp. P11G3
0	633416	633416	S	2772254	Psychrobacter sp. 28M-43
0	401443	401443	S	571800	Psychrobacter sp. G
0	385189	385189	S	1699624	Psychrobacter sp. P11G5
0	368038	368038	S	1720344	Psychrobacter sp. AntiMn-1
0	362892	362892	S	1699622	Psychrobacter sp. P2G3
0	349678	349678	S	2733866	Psychrobacter sp. KCTC 72983
0	262517	262517	S	349106	Psychrobacter sp. PRwf-1
0	251094	251094	S	2203895	Psychrobacter sp. YP14
0	20	20	S	2565557	Psychrobacter sp. PAMC27889
0	865563	865563	S	45610	Psychrobacter urativorans
0	667969	0	S	334543	Psychrobacter arcticus
0	667969	667969	S1	259536	Psychrobacter arcticus 273-4
0	397236	397219	S	330922	Psychrobacter cryohalolentis
0	17	17	S1	335284	Psychrobacter cryohalolentis K5
0	2786	2786	S	261164	Psychrobacter alimentarius
0.03	7546520	552516	G	475	Moraxella
0.01	2909769	2909769	S	34062	Moraxella osloensis
0	919699	909679	S	480	Moraxella catarrhalis
0	10020	10020	S1	1236608	Moraxella catarrhalis BBH18
0	864645	864645	S	386891	Moraxella bovoculi
0	770923	770923	S	476	Moraxella bovis
0	646546	646546	S	34061	Moraxella cuniculi
0	638696	638696	S	478	Moraxella nonliquefaciens
0	243726	243726	S	29433	Moraxella ovis
1.66	490577042	7348347	O	91347	Enterobacterales
0.82	241710471	22583579	F	543	Enterobacteriaceae
0.14	40582550	7785088	G	547	Enterobacter
0.07	22050378	3169326	G1	354276	Enterobacter cloacae complex
0.02	6675987	6077698	S	550	Enterobacter cloacae
0	596960	0	S1	69219	Enterobacter cloacae subsp. dissolvens
0	596960	596960	S2	1104326	Enterobacter cloacae subsp. dissolvens SDM
0	1329	0	S1	336306	Enterobacter cloacae subsp. cloacae
0	1329	1329	S2	716541	Enterobacter cloacae subsp. cloacae ATCC 13047
0.01	4011859	3593185	S	158836	Enterobacter hormaechei
0	148061	148061	S1	299766	Enterobacter hormaechei subsp. steigerwaltii
0	133253	133253	S1	1296536	Enterobacter hormaechei subsp. xiangfangensis
0	124958	120121	S1	1812934	Enterobacter hormaechei subsp. hoffmannii
0	4776	4776	S2	1333851	Enterobacter hormaechei subsp. hoffmannii ECNIH3
0	61	61	S2	1333849	Enterobacter hormaechei subsp. hoffmannii ECR091
0	8717	8717	S1	301105	Enterobacter hormaechei subsp. hormaechei
0	3685	3685	S1	301102	Enterobacter hormaechei subsp. oharae
0.01	1834972	1693530	S	61645	Enterobacter asburiae
0	141442	141442	S1	1421338	Enterobacter asburiae L1
0.01	1571095	1571095	S	1812935	Enterobacter roggenkampii
0	1271361	1271361	S	69218	Enterobacter cancerogenus
0	1045459	16434	G2	2757714	unclassified Enterobacter cloacae complex
0	777661	777661	S	2027919	Enterobacter cloacae complex sp.
0	117404	117404	S	1915310	Enterobacter cloacae complex sp. ECNIH7
0	72795	72795	S	2077136	Enterobacter cloacae complex sp. FDA-CDC-AR_0164
0	61165	61165	S	2077137	Enterobacter cloacae complex sp. FDA-CDC-AR_0132
0	1002614	1002614	S	299767	Enterobacter ludwigii
0	584475	584475	S	2494701	Enterobacter chengduensis
0	571797	571797	S	208224	Enterobacter kobei
0	311433	311433	S	2071710	Enterobacter sichuanensis
0.03	8090467	110851	G1	2608935	unclassified Enterobacter
0	1192614	1192614	S	2724468	Enterobacter sp. JUb54
0	1169818	1169818	S	2596949	Enterobacter sp. E76
0	1144093	1144093	S	2742676	Enterobacter sp. RHBSTW-00994
0	1083267	1083267	S	1914861	Enterobacter sp. SA187
0	914604	914604	S	399742	Enterobacter sp. 638
0	875783	875783	S	2742639	Enterobacter sp. RHBSTW-00175
0	428873	428873	S	2742619	Enterobacter sp. RHB15-C17
0	315141	315141	S	1166130	Enterobacter sp. R4-368
0	167800	167800	S	2500132	Enterobacter sp. N18-03635
0	110701	110701	S	1560339	Enterobacter sp. E20
0	100272	100272	S	2565914	Enterobacter sp. 18A13
0	88770	88770	S	1827481	Enterobacter sp. ODB01
0	81980	81980	S	1868135	Enterobacter sp. HK169
0	76499	76499	S	2742673	Enterobacter sp. RHBSTW-00975
0	51702	51702	S	1848517	Enterobacter sp. LU1
0	48449	48449	S	2747372	Enterobacter sp. DSM 30060
0	44710	44710	S	2742656	Enterobacter sp. RHBSTW-00593
0	43048	43048	S	648691	Enterobacter sp. YSU
0	24744	24744	S	1977566	Enterobacter sp. Crenshaw
0	13793	13793	S	2742646	Enterobacter sp. RHBSTW-00422
0	2955	2955	S	2051905	Enterobacter sp. CRENT-193
0	844432	844432	S	885040	Enterobacter soli
0	829277	829277	S	2478464	Enterobacter oligotrophicus
0	813734	813734	S	881260	Enterobacter bugandensis
0	169174	169174	S	539813	Enterobacter mori
0.13	38208731	11219879	G	570	Klebsiella
0.02	7238299	6808153	S	573	Klebsiella pneumoniae
0	314748	266129	S1	72407	Klebsiella pneumoniae subsp. pneumoniae
0	19472	19472	S2	272620	Klebsiella pneumoniae subsp. pneumoniae MGH 78578
0	15036	15036	S2	1328324	Klebsiella pneumoniae subsp. pneumoniae KPNIH27
0	7709	7709	S2	1123862	Klebsiella pneumoniae subsp. pneumoniae Kp13
0	3270	3270	S2	1193292	Klebsiella pneumoniae subsp. pneumoniae 1084
0	925	925	S2	1392499	Klebsiella pneumoniae subsp. pneumoniae 1158
0	765	765	S2	1125630	Klebsiella pneumoniae subsp. pneumoniae HS11286
0	488	488	S2	1308539	Klebsiella pneumoniae subsp. pneumoniae ATCC 43816
0	306	306	S2	1328325	Klebsiella pneumoniae subsp. pneumoniae KPR0928
0	263	263	S2	1094170	Klebsiella pneumoniae subsp. pneumoniae KPNIH10
0	231	231	S2	1225181	Klebsiella pneumoniae subsp. pneumoniae KPNIH24
0	103	103	S2	484021	Klebsiella pneumoniae subsp. pneumoniae NTUH-K2044
0	26	26	S2	1087440	Klebsiella pneumoniae subsp. pneumoniae KPNIH1
0	25	25	S2	1406314	Klebsiella pneumoniae subsp. pneumoniae PittNDM01
0	91837	0	S1	39831	Klebsiella pneumoniae subsp. rhinoscleromatis
0	91837	91837	S2	861365	Klebsiella pneumoniae subsp. rhinoscleromatis SB3432
0	10681	10681	S1	1365186	Klebsiella pneumoniae KP-1
0	3273	3273	S1	1380908	Klebsiella pneumoniae JM45
0	1961	1961	S1	1049565	Klebsiella pneumoniae KCTC 2242
0	1710	1710	S1	1304922	Klebsiella pneumoniae 500_1420
0	1414	1414	S1	1392500	Klebsiella pneumoniae HK787
0	1408	1408	S1	1244085	Klebsiella pneumoniae CG43
0	1353	1353	S1	1420012	Klebsiella pneumoniae 30660/NJST258_1
0	492	492	S1	574	Klebsiella pneumoniae subsp. ozaenae
0	435	435	S1	1284798	Klebsiella pneumoniae DMC1097
0	422	422	S1	1420013	Klebsiella pneumoniae 30684/NJST258_2
0	210	210	S1	1284802	Klebsiella pneumoniae UHKPC33
0	202	202	S1	1284804	Klebsiella pneumoniae UHKPC07
0.01	4157672	4150474	S	548	Klebsiella aerogenes
0	6691	6691	S1	935296	Klebsiella aerogenes EA1509E
0	507	507	S1	1028307	Klebsiella aerogenes KCTC 2190
0.01	3437237	2663441	G1	2608929	unclassified Klebsiella
0	139960	139960	S	2787706	Klebsiella sp. BDA134-6
0	126654	126654	S	1972757	Klebsiella sp. PO552
0	120517	120517	S	2488567	Klebsiella sp. FDAARGOS_511
0	90006	90006	S	2675726	Klebsiella sp. WP8-S18-ESBL-06
0	54227	54227	S	2697371	Klebsiella sp. MPUS7
0	53209	53209	S	2267618	Klebsiella sp. P1CD1
0	50770	50770	S	2675710	Klebsiella sp. WP3-W18-ESBL-02
0	39832	39832	S	2675713	Klebsiella sp. WP4-W18-ESBL-05
0	33468	33468	S	1905288	Klebsiella sp. LTGPAF-6F
0	33298	33298	S	2015795	Klebsiella sp. LY
0	30525	30525	S	2675711	Klebsiella sp. WP3-S18-ESBL-05
0	685	685	S	2742649	Klebsiella sp. RHBSTW-00464
0	286	286	S	1934254	Klebsiella sp. M5al
0	150	150	S	2675718	Klebsiella sp. WP7-S18-ESBL-04
0	114	114	S	2742651	Klebsiella sp. RHBSTW-00484
0	56	56	S	2675717	Klebsiella sp. WP7-S18-CRE-03
0	39	39	S	2675716	Klebsiella sp. WP7-S18-CRE-02
0.01	3366258	3365714	S	571	Klebsiella oxytoca
0	544	544	S1	1333852	Klebsiella oxytoca KONIH1
0.01	3010758	2975540	S	1134687	Klebsiella michiganensis
0	16748	16748	S1	1006551	Klebsiella michiganensis KCTC 1686
0	16472	16472	S1	1308980	Klebsiella michiganensis HKOPL1
0	1998	1998	S1	1191061	Klebsiella michiganensis E718
0.01	2081330	1983240	S	1463165	Klebsiella quasipneumoniae
0	96683	96683	S1	1667327	Klebsiella quasipneumoniae subsp. quasipneumoniae
0	1407	1407	S1	1463164	Klebsiella quasipneumoniae subsp. similipneumoniae
0.01	2011611	1986314	S	244366	Klebsiella variicola
0	25297	25297	S1	640131	Klebsiella variicola At-22
0	931446	931446	S	2153354	Klebsiella huaxiensis
0	650420	650420	S	2058152	Klebsiella grimontii
0	103821	103821	S	2026240	Klebsiella quasivariicola
0.11	33753523	9735525	G	544	Citrobacter
0.04	12467114	2989876	G1	1344959	Citrobacter freundii complex
0.02	7306784	7159999	S	546	Citrobacter freundii
0	105335	105335	S1	1333848	Citrobacter freundii CFNIH1
0	41450	41450	S1	1006003	Citrobacter freundii ATCC 8090 = MTCC 1658 = NBRC 12681
0	841662	841662	S	67827	Citrobacter werkmanii
0	386704	386704	S	1639133	Citrobacter portucalensis
0	331926	331926	S	2066049	Citrobacter freundii complex sp. CFNIH2
0	255091	255091	S	57706	Citrobacter braakii
0	230839	230839	S	133448	Citrobacter youngae
0	89002	89002	S	2077149	Citrobacter freundii complex sp. CFNIH9
0	18640	18640	S	2077148	Citrobacter freundii complex sp. CFNIH4
0	14750	14750	S	2077147	Citrobacter freundii complex sp. CFNIH3
0	1840	1840	S	2529121	Citrobacter sp. ABFQG
0.02	7221691	1941972	G1	2644389	unclassified Citrobacter
0	1023162	1023162	S	2742624	Citrobacter sp. RHB25-C09
0	953602	953602	S	2562449	Citrobacter sp. SNU WT2
0	731520	731520	S	2653932	Citrobacter sp. NMI7904_11
0	671048	671048	S	2546350	Citrobacter sp. LY-1
0	419224	419224	S	2781952	Citrobacter sp. BDA59-3
0	131169	131169	S	1702170	Citrobacter sp. FDAARGOS_156
0	130932	130932	S	1703250	Citrobacter sp. CRE-46
0	101974	101974	S	184912	Citrobacter sp. TSA-1
0	101401	101401	S	1920110	Citrobacter sp. CFNIH10
0	84658	84658	S	2742667	Citrobacter sp. RHBSTW-00881
0	83797	83797	S	2742657	Citrobacter sp. RHBSTW-00599
0	82409	82409	S	2742668	Citrobacter sp. RHBSTW-00887
0	77641	77641	S	2742625	Citrobacter sp. RHB35-C17
0	70224	70224	S	2742653	Citrobacter sp. RHBSTW-00524
0	70005	70005	S	2742626	Citrobacter sp. RHB35-C21
0	61321	61321	S	2742675	Citrobacter sp. RHBSTW-00986
0	49714	49714	S	2566012	Citrobacter sp. CF971
0	49556	49556	S	2742627	Citrobacter sp. RHB36-C18
0	48488	48488	S	2683822	Citrobacter sp. 172116965
0	45053	45053	S	2742678	Citrobacter sp. RHBSTW-01044
0	37968	37968	S	2742655	Citrobacter sp. RHBSTW-00570
0	32394	32394	S	2697370	Citrobacter sp. LUTT5
0	29430	29430	S	2716879	Citrobacter sp. Y3
0	27742	27742	S	2742662	Citrobacter sp. RHBSTW-00696
0	22680	22680	S	2742677	Citrobacter sp. RHBSTW-01013
0	17824	17824	S	2742661	Citrobacter sp. RHBSTW-00678
0	16033	16033	S	2742671	Citrobacter sp. RHBSTW-00944
0	15107	15107	S	2742674	Citrobacter sp. RHBSTW-00976
0	12985	12985	S	2576406	Citrobacter sp. TBCP-5362
0	12627	12627	S	2742636	Citrobacter sp. RHBSTW-00127
0	10780	10780	S	2742632	Citrobacter sp. RHBSTW-00053
0	10677	10677	S	2742670	Citrobacter sp. RHBSTW-00903
0	9959	9959	S	2742641	Citrobacter sp. RHBSTW-00229
0	8522	8522	S	2742654	Citrobacter sp. RHBSTW-00535
0	6556	6556	S	2742663	Citrobacter sp. RHBSTW-00821
0	5070	5070	S	2742638	Citrobacter sp. RHBSTW-00137
0	4454	4454	S	2742659	Citrobacter sp. RHBSTW-00667
0	3568	3568	S	2742630	Citrobacter sp. RHBSTW-00021
0	2257	2257	S	2742629	Citrobacter sp. RHBSTW-00017
0	2007	2007	S	2079228	Citrobacter sp. SL156
0	1788	1788	S	2742647	Citrobacter sp. RHBSTW-00424
0	1711	1711	S	2742648	Citrobacter sp. RHBSTW-00446
0	218	218	S	2742635	Citrobacter sp. RHBSTW-00107
0	138	138	S	2742658	Citrobacter sp. RHBSTW-00628
0	104	104	S	2742621	Citrobacter sp. RHB20-C16
0	94	94	S	2742666	Citrobacter sp. RHBSTW-00859
0	58	58	S	2742622	Citrobacter sp. RHB21-C01
0	46	46	S	2742623	Citrobacter sp. RHB21-C05
0	24	24	S	2742620	Citrobacter sp. RHB20-C15
0	1341815	508980	S	35703	Citrobacter amalonaticus
0	832835	832835	S1	1261127	Citrobacter amalonaticus Y19
0	1162563	0	S	67825	Citrobacter rodentium
0	1162563	1162563	S1	637910	Citrobacter rodentium ICC168
0	849604	849604	S	67824	Citrobacter farmeri
0	819717	819618	S	545	Citrobacter koseri
0	99	99	S1	290338	Citrobacter koseri ATCC BAA-895
0	155494	155494	S	1563222	Citrobacter pasteurii
0.08	23105881	1883441	G	561	Escherichia
0.05	15420624	14498229	S	562	Escherichia coli
0	153637	143374	S1	83334	Escherichia coli O157:H7
0	3371	3371	S2	1328859	Escherichia coli O157:H7 str. SS17
0	3215	3215	S2	155864	Escherichia coli O157:H7 str. EDL933
0	1574	1574	S2	1330457	Escherichia coli O157:H7 str. SS52
0	1153	1153	S2	502346	Escherichia coli O157:H7 str. TW14588
0	444	444	S2	1343836	Escherichia coli O157:H7 str. F8092B
0	202	202	S2	444450	Escherichia coli O157:H7 str. EC4115
0	180	180	S2	386585	Escherichia coli O157:H7 str. Sakai
0	124	124	S2	544404	Escherichia coli O157:H7 str. TW14359
0	41793	41793	S1	930406	Escherichia coli O157:H16
0	36476	36476	S1	696406	Escherichia coli UMNK88
0	36452	36452	S1	2027293	Escherichia coli O8:H8
0	30913	30913	S1	2778655	Escherichia coli O167:H26
0	30254	30254	S1	2603836	Escherichia coli O10:H32
0	28086	28086	S1	1392854	Escherichia coli M8
0	27854	0	S1	861906	Escherichia coli O44:H18
0	27854	27854	S2	216592	Escherichia coli 042
0	25384	25384	S1	1050617	Escherichia coli UMNF18
0	22452	22452	S1	409438	Escherichia coli SE11
0	22363	22363	S1	2773707	Escherichia coli O19:H7
0	22325	22325	S1	585397	Escherichia coli ED1a
0	21149	21149	S1	340186	Escherichia coli E110019
0	17103	17103	S1	2763104	Escherichia coli O150:H6
0	15736	15736	S1	2773706	Escherichia coli O68:H12
0	15067	0	S1	1603259	Escherichia coli O139:H28
0	15067	15067	S2	331111	Escherichia coli O139:H28 str. E24377A
0	14145	14145	S1	2773705	Escherichia coli O18ac:H14
0	13996	13996	S1	362663	Escherichia coli 536
0	13605	13605	S1	2778657	Escherichia coli O9:H10
0	12290	12290	S1	1446746	Escherichia coli O6:H16
0	11710	11710	S1	2778654	Escherichia coli O152:H23
0	11677	10197	S1	1038927	Escherichia coli O104:H4
0	766	766	S2	1048254	Escherichia coli O104:H4 str. C227-11
0	303	303	S2	1133853	Escherichia coli O104:H4 str. 2009EL-2071
0	210	210	S2	1133852	Escherichia coli O104:H4 str. 2011C-3493
0	201	201	S2	1134782	Escherichia coli O104:H4 str. 2009EL-2050
0	11615	11615	S1	1045010	Escherichia coli O157
0	10284	10284	S1	745156	Escherichia coli 1303
0	9471	9471	S1	2048781	Escherichia coli O27:H7
0	9220	9220	S1	941323	Escherichia coli VR50
0	9145	0	S1	2233553	Escherichia coli O43
0	9145	9145	S2	1055541	Escherichia coli O43 str. RM10042
0	8971	8601	S1	1078034	Escherichia coli O145:H28
0	120	120	S2	1248903	Escherichia coli O145:H28 str. RM12761
0	105	105	S2	1248823	Escherichia coli O145:H28 str. RM12581
0	88	88	S2	1248902	Escherichia coli O145:H28 str. RM13514
0	57	57	S2	1248915	Escherichia coli O145:H28 str. RM13516
0	8731	8731	S1	2778653	Escherichia coli O112ab:H8
0	8577	8577	S1	2778656	Escherichia coli O20:H12
0	8007	7998	S1	1055538	Escherichia coli O145
[truncated: 28,833 more rows]
