# Supplementary material for: Advancing pathogen surveillance by nanopore sequencing and genotype characterization of Acheta domesticus densovirus in mass-reared house crickets
Source: Sci Rep. 2024 Apr 12;14:8525. doi: 10.1038/s41598-024-58768-3 (PMC11014933; doi:10.1038/s41598-024-58768-3)
Supplement: Supplementary file 3 — Supplementary Information 3. [file 41598_2024_58768_MOESM3_ESM.xlsx]

## Sheet: Unclassified_contigs_S1
qseqid	qstart	qend	salltitles	evalue	pident	sstart	sstart	send	slen
contig_10	88	261	Gryllus bimaculatus microsatellite DNA, locus Gbim23, clone CR113G09	5.78e-43	86.592	6	1	177	198
contig_12	2546	2587	Lelliottia amnigena strain ZB04 chromosome, complete genome	0.022	90.476	2	4332971	4332930	4616122
contig_14	3210	3318	Gryllus veletis mitochondrion, complete genome<>Gryllus veletis mitochondrion, complete genome	1.47e-15	83.784	3	681	787	15686
contig_3	1205	1342	Gryllus bimaculatus mRNA, GBcontig20209	5.37e-38	89.437	6	2	142	142
contig_4	824	907	Malus domestica genome assembly, chromosome: 11	1.76e-10	84.524	48	38071157	38071239	41094040
contig_4	380	463	Malus domestica genome assembly, chromosome: 11	3.82e-07	82.143	48	38071157	38071239	41094040
contig_4	528	611	Malus domestica genome assembly, chromosome: 11	3.82e-07	82.143	48	38071157	38071239	41094040
contig_4	676	759	Malus domestica genome assembly, chromosome: 11	3.82e-07	82.143	48	38071157	38071239	41094040
contig_4	972	1055	Malus domestica genome assembly, chromosome: 11	3.82e-07	82.143	48	38071157	38071239	41094040
contig_4	1120	1203	Malus domestica genome assembly, chromosome: 11	3.82e-07	82.143	48	38071157	38071239	41094040
contig_4	244	315	Malus domestica genome assembly, chromosome: 11	3.82e-07	84.722	48	38071169	38071239	41094040
contig_4	1268	1323	Malus domestica genome assembly, chromosome: 11	1.78e-05	87.5	48	38071157	38071212	41094040
contig_7	61	161	Gryllus bimaculatus mRNA, GBcontig05585	8.08e-22	88.119	4	2	102	106
contig_9	1845	1873	Gossypium turneri isolate D10-2 chromosome D10_06	0.071	100	1	30645740	30645712	60007698

## Sheet: Unclassified_contigs_S2
qseqid	qstart	qend	salltitles	evalue	pident	sstart	sstart	send	slen
contig_1	2122	2149	Cybosia mesomella genome assembly, chromosome: 9	0.28	100	1	15216066	15216093	36081644
contig_10	967	1050	Malus domestica genome assembly, chromosome: 11	6.84e-09	83.333	53	38071239	38071157	41094040
contig_10	671	754	Malus domestica genome assembly, chromosome: 11	6.84e-09	83.333	53	38071239	38071157	41094040
contig_10	523	606	Malus domestica genome assembly, chromosome: 11	6.84e-09	83.333	53	38071239	38071157	41094040
contig_10	375	458	Malus domestica genome assembly, chromosome: 11	6.84e-09	83.333	53	38071239	38071157	41094040
contig_10	227	310	Malus domestica genome assembly, chromosome: 11	6.84e-09	83.333	53	38071239	38071157	41094040
contig_10	79	162	Malus domestica genome assembly, chromosome: 11	6.84e-09	83.333	53	38071239	38071157	41094040
contig_10	819	902	Malus domestica genome assembly, chromosome: 11	3.18e-07	82.143	53	38071239	38071157	41094040
contig_101	2362	2393	5_Tge_b3v08	0.084	96.97	1	22749	22717	77375
contig_103	1149	1249	Gryllus bimaculatus mRNA, GBcontig05585	6.99e-25	90.099	2	102	2	106
contig_104	1425	1690	Gryllus firmus microsatellite G28 sequence	4.12e-54	82.31	11	64	337	490
contig_105	4105	4284	Philonthus cognatus genome assembly, chromosome: Y	7.69e-17	77.473	2	42556254	42556433	45099272
contig_105	4105	4284	Philonthus cognatus genome assembly, chromosome: Y	7.69e-17	77.473	2	43652356	43652535	45099272
contig_106	298	333	Macrobrachium nipponense isolate FS-2020 chromosome 34	0.019	94.444	2	3842178	3842213	71390351
contig_107	358	2366	3_Tce_b3v08	0	81.089	85	167185	165182	300884
contig_108	1854	1890	Plasmodium berghei ANKA chromosome 1 telomere region, partial sequence	3e-06	100	1	37	1	50615
contig_109	1822	1850	Bembecia ichneumoniformis genome assembly, chromosome: 11	0.066	100	1	9215008	9215036	18938855
contig_11	502	585	Malus domestica genome assembly, chromosome: 11	4.1e-09	83.333	49	38071239	38071157	41094040
contig_11	354	437	Malus domestica genome assembly, chromosome: 11	4.1e-09	83.333	49	38071239	38071157	41094040
contig_11	206	289	Malus domestica genome assembly, chromosome: 11	4.1e-09	83.333	49	38071239	38071157	41094040
contig_11	58	141	Malus domestica genome assembly, chromosome: 11	4.1e-09	83.333	49	38071239	38071157	41094040
contig_110	2810	3220	PREDICTED: Parasteatoda tepidariorum histone H3 (LOC122268616), mRNA	0	99.757	1	1	411	411
contig_111	3088	3124	Dolichovespula media genome assembly, chromosome: 17	0.03	94.595	1	2841615	2841580	5841149
contig_113	547	575	Macrobrachium nipponense isolate FS-2020 chromosome 49	0.24	100	0	19515665	19515693	19755767
contig_114	1758	1795	Isoperla grammatica genome assembly, chromosome: X2	0.073	92.105	2	18683316	18683279	45273240
contig_115	2279	2317	Gryllus bimaculatus mRNA, GBcontig02164	1.04e-05	97.5	3	2	41	112
contig_115	434	472	Gryllus bimaculatus mRNA, GBcontig02164	0.000483	95	3	41	2	112
contig_118	2061	2156	Chrysoperla carnea genome assembly, chromosome: 5	8.84e-16	85.859	4	52323009	52323105	76427138
contig_119	984	1094	Gryllus bimaculatus mRNA, GBcontig09614	2.4e-12	82.883	4	108	10	108
contig_12	1462	1545	Malus domestica genome assembly, chromosome: 11	1.03e-08	83.333	54	38071239	38071157	41094040
contig_12	1166	1249	Malus domestica genome assembly, chromosome: 11	1.03e-08	83.333	54	38071239	38071157	41094040
contig_12	574	657	Malus domestica genome assembly, chromosome: 11	1.03e-08	83.333	54	38071239	38071157	41094040
contig_12	278	361	Malus domestica genome assembly, chromosome: 11	1.03e-08	83.333	54	38071239	38071157	41094040
contig_12	1314	1397	Malus domestica genome assembly, chromosome: 11	4.81e-07	82.143	54	38071239	38071157	41094040
contig_12	1018	1101	Malus domestica genome assembly, chromosome: 11	4.81e-07	82.143	54	38071239	38071157	41094040
contig_12	870	953	Malus domestica genome assembly, chromosome: 11	4.81e-07	82.143	54	38071239	38071157	41094040
contig_12	722	805	Malus domestica genome assembly, chromosome: 11	4.81e-07	82.143	54	38071239	38071157	41094040
contig_12	426	509	Malus domestica genome assembly, chromosome: 11	4.81e-07	82.143	54	38071239	38071157	41094040
contig_12	130	213	Malus domestica genome assembly, chromosome: 11	4.81e-07	82.143	54	38071239	38071157	41094040
contig_12	10	65	Malus domestica genome assembly, chromosome: 11	2.24e-05	87.5	54	38071212	38071157	41094040
contig_121	640	668	Anthocharis cardamines genome assembly, chromosome: 22	0.14	100	1	1836723	1836695	9081691
contig_126	1	563	Acheta domesticus internal transcribed spacer 2 and 28S ribosomal RNA gene, partial sequence	0	95.622	6	561	1	4372
contig_127	4107	4148	Mycolicibacterium novocastrense strain UDSM_BC02 chromosome	3.57e-07	97.674	1	4599258	4599300	5624151
contig_13	1112	1195	Malus domestica genome assembly, chromosome: 11	7.8e-09	83.333	53	38071239	38071157	41094040
contig_13	964	1047	Malus domestica genome assembly, chromosome: 11	7.8e-09	83.333	53	38071239	38071157	41094040
contig_13	816	899	Malus domestica genome assembly, chromosome: 11	7.8e-09	83.333	53	38071239	38071157	41094040
contig_13	668	751	Malus domestica genome assembly, chromosome: 11	7.8e-09	83.333	53	38071239	38071157	41094040
contig_13	520	603	Malus domestica genome assembly, chromosome: 11	7.8e-09	83.333	53	38071239	38071157	41094040
contig_13	224	307	Malus domestica genome assembly, chromosome: 11	7.8e-09	83.333	53	38071239	38071157	41094040
contig_13	372	455	Malus domestica genome assembly, chromosome: 11	3.63e-07	82.143	53	38071239	38071157	41094040
contig_13	76	159	Malus domestica genome assembly, chromosome: 11	3.63e-07	82.143	53	38071239	38071157	41094040
contig_130	894	921	Mythimna impura genome assembly, chromosome: 19	0.33	100	1	22720363	22720390	29318183
contig_131	2472	2589	Gryllus bimaculatus mRNA, GBcontig24056	1.25e-14	82.353	5	112	1	112
contig_132	1962	1999	Gryllus bimaculatus mRNA, GBcontig02164	0.000419	95	2	41	2	112
contig_133	1629	1656	Tick-associated circular DNA virus isolate HCLB01-1, complete genome	0.24	100	1	417	444	2535
contig_134	3463	3968	PREDICTED: Centruroides sculpturatus ATP-dependent DNA helicase PIF1-like (LOC111632490), mRNA	1.99e-154	86.77	10	1561	2070	3032
contig_136	1155	1191	Podabrus alpinus genome assembly, chromosome: X	0.01	94.737	1	53587503	53587539	94671628
contig_138	1304	1331	Ischnura elegans genome assembly, chromosome: 13	0.74	100	0	1792468	1792441	21320372
contig_139	3254	3286	Nezara viridula genome assembly, chromosome: 7	0.000795	100	1	86316995	86317027	93144212
contig_139	3239	3286	Nezara viridula genome assembly, chromosome: 7	0.000795	89.796	1	93094554	93094602	93144212
contig_139	3241	3286	Nezara viridula genome assembly, chromosome: 7	0.01	89.362	1	54251218	54251264	93144212
contig_139	3257	3287	Nezara viridula genome assembly, chromosome: 7	0.01	100	1	76979863	76979833	93144212
contig_139	3257	3286	Nezara viridula genome assembly, chromosome: 7	0.037	100	1	3366286	3366257	93144212
contig_139	3257	3286	Nezara viridula genome assembly, chromosome: 7	0.037	100	1	3867189	3867160	93144212
contig_139	3254	3286	Nezara viridula genome assembly, chromosome: 7	0.037	96.97	1	4376169	4376201	93144212
contig_139	3257	3286	Nezara viridula genome assembly, chromosome: 7	0.037	100	1	5584944	5584915	93144212
contig_139	3257	3286	Nezara viridula genome assembly, chromosome: 7	0.037	100	1	5835099	5835070	93144212
contig_139	3257	3286	Nezara viridula genome assembly, chromosome: 7	0.037	100	1	6579274	6579245	93144212
contig_139	3254	3286	Nezara viridula genome assembly, chromosome: 7	0.037	96.97	1	7916454	7916486	93144212
contig_139	3254	3286	Nezara viridula genome assembly, chromosome: 7	0.037	96.97	1	11062961	11062993	93144212
contig_139	3257	3286	Nezara viridula genome assembly, chromosome: 7	0.037	100	1	11589539	11589510	93144212
contig_139	3254	3286	Nezara viridula genome assembly, chromosome: 7	0.037	96.97	1	17026011	17026043	93144212
contig_139	3257	3286	Nezara viridula genome assembly, chromosome: 7	0.037	100	1	18156943	18156914	93144212
contig_139	3257	3286	Nezara viridula genome assembly, chromosome: 7	0.037	100	1	20085595	20085566	93144212
contig_139	3257	3286	Nezara viridula genome assembly, chromosome: 7	0.037	100	1	26728862	26728833	93144212
contig_139	3254	3286	Nezara viridula genome assembly, chromosome: 7	0.037	96.97	1	27009031	27009063	93144212
contig_139	3257	3286	Nezara viridula genome assembly, chromosome: 7	0.037	100	1	33573557	33573528	93144212
contig_139	3254	3286	Nezara viridula genome assembly, chromosome: 7	0.037	96.97	1	34083061	34083093	93144212
contig_139	3254	3286	Nezara viridula genome assembly, chromosome: 7	0.037	96.97	1	37250334	37250366	93144212
contig_139	3257	3286	Nezara viridula genome assembly, chromosome: 7	0.037	100	1	41350323	41350294	93144212
contig_139	3254	3286	Nezara viridula genome assembly, chromosome: 7	0.037	96.97	1	41770248	41770280	93144212
contig_139	3257	3286	Nezara viridula genome assembly, chromosome: 7	0.037	100	1	43358491	43358462	93144212
contig_139	3254	3286	Nezara viridula genome assembly, chromosome: 7	0.037	96.97	1	44557246	44557278	93144212
contig_139	3257	3286	Nezara viridula genome assembly, chromosome: 7	0.037	100	1	45019978	45019949	93144212
contig_139	3257	3286	Nezara viridula genome assembly, chromosome: 7	0.037	100	1	47020686	47020657	93144212
contig_139	3257	3286	Nezara viridula genome assembly, chromosome: 7	0.037	100	1	50074771	50074742	93144212
contig_139	3254	3286	Nezara viridula genome assembly, chromosome: 7	0.037	96.97	1	51333766	51333798	93144212
contig_139	3257	3286	Nezara viridula genome assembly, chromosome: 7	0.037	100	1	66952161	66952132	93144212
contig_139	3257	3286	Nezara viridula genome assembly, chromosome: 7	0.037	100	1	67953835	67953806	93144212
contig_139	3254	3286	Nezara viridula genome assembly, chromosome: 7	0.037	96.97	1	69986026	69986058	93144212
contig_139	3257	3286	Nezara viridula genome assembly, chromosome: 7	0.037	100	1	71861372	71861343	93144212
contig_139	3257	3286	Nezara viridula genome assembly, chromosome: 7	0.037	100	1	72878213	72878184	93144212
contig_139	3254	3286	Nezara viridula genome assembly, chromosome: 7	0.037	96.97	1	74596352	74596384	93144212
contig_139	3254	3286	Nezara viridula genome assembly, chromosome: 7	0.037	96.97	1	79077956	79077988	93144212
contig_139	3257	3286	Nezara viridula genome assembly, chromosome: 7	0.037	100	1	79879479	79879450	93144212
contig_139	3254	3286	Nezara viridula genome assembly, chromosome: 7	0.037	96.97	1	83239108	83239140	93144212
contig_139	3254	3286	Nezara viridula genome assembly, chromosome: 7	0.037	96.97	1	84424224	84424256	93144212
contig_139	3257	3286	Nezara viridula genome assembly, chromosome: 7	0.037	100	1	88867630	88867601	93144212
contig_139	3257	3286	Nezara viridula genome assembly, chromosome: 7	0.037	100	1	88878551	88878522	93144212
contig_139	3257	3286	Nezara viridula genome assembly, chromosome: 7	0.037	100	1	92430789	92430760	93144212
contig_139	3257	3286	Nezara viridula genome assembly, chromosome: 7	0.037	100	1	92787283	92787254	93144212
contig_139	3258	3286	Nezara viridula genome assembly, chromosome: 7	0.13	100	1	48465276	48465248	93144212
contig_139	3258	3286	Nezara viridula genome assembly, chromosome: 7	0.13	100	1	79093188	79093216	93144212
contig_139	3258	3286	Nezara viridula genome assembly, chromosome: 7	0.13	100	1	80417908	80417880	93144212
contig_139	3259	3286	Nezara viridula genome assembly, chromosome: 7	0.48	100	1	39831108	39831081	93144212
contig_139	3257	3284	Nezara viridula genome assembly, chromosome: 7	0.48	100	1	42379050	42379023	93144212
contig_14	7109	7192	Malus domestica genome assembly, chromosome: 11	1.45e-09	84.524	51	38071239	38071157	41094040
contig_14	8175	8258	Malus domestica genome assembly, chromosome: 11	1.45e-09	84.524	51	38071157	38071239	41094040
contig_14	8323	8406	Malus domestica genome assembly, chromosome: 11	1.45e-09	84.524	51	38071157	38071239	41094040
contig_14	8619	8702	Malus domestica genome assembly, chromosome: 11	1.45e-09	84.524	51	38071157	38071239	41094040
contig_14	9211	9294	Malus domestica genome assembly, chromosome: 11	1.45e-09	84.524	51	38071157	38071239	41094040
contig_14	9359	9442	Malus domestica genome assembly, chromosome: 11	1.45e-09	84.524	51	38071157	38071239	41094040
contig_14	9655	9738	Malus domestica genome assembly, chromosome: 11	1.45e-09	84.524	51	38071157	38071239	41094040
contig_14	9803	9886	Malus domestica genome assembly, chromosome: 11	1.45e-09	84.524	51	38071157	38071239	41094040
contig_14	9951	10034	Malus domestica genome assembly, chromosome: 11	1.45e-09	84.524	51	38071157	38071239	41094040
contig_14	10099	10182	Malus domestica genome assembly, chromosome: 11	1.45e-09	84.524	51	38071157	38071239	41094040
contig_14	10395	10478	Malus domestica genome assembly, chromosome: 11	1.45e-09	84.524	51	38071157	38071239	41094040
contig_14	7702	7785	Malus domestica genome assembly, chromosome: 11	6.74e-08	83.333	51	38071239	38071157	41094040
contig_14	6081	6164	Malus domestica genome assembly, chromosome: 11	6.74e-08	83.333	51	38071239	38071157	41094040
contig_14	5933	6016	Malus domestica genome assembly, chromosome: 11	6.74e-08	83.333	51	38071239	38071157	41094040
contig_14	5489	5572	Malus domestica genome assembly, chromosome: 11	6.74e-08	83.333	51	38071239	38071157	41094040
contig_14	4601	4684	Malus domestica genome assembly, chromosome: 11	6.74e-08	83.333	51	38071239	38071157	41094040
contig_14	4453	4536	Malus domestica genome assembly, chromosome: 11	6.74e-08	83.333	51	38071239	38071157	41094040
contig_14	3861	3944	Malus domestica genome assembly, chromosome: 11	6.74e-08	83.333	51	38071239	38071157	41094040
contig_14	8027	8110	Malus domestica genome assembly, chromosome: 11	6.74e-08	83.333	51	38071157	38071239	41094040
contig_14	8471	8554	Malus domestica genome assembly, chromosome: 11	6.74e-08	83.333	51	38071157	38071239	41094040
contig_14	2084	2167	Malus domestica genome assembly, chromosome: 11	6.74e-08	83.333	51	38071239	38071157	41094040
contig_14	1936	2019	Malus domestica genome assembly, chromosome: 11	6.74e-08	83.333	51	38071239	38071157	41094040
contig_14	8767	8850	Malus domestica genome assembly, chromosome: 11	6.74e-08	83.333	51	38071157	38071239	41094040
contig_14	8915	8998	Malus domestica genome assembly, chromosome: 11	6.74e-08	83.333	51	38071157	38071239	41094040
contig_14	1640	1723	Malus domestica genome assembly, chromosome: 11	6.74e-08	83.333	51	38071239	38071157	41094040
contig_14	1344	1427	Malus domestica genome assembly, chromosome: 11	6.74e-08	83.333	51	38071239	38071157	41094040
contig_14	1196	1279	Malus domestica genome assembly, chromosome: 11	6.74e-08	83.333	51	38071239	38071157	41094040
contig_14	900	983	Malus domestica genome assembly, chromosome: 11	6.74e-08	83.333	51	38071239	38071157	41094040
contig_14	10247	10330	Malus domestica genome assembly, chromosome: 11	6.74e-08	83.333	51	38071157	38071239	41094040
contig_14	2232	2316	Malus domestica genome assembly, chromosome: 11	8.72e-07	82.353	51	38071239	38071157	41094040
contig_14	7554	7637	Malus domestica genome assembly, chromosome: 11	3.14e-06	82.143	51	38071239	38071157	41094040
contig_14	7406	7489	Malus domestica genome assembly, chromosome: 11	3.14e-06	82.143	51	38071239	38071157	41094040
contig_14	6961	7044	Malus domestica genome assembly, chromosome: 11	3.14e-06	82.143	51	38071239	38071157	41094040
contig_14	6673	6756	Malus domestica genome assembly, chromosome: 11	3.14e-06	82.143	51	38071239	38071157	41094040
contig_14	6525	6608	Malus domestica genome assembly, chromosome: 11	3.14e-06	82.143	51	38071239	38071157	41094040
contig_14	6377	6460	Malus domestica genome assembly, chromosome: 11	3.14e-06	82.143	51	38071239	38071157	41094040
contig_14	6229	6312	Malus domestica genome assembly, chromosome: 11	3.14e-06	82.143	51	38071239	38071157	41094040
contig_14	5785	5868	Malus domestica genome assembly, chromosome: 11	3.14e-06	82.143	51	38071239	38071157	41094040
contig_14	5637	5720	Malus domestica genome assembly, chromosome: 11	3.14e-06	82.143	51	38071239	38071157	41094040
contig_14	5341	5424	Malus domestica genome assembly, chromosome: 11	3.14e-06	82.143	51	38071239	38071157	41094040
contig_14	5193	5276	Malus domestica genome assembly, chromosome: 11	3.14e-06	82.143	51	38071239	38071157	41094040
contig_14	5045	5128	Malus domestica genome assembly, chromosome: 11	3.14e-06	82.143	51	38071239	38071157	41094040
contig_14	4749	4832	Malus domestica genome assembly, chromosome: 11	3.14e-06	82.143	51	38071239	38071157	41094040
contig_14	4305	4388	Malus domestica genome assembly, chromosome: 11	3.14e-06	82.143	51	38071239	38071157	41094040
contig_14	4157	4240	Malus domestica genome assembly, chromosome: 11	3.14e-06	82.143	51	38071239	38071157	41094040
contig_14	4009	4092	Malus domestica genome assembly, chromosome: 11	3.14e-06	82.143	51	38071239	38071157	41094040
contig_14	3713	3796	Malus domestica genome assembly, chromosome: 11	3.14e-06	82.143	51	38071239	38071157	41094040
contig_14	3565	3648	Malus domestica genome assembly, chromosome: 11	3.14e-06	82.143	51	38071239	38071157	41094040
contig_14	3417	3500	Malus domestica genome assembly, chromosome: 11	3.14e-06	82.143	51	38071239	38071157	41094040
contig_14	3269	3352	Malus domestica genome assembly, chromosome: 11	3.14e-06	82.143	51	38071239	38071157	41094040
contig_14	3121	3204	Malus domestica genome assembly, chromosome: 11	3.14e-06	82.143	51	38071239	38071157	41094040
contig_14	2973	3056	Malus domestica genome assembly, chromosome: 11	3.14e-06	82.143	51	38071239	38071157	41094040
contig_14	2825	2908	Malus domestica genome assembly, chromosome: 11	3.14e-06	82.143	51	38071239	38071157	41094040
contig_14	2677	2760	Malus domestica genome assembly, chromosome: 11	3.14e-06	82.143	51	38071239	38071157	41094040
contig_14	2529	2612	Malus domestica genome assembly, chromosome: 11	3.14e-06	82.143	51	38071239	38071157	41094040
contig_14	2381	2464	Malus domestica genome assembly, chromosome: 11	3.14e-06	82.143	51	38071239	38071157	41094040
contig_14	1788	1871	Malus domestica genome assembly, chromosome: 11	3.14e-06	82.143	51	38071239	38071157	41094040
contig_14	1492	1575	Malus domestica genome assembly, chromosome: 11	3.14e-06	82.143	51	38071239	38071157	41094040
contig_14	1048	1131	Malus domestica genome assembly, chromosome: 11	3.14e-06	82.143	51	38071239	38071157	41094040
contig_14	752	835	Malus domestica genome assembly, chromosome: 11	3.14e-06	82.143	51	38071239	38071157	41094040
contig_14	603	686	Malus domestica genome assembly, chromosome: 11	3.14e-06	82.143	51	38071239	38071157	41094040
contig_14	455	538	Malus domestica genome assembly, chromosome: 11	3.14e-06	82.143	51	38071239	38071157	41094040
contig_14	307	390	Malus domestica genome assembly, chromosome: 11	3.14e-06	82.143	51	38071239	38071157	41094040
contig_14	160	242	Malus domestica genome assembly, chromosome: 11	1.13e-05	81.928	51	38071238	38071157	41094040
contig_14	7850	7933	Malus domestica genome assembly, chromosome: 11	0.000146	80.952	51	38071239	38071157	41094040
contig_140	1356	1851	PREDICTED: Parasteatoda tepidariorum uncharacterized LOC122274003 (LOC122274003), partial mRNA	0	97.379	11	1	496	496
contig_141	1334	1362	Anthracocystis panici-leucophaei strain SPL10 chromosome 20	0.077	100	1	311431	311403	449657
contig_142	2108	2242	Aelia acuminata genome assembly, chromosome: 6	1.11e-20	82.517	5	925492	925632	93278539
contig_142	2111	2242	Aelia acuminata genome assembly, chromosome: 6	1.11e-20	82.857	5	73792682	73792545	93278539
contig_142	2111	2242	Aelia acuminata genome assembly, chromosome: 6	1.11e-20	82.857	5	82224044	82223907	93278539
contig_142	2108	2253	Aelia acuminata genome assembly, chromosome: 6	1.86e-18	80.892	5	22220998	22221150	93278539
contig_142	2104	2242	Aelia acuminata genome assembly, chromosome: 6	8.64e-17	80.952	5	19133457	19133598	93278539
contig_142	2108	2242	Aelia acuminata genome assembly, chromosome: 6	3.11e-16	81.119	5	63655064	63655201	93278539
contig_142	2107	2242	Aelia acuminata genome assembly, chromosome: 6	4.02e-15	80.556	5	42609031	42608893	93278539
contig_142	2104	2242	Aelia acuminata genome assembly, chromosome: 6	1.87e-13	79.592	5	1021503	1021644	93278539
contig_142	2111	2238	Aelia acuminata genome assembly, chromosome: 6	5.24e-09	78.676	5	5500127	5499997	93278539
contig_142	2150	2183	Aelia acuminata genome assembly, chromosome: 6	0.007	97.059	5	74345447	74345414	93278539
contig_144	342	643	Diadumene lineata genome assembly, chromosome: 2	1.49e-18	73.443	12	23707328	23707629	33728402
contig_145	1	3175	Thecophora atra genome assembly, chromosome: 2	0	76.604	72	59500635	59497476	74236616
contig_145	1	3175	Thecophora atra genome assembly, chromosome: 2	0	76.573	72	55458005	55454846	74236616
contig_145	2	1459	Thecophora atra genome assembly, chromosome: 2	0	78.937	72	38739701	38741141	74236616
contig_145	269	1459	Thecophora atra genome assembly, chromosome: 2	0	79.549	72	43739567	43740756	74236616
contig_145	549	1335	Thecophora atra genome assembly, chromosome: 2	6.17e-164	80.405	72	46215817	46216601	74236616
contig_146	570	597	Aphantopus hyperantus genome assembly, chromosome: 21	0.28	100	1	8503674	8503647	12342164
contig_147	662	689	Agriphila geniculea genome assembly, chromosome: 4	0.48	100	1	1582601	1582574	30246175
contig_148	4204	4240	Meganola albula genome assembly, chromosome: 27	0.011	94.595	2	1491930	1491966	7826509
contig_148	383	419	Meganola albula genome assembly, chromosome: 27	0.011	94.595	2	1491966	1491930	7826509
contig_149	496	533	Mellicta athalia genome assembly, chromosome: 11	5.6e-05	97.368	1	20833470	20833433	21234190
contig_152	2105	2132	Limnephilus lunatus genome assembly, chromosome: 9	0.24	100	1	87066550	87066523	87632201
contig_153	776	849	Ocypus olens genome assembly, chromosome: 1	9.45e-17	92	3	49091920	49091846	69741075
contig_153	778	845	Ocypus olens genome assembly, chromosome: 1	4.43e-10	88.571	3	54377273	54377340	69741075
contig_153	812	863	Ocypus olens genome assembly, chromosome: 1	0.00016	88.679	3	44786018	44785966	69741075
contig_154	340	389	Chrysolina oricalcia genome assembly, chromosome: 1	0.000108	90	1	32321575	32321526	86200068
contig_155	1395	1834	Zeuzera pyrina genome assembly, chromosome: 19	8.08e-116	84.807	32	7666311	7665882	22132275
contig_155	1027	1591	Zeuzera pyrina genome assembly, chromosome: 19	4.9e-108	80.171	32	4978948	4978378	22132275
contig_155	1032	1162	Zeuzera pyrina genome assembly, chromosome: 19	1.55e-18	81.955	32	3745976	3745845	22132275
contig_156	129	161	Steromphala cineraria genome assembly, chromosome: 9	0.029	96.97	1	59606097	59606129	70174894
contig_156	129	161	Steromphala cineraria genome assembly, chromosome: 9	0.029	96.97	1	60625984	60626016	70174894
contig_16	973	1056	Malus domestica genome assembly, chromosome: 11	8.18e-09	83.333	32	38071157	38071239	41094040
contig_16	529	612	Malus domestica genome assembly, chromosome: 11	3.81e-07	82.143	32	38071157	38071239	41094040
contig_16	677	760	Malus domestica genome assembly, chromosome: 11	3.81e-07	82.143	32	38071157	38071239	41094040
contig_16	825	908	Malus domestica genome assembly, chromosome: 11	3.81e-07	82.143	32	38071157	38071239	41094040
contig_16	1121	1204	Malus domestica genome assembly, chromosome: 11	3.81e-07	82.143	32	38071157	38071239	41094040
contig_160	885	1022	Gryllus bimaculatus mRNA, GBcontig20209	4.99e-33	87.324	6	2	142	142
contig_161	2220	2303	Malus domestica genome assembly, chromosome: 11	7.82e-10	84.524	45	38071157	38071239	41094040
contig_161	2666	2750	Malus domestica genome assembly, chromosome: 11	1.01e-08	83.529	45	38071157	38071239	41094040
contig_161	5146	5229	Malus domestica genome assembly, chromosome: 11	3.64e-08	83.333	45	38071239	38071157	41094040
contig_161	757	840	Malus domestica genome assembly, chromosome: 11	3.64e-08	83.333	45	38071157	38071239	41094040
contig_161	4850	4933	Malus domestica genome assembly, chromosome: 11	3.64e-08	83.333	45	38071239	38071157	41094040
contig_161	905	988	Malus domestica genome assembly, chromosome: 11	3.64e-08	83.333	45	38071157	38071239	41094040
contig_161	4702	4785	Malus domestica genome assembly, chromosome: 11	3.64e-08	83.333	45	38071239	38071157	41094040
contig_161	1480	1563	Malus domestica genome assembly, chromosome: 11	3.64e-08	83.333	45	38071157	38071239	41094040
contig_161	3962	4045	Malus domestica genome assembly, chromosome: 11	3.64e-08	83.333	45	38071239	38071157	41094040
contig_161	3370	3453	Malus domestica genome assembly, chromosome: 11	3.64e-08	83.333	45	38071239	38071157	41094040
contig_161	2368	2451	Malus domestica genome assembly, chromosome: 11	3.64e-08	83.333	45	38071157	38071239	41094040
contig_161	5610	5693	Malus domestica genome assembly, chromosome: 11	3.64e-08	83.333	45	38071157	38071239	41094040
contig_161	1775	1859	Malus domestica genome assembly, chromosome: 11	4.71e-07	82.353	45	38071157	38071239	41094040
contig_161	5294	5377	Malus domestica genome assembly, chromosome: 11	1.69e-06	82.143	45	38071239	38071157	41094040
contig_161	609	692	Malus domestica genome assembly, chromosome: 11	1.69e-06	82.143	45	38071157	38071239	41094040
contig_161	4998	5081	Malus domestica genome assembly, chromosome: 11	1.69e-06	82.143	45	38071239	38071157	41094040
contig_161	4554	4637	Malus domestica genome assembly, chromosome: 11	1.69e-06	82.143	45	38071239	38071157	41094040
contig_161	4406	4489	Malus domestica genome assembly, chromosome: 11	1.69e-06	82.143	45	38071239	38071157	41094040
contig_161	1331	1414	Malus domestica genome assembly, chromosome: 11	1.69e-06	82.143	45	38071157	38071239	41094040
contig_161	4258	4341	Malus domestica genome assembly, chromosome: 11	1.69e-06	82.143	45	38071239	38071157	41094040
contig_161	4110	4193	Malus domestica genome assembly, chromosome: 11	1.69e-06	82.143	45	38071239	38071157	41094040
contig_161	1627	1710	Malus domestica genome assembly, chromosome: 11	1.69e-06	82.143	45	38071157	38071239	41094040
contig_161	3814	3897	Malus domestica genome assembly, chromosome: 11	1.69e-06	82.143	45	38071239	38071157	41094040
contig_161	1924	2007	Malus domestica genome assembly, chromosome: 11	1.69e-06	82.143	45	38071157	38071239	41094040
contig_161	3666	3749	Malus domestica genome assembly, chromosome: 11	1.69e-06	82.143	45	38071239	38071157	41094040
contig_161	2072	2155	Malus domestica genome assembly, chromosome: 11	1.69e-06	82.143	45	38071157	38071239	41094040
contig_161	3518	3601	Malus domestica genome assembly, chromosome: 11	1.69e-06	82.143	45	38071239	38071157	41094040
contig_161	3222	3305	Malus domestica genome assembly, chromosome: 11	1.69e-06	82.143	45	38071239	38071157	41094040
contig_161	3074	3157	Malus domestica genome assembly, chromosome: 11	1.69e-06	82.143	45	38071239	38071157	41094040
contig_161	5462	5545	Malus domestica genome assembly, chromosome: 11	1.69e-06	82.143	45	38071157	38071239	41094040
contig_161	2516	2601	Malus domestica genome assembly, chromosome: 11	2.19e-05	81.395	45	38071157	38071239	41094040
contig_161	2516	2572	Malus domestica genome assembly, chromosome: 11	0.004	85.965	45	31217237	31217182	41094040
contig_162	2116	2183	Mycolicibacterium novocastrense strain UDSM_BC02 chromosome	1.51e-23	100	5	1388731	1388798	5624151
contig_162	2114	2181	Mycolicibacterium novocastrense strain UDSM_BC02 chromosome	1.51e-23	100	5	2673996	2674063	5624151
contig_162	2117	2185	Mycolicibacterium novocastrense strain UDSM_BC02 chromosome	1.96e-22	98.551	5	5047216	5047148	5624151
contig_162	2114	2183	Mycolicibacterium novocastrense strain UDSM_BC02 chromosome	7.04e-22	97.222	5	499826	499755	5624151
contig_162	2113	2180	Mycolicibacterium novocastrense strain UDSM_BC02 chromosome	7.04e-22	98.551	5	866533	866465	5624151
contig_162	2117	2181	Mycolicibacterium novocastrense strain UDSM_BC02 chromosome	7.04e-22	100	5	3584234	3584298	5624151
contig_162	2114	2180	Mycolicibacterium novocastrense strain UDSM_BC02 chromosome	2.53e-21	98.507	5	866298	866364	5624151
contig_162	2112	2181	Mycolicibacterium novocastrense strain UDSM_BC02 chromosome	2.53e-21	97.143	5	4173948	4174017	5624151
contig_162	2117	2183	Mycolicibacterium novocastrense strain UDSM_BC02 chromosome	1.18e-19	97.059	5	5163334	5163401	5624151
contig_162	2116	2178	Mycolicibacterium novocastrense strain UDSM_BC02 chromosome	4.24e-19	98.438	5	5082397	5082334	5624151
contig_162	2187	2245	Mycolicibacterium novocastrense strain UDSM_BC02 chromosome	1.52e-18	100	5	866475	866533	5624151
contig_162	2117	2178	Mycolicibacterium novocastrense strain UDSM_BC02 chromosome	1.52e-18	98.413	5	1229733	1229671	5624151
contig_162	2117	2178	Mycolicibacterium novocastrense strain UDSM_BC02 chromosome	1.52e-18	98.387	5	1324505	1324444	5624151
contig_162	2117	2181	Mycolicibacterium novocastrense strain UDSM_BC02 chromosome	1.52e-18	96.97	5	1908389	1908454	5624151
contig_162	2117	2184	Mycolicibacterium novocastrense strain UDSM_BC02 chromosome	1.52e-18	95.652	5	2604979	2605046	5624151
contig_162	2117	2181	Mycolicibacterium novocastrense strain UDSM_BC02 chromosome	5.48e-18	96.923	5	395742	395679	5624151
contig_162	2117	2181	Mycolicibacterium novocastrense strain UDSM_BC02 chromosome	5.48e-18	96.923	5	2435559	2435496	5624151
contig_162	2187	2243	Mycolicibacterium novocastrense strain UDSM_BC02 chromosome	1.97e-17	100	5	1388785	1388729	5624151
contig_162	2117	2181	Mycolicibacterium novocastrense strain UDSM_BC02 chromosome	1.97e-17	95.522	5	2157902	2157968	5624151
contig_162	2116	2181	Mycolicibacterium novocastrense strain UDSM_BC02 chromosome	1.97e-17	95.455	5	2718755	2718820	5624151
contig_162	2187	2243	Mycolicibacterium novocastrense strain UDSM_BC02 chromosome	1.97e-17	100	5	5082343	5082399	5624151
contig_162	2117	2181	Mycolicibacterium novocastrense strain UDSM_BC02 chromosome	7.09e-17	95.455	5	931156	931221	5624151
contig_162	2117	2177	Mycolicibacterium novocastrense strain UDSM_BC02 chromosome	2.55e-16	96.774	5	1822913	1822974	5624151
contig_162	2187	2247	Mycolicibacterium novocastrense strain UDSM_BC02 chromosome	2.55e-16	96.721	5	2674052	2673992	5624151
contig_162	2117	2183	Mycolicibacterium novocastrense strain UDSM_BC02 chromosome	2.55e-16	94.118	5	3146489	3146556	5624151
contig_162	2187	2240	Mycolicibacterium novocastrense strain UDSM_BC02 chromosome	9.17e-16	100	5	866354	866301	5624151
contig_162	2124	2180	Mycolicibacterium novocastrense strain UDSM_BC02 chromosome	9.17e-16	98.276	5	2158136	2158079	5624151
contig_162	2117	2182	Mycolicibacterium novocastrense strain UDSM_BC02 chromosome	9.17e-16	93.939	5	3534001	3534066	5624151
contig_162	2187	2240	Mycolicibacterium novocastrense strain UDSM_BC02 chromosome	9.17e-16	100	5	3584287	3584234	5624151
contig_162	2187	2247	Mycolicibacterium novocastrense strain UDSM_BC02 chromosome	9.17e-16	96.721	5	4174006	4173947	5624151
contig_162	2187	2240	Mycolicibacterium novocastrense strain UDSM_BC02 chromosome	9.17e-16	100	5	5047163	5047216	5624151
contig_162	2124	2183	Mycolicibacterium novocastrense strain UDSM_BC02 chromosome	9.17e-16	96.721	5	5121772	5121712	5624151
contig_162	2117	2175	Mycolicibacterium novocastrense strain UDSM_BC02 chromosome	3.3e-15	96.667	5	1229503	1229562	5624151
contig_162	2188	2240	Mycolicibacterium novocastrense strain UDSM_BC02 chromosome	3.3e-15	100	5	1229555	1229503	5624151
contig_162	2188	2240	Mycolicibacterium novocastrense strain UDSM_BC02 chromosome	3.3e-15	100	5	1822965	1822913	5624151
contig_162	2188	2243	Mycolicibacterium novocastrense strain UDSM_BC02 chromosome	3.3e-15	98.214	5	1908441	1908386	5624151
contig_162	2187	2241	Mycolicibacterium novocastrense strain UDSM_BC02 chromosome	1.19e-14	98.214	5	499769	499824	5624151
contig_162	2117	2178	Mycolicibacterium novocastrense strain UDSM_BC02 chromosome	1.19e-14	95.161	5	1504918	1504859	5624151
contig_162	2117	2180	Mycolicibacterium novocastrense strain UDSM_BC02 chromosome	1.19e-14	93.846	5	3756835	3756898	5624151
contig_162	2189	2240	Mycolicibacterium novocastrense strain UDSM_BC02 chromosome	1.19e-14	100	5	4483524	4483473	5624151
contig_162	2117	2168	Mycolicibacterium novocastrense strain UDSM_BC02 chromosome	1.19e-14	100	5	4483473	4483524	5624151
contig_162	2117	2167	Mycolicibacterium novocastrense strain UDSM_BC02 chromosome	4.27e-14	100	5	810243	810193	5624151
contig_162	2190	2240	Mycolicibacterium novocastrense strain UDSM_BC02 chromosome	4.27e-14	100	5	810193	810243	5624151
contig_162	2187	2240	Mycolicibacterium novocastrense strain UDSM_BC02 chromosome	4.27e-14	98.182	5	1229679	1229733	5624151
contig_162	2187	2240	Mycolicibacterium novocastrense strain UDSM_BC02 chromosome	4.27e-14	98.148	5	1324452	1324505	5624151
contig_162	2189	2240	Mycolicibacterium novocastrense strain UDSM_BC02 chromosome	5.52e-13	98.113	5	1203569	1203517	5624151
contig_162	2117	2168	Mycolicibacterium novocastrense strain UDSM_BC02 chromosome	5.52e-13	98.113	5	1203517	1203569	5624151
contig_162	2187	2240	Mycolicibacterium novocastrense strain UDSM_BC02 chromosome	1.98e-12	96.364	5	2157956	2157902	5624151
contig_162	2187	2240	Mycolicibacterium novocastrense strain UDSM_BC02 chromosome	1.98e-12	96.296	5	3146542	3146489	5624151
contig_162	2187	2240	Mycolicibacterium novocastrense strain UDSM_BC02 chromosome	1.98e-12	96.364	5	5163388	5163334	5624151
contig_162	2119	2183	Mycolicibacterium novocastrense strain UDSM_BC02 chromosome	7.14e-12	90.909	5	212535	212470	5624151
contig_162	2117	2180	Mycolicibacterium novocastrense strain UDSM_BC02 chromosome	7.14e-12	90.909	5	316589	316654	5624151
contig_162	2187	2240	Mycolicibacterium novocastrense strain UDSM_BC02 chromosome	7.14e-12	96.296	5	395690	395742	5624151
contig_162	2187	2233	Mycolicibacterium novocastrense strain UDSM_BC02 chromosome	7.14e-12	100	5	2158090	2158136	5624151
contig_162	2187	2240	Mycolicibacterium novocastrense strain UDSM_BC02 chromosome	7.14e-12	96.296	5	2435507	2435559	5624151
contig_162	2187	2240	Mycolicibacterium novocastrense strain UDSM_BC02 chromosome	7.14e-12	96.296	5	2605031	2604979	5624151
contig_162	2118	2182	Mycolicibacterium novocastrense strain UDSM_BC02 chromosome	7.14e-12	90.909	5	4599073	4599138	5624151
contig_162	2187	2233	Mycolicibacterium novocastrense strain UDSM_BC02 chromosome	7.14e-12	100	5	5121726	5121772	5624151
contig_162	2187	2241	Mycolicibacterium novocastrense strain UDSM_BC02 chromosome	2.57e-11	94.545	5	2718809	2718755	5624151
contig_162	2117	2181	Mycolicibacterium novocastrense strain UDSM_BC02 chromosome	2.57e-11	90.769	5	3319709	3319771	5624151
contig_162	2190	2241	Mycolicibacterium novocastrense strain UDSM_BC02 chromosome	2.57e-11	96.226	5	5047047	5046995	5624151
contig_162	2116	2167	Mycolicibacterium novocastrense strain UDSM_BC02 chromosome	2.57e-11	96.226	5	5046995	5047047	5624151
contig_162	2187	2240	Mycolicibacterium novocastrense strain UDSM_BC02 chromosome	9.23e-11	94.545	5	931210	931156	5624151
contig_162	2117	2181	Mycolicibacterium novocastrense strain UDSM_BC02 chromosome	9.23e-11	89.706	5	4599308	4599241	5624151
contig_162	2187	2240	Mycolicibacterium novocastrense strain UDSM_BC02 chromosome	3.32e-10	94.444	5	1504867	1504918	5624151
contig_162	2187	2240	Mycolicibacterium novocastrense strain UDSM_BC02 chromosome	3.32e-10	94.444	5	3756887	3756835	5624151
contig_162	2117	2167	Mycolicibacterium novocastrense strain UDSM_BC02 chromosome	3.32e-10	96.078	5	5170273	5170225	5624151
contig_162	2190	2240	Mycolicibacterium novocastrense strain UDSM_BC02 chromosome	3.32e-10	96.078	5	5170225	5170273	5624151
contig_162	2187	2240	Mycolicibacterium novocastrense strain UDSM_BC02 chromosome	4.3e-09	92.593	5	3534054	3534001	5624151
contig_162	2200	2243	Mycolicibacterium novocastrense strain UDSM_BC02 chromosome	1.55e-08	97.727	5	316629	316586	5624151
contig_162	2123	2166	Mycolicibacterium novocastrense strain UDSM_BC02 chromosome	1.55e-08	97.727	5	3319916	3319873	5624151
contig_162	2191	2234	Mycolicibacterium novocastrense strain UDSM_BC02 chromosome	1.55e-08	97.727	5	3319873	3319916	5624151
contig_162	2192	2240	Mycolicibacterium novocastrense strain UDSM_BC02 chromosome	1.55e-08	94.118	5	4599258	4599308	5624151
contig_162	2188	2238	Mycolicibacterium novocastrense strain UDSM_BC02 chromosome	2e-07	92.157	5	212485	212535	5624151
contig_162	2136	2178	Mycolicibacterium novocastrense strain UDSM_BC02 chromosome	7.19e-07	95.556	5	1966685	1966729	5624151
contig_162	2190	2240	Mycolicibacterium novocastrense strain UDSM_BC02 chromosome	7.19e-07	92.157	5	3319758	3319709	5624151
contig_162	2188	2239	Mycolicibacterium novocastrense strain UDSM_BC02 chromosome	2.59e-06	90.566	5	4599125	4599073	5624151
contig_162	2149	2183	Mycolicibacterium novocastrense strain UDSM_BC02 chromosome	3.34e-05	100	5	2682337	2682371	5624151
contig_162	2149	2183	Mycolicibacterium novocastrense strain UDSM_BC02 chromosome	3.34e-05	100	5	5610202	5610236	5624151
contig_162	2187	2221	Mycolicibacterium novocastrense strain UDSM_BC02 chromosome	0.002	97.222	5	1966720	1966685	5624151
contig_162	2148	2178	Mycolicibacterium novocastrense strain UDSM_BC02 chromosome	0.006	100	5	4283122	4283152	5624151
contig_166	940	1101	Blastobasis lacticolella genome assembly, chromosome: 14	3.95e-25	81.595	5	4839779	4839619	18704961
contig_168	43	72	Grapholita molesta isolate lab01 chromosome gm27	0.02	100	1	24376	24405	8945609
contig_169	207	308	Gryllus veletis mitochondrion, complete genome<>Gryllus veletis mitochondrion, complete genome	9.56e-17	85.437	3	780	681	15686
contig_17	1569	1652	Malus domestica genome assembly, chromosome: 11	2.36e-10	84.524	43	38071239	38071157	41094040
contig_17	1421	1504	Malus domestica genome assembly, chromosome: 11	2.36e-10	84.524	43	38071239	38071157	41094040
contig_17	1273	1356	Malus domestica genome assembly, chromosome: 11	2.36e-10	84.524	43	38071239	38071157	41094040
contig_17	1125	1208	Malus domestica genome assembly, chromosome: 11	2.36e-10	84.524	43	38071239	38071157	41094040
contig_17	977	1060	Malus domestica genome assembly, chromosome: 11	2.36e-10	84.524	43	38071239	38071157	41094040
contig_17	533	616	Malus domestica genome assembly, chromosome: 11	2.36e-10	84.524	43	38071239	38071157	41094040
contig_17	384	468	Malus domestica genome assembly, chromosome: 11	3.05e-09	83.529	43	38071239	38071157	41094040
contig_17	829	912	Malus domestica genome assembly, chromosome: 11	1.1e-08	83.333	43	38071239	38071157	41094040
contig_17	681	764	Malus domestica genome assembly, chromosome: 11	1.1e-08	83.333	43	38071239	38071157	41094040
contig_170	483	771	Gryllus bimaculatus mRNA, GBcontig28029	4.68e-128	96.207	12	290	2	347
contig_172	684	1069	Gryllus pennsylvanicus clone G11 microsatellite sequence	2.42e-74	80.835	7	499	98	519
contig_174	1	212	Gryllus bimaculatus mRNA, GBcontig28029	1.1e-83	94.393	11	97	308	347
contig_175	1634	1672	Gryllus bimaculatus mRNA, GBcontig02164	8.96e-06	97.5	2	2	41	112
contig_176	938	1092	Psylliodes chrysocephala genome assembly, chromosome: 6	3.49e-10	76.923	6	11528236	11528087	86653508
contig_177	3	63	Gryllus bimaculatus mRNA, GBcontig05585	1.19e-09	90.164	2	62	2	106
contig_178	3114	3206	Gryllus bimaculatus mRNA, GBcontig21967	7.42e-19	88.421	2	95	2	95
contig_18	202	285	Malus domestica genome assembly, chromosome: 11	2.95e-08	83.333	29	38071157	38071239	41094040
contig_18	1386	1469	Malus domestica genome assembly, chromosome: 11	2.95e-08	83.333	29	38071157	38071239	41094040
contig_18	54	137	Malus domestica genome assembly, chromosome: 11	1.37e-06	82.143	29	38071157	38071239	41094040
contig_18	350	433	Malus domestica genome assembly, chromosome: 11	1.37e-06	82.143	29	38071157	38071239	41094040
contig_18	498	581	Malus domestica genome assembly, chromosome: 11	1.37e-06	82.143	29	38071157	38071239	41094040
contig_18	646	729	Malus domestica genome assembly, chromosome: 11	1.37e-06	82.143	29	38071157	38071239	41094040
contig_18	794	877	Malus domestica genome assembly, chromosome: 11	1.37e-06	82.143	29	38071157	38071239	41094040
contig_18	942	1025	Malus domestica genome assembly, chromosome: 11	1.37e-06	82.143	29	38071157	38071239	41094040
contig_18	1090	1173	Malus domestica genome assembly, chromosome: 11	1.37e-06	82.143	29	38071157	38071239	41094040
contig_18	1238	1321	Malus domestica genome assembly, chromosome: 11	1.37e-06	82.143	29	38071157	38071239	41094040
contig_18	1534	1617	Malus domestica genome assembly, chromosome: 11	1.37e-06	82.143	29	38071157	38071239	41094040
contig_18	1682	1765	Malus domestica genome assembly, chromosome: 11	1.37e-06	82.143	29	38071157	38071239	41094040
contig_18	1830	1913	Malus domestica genome assembly, chromosome: 11	1.37e-06	82.143	29	38071157	38071239	41094040
contig_18	1978	2061	Malus domestica genome assembly, chromosome: 11	1.37e-06	82.143	29	38071157	38071239	41094040
contig_18	2126	2209	Malus domestica genome assembly, chromosome: 11	1.37e-06	82.143	29	38071157	38071239	41094040
contig_18	2274	2357	Malus domestica genome assembly, chromosome: 11	1.37e-06	82.143	29	38071157	38071239	41094040
contig_188	1607	1645	Gryllus bimaculatus mRNA, GBcontig02164	0.000436	95	2	2	41	112
contig_189	337	555	Acheta domesticus 5S rRNA gene	9.39e-60	87.225	10	256	477	541
contig_192	541	568	Abrostola triplasia genome assembly, chromosome: 3	0.64	100	0	2533015	2533042	14478666
contig_194	1228	1255	Yponomeuta sedellus genome assembly, chromosome: 28	0.3	100	1	2561125	2561098	10643271
contig_195	2576	2730	Teleogryllus oceanicus clone ToC3-10 microsatellite sequence	2.74e-51	92.258	6	256	103	256
contig_196	2013	2043	Dolichovespula media genome assembly, chromosome: 10	0.24	96.875	1	2135216	2135185	9497190
contig_197	763	998	PREDICTED: Colossoma macropomum RAB15 effector protein (rep15), mRNA	1.4e-33	78.992	10	2907	3142	4974
contig_198	668	695	Limenitis camilla genome assembly, chromosome: 23	0.28	100	1	12393757	12393730	13127210
contig_199	287	325	Gryllus bimaculatus mRNA, GBcontig02164	1.17e-05	97.5	3	41	2	112
contig_199	2768	2806	Gryllus bimaculatus mRNA, GBcontig02164	1.17e-05	97.5	3	2	41	112
contig_2	851	951	Gryllus bimaculatus mRNA, GBcontig05585	6.84e-24	89.109	9	102	2	106
contig_200	645	752	Gryllus veletis mitochondrion, complete genome<>Gryllus veletis mitochondrion, complete genome	7.22e-17	84.545	4	787	681	15686
contig_201	2209	2247	Gryllus bimaculatus mRNA, GBcontig02164	8.6e-06	97.5	2	2	41	112
contig_202	113	147	Macrobrachium nipponense isolate FS-2020 chromosome 37	0.002	97.143	1	15543201	15543235	66757347
contig_203	525	552	Bellardia pandia genome assembly, chromosome: X	0.29	100	1	15331290	15331317	19540375
contig_205	555	593	Gryllus bimaculatus mRNA, GBcontig02164	8.37e-06	97.5	2	2	41	112
contig_206	2955	2989	Ptilodon capucinus genome assembly, chromosome: Z	0.002	97.143	1	2635345	2635379	15614753
contig_21	4269	4400	Gryllus veletis mitochondrion, complete genome<>Gryllus veletis mitochondrion, complete genome	2.85e-43	93.284	3	801	671	15686
contig_211	514	552	Limenitis camilla genome assembly, chromosome: 20	0.002	94.872	1	4409065	4409028	13656372
contig_211	514	552	Limenitis camilla genome assembly, chromosome: 20	0.002	94.872	1	4750146	4750109	13656372
contig_213	2010	2147	Gryllus bimaculatus mRNA, GBcontig20209	2.42e-31	86.62	6	142	2	142
contig_217	779	921	Ichneumon xanthorius genome assembly, chromosome: 1	3.19e-10	77.241	6	23684796	23684938	27402130
contig_218	571	607	Dolichovespula media genome assembly, chromosome: 17	0.014	94.595	2	2841580	2841615	5841149
contig_219	1538	1600	Sphecodes monilicornis genome assembly, chromosome: 7	8.79e-11	90.625	3	2535764	2535826	28492673
contig_22	534	602	Gryllus bimaculatus mRNA, GBcontig16512	5.78e-07	85.507	3	70	4	111
contig_222	496	532	Ananas comosus genome assembly, chromosome: 15	0.006	94.737	1	9454285	9454322	11365478
contig_224	4	300	PREDICTED: Centruroides sculpturatus zinc finger BED domain-containing protein 5-like (LOC111632026), mRNA	7.45e-87	87.013	10	834	1141	1737
contig_225	1370	1412	Nezara viridula genome assembly, chromosome: 7	0.005	90.909	2	89486734	89486776	93144212
contig_226	5125	5182	Polydrusus cervinus genome assembly, chromosome: 6	3.62e-09	91.379	1	7869292	7869235	63970074
contig_226	5125	5182	Polydrusus cervinus genome assembly, chromosome: 6	3.62e-09	91.379	1	10285808	10285865	63970074
contig_226	5125	5182	Polydrusus cervinus genome assembly, chromosome: 6	1.68e-07	89.655	1	10357644	10357701	63970074
contig_227	5663	5780	Gryllus bimaculatus mRNA, GBcontig27378	6.22e-18	83.898	1	1	115	115
contig_23	2784	3024	Acheta domesticus internal transcribed spacer 2 and 28S ribosomal RNA gene, partial sequence	5.93e-118	99.585	8	2741	2501	4372
contig_233	306	344	Podabrus alpinus genome assembly, chromosome: 5	0.039	92.683	1	20969199	20969160	83245013
contig_233	306	344	Podabrus alpinus genome assembly, chromosome: 5	0.039	92.683	1	80389961	80390000	83245013
contig_234	2285	2313	Gossypium turneri isolate D10-2 chromosome D10_06	0.22	100	0	30645740	30645712	60007698
contig_235	506	533	Eukaryotic synthetic construct chromosome Y<>Eukaryotic synthetic construct chromosome Y	0.31	100	2	17022589	17022562	64558752
contig_235	2498	2525	Eukaryotic synthetic construct chromosome Y<>Eukaryotic synthetic construct chromosome Y	0.31	100	2	17022562	17022589	64558752
contig_236	4896	4929	Philonthus cognatus genome assembly, chromosome: 6	0.015	97.143	1	48841729	48841763	67184380
contig_239	2752	2888	Sesia apiformis genome assembly, chromosome: 28	3.93e-50	94.928	5	6740665	6740528	8522777
contig_239	2753	2891	Sesia apiformis genome assembly, chromosome: 28	1.41e-49	94.286	5	1537242	1537103	8522777
contig_239	2752	2888	Sesia apiformis genome assembly, chromosome: 28	8.52e-47	93.478	5	6462404	6462267	8522777
contig_239	2753	2888	Sesia apiformis genome assembly, chromosome: 28	3.06e-46	93.431	5	197708	197572	8522777
contig_239	2751	2888	Sesia apiformis genome assembly, chromosome: 28	1.1e-45	92.806	5	1395041	1394903	8522777
contig_239	2755	2888	Sesia apiformis genome assembly, chromosome: 28	8.58e-42	91.852	5	1019658	1019524	8522777
contig_239	2752	2888	Sesia apiformis genome assembly, chromosome: 28	8.58e-42	91.304	5	6725944	6726081	8522777
contig_239	2753	2830	Sesia apiformis genome assembly, chromosome: 28	5.31e-19	92.405	5	7792005	7792083	8522777
contig_24	930	958	Ypsolopha scabrella genome assembly, chromosome: 18	0.11	100	1	7582455	7582427	26870784
contig_24	930	958	Ypsolopha scabrella genome assembly, chromosome: 18	0.11	100	1	7633672	7633644	26870784
contig_241	266	293	Campylobacter coli strain 16SHKX65C chromosome, complete genome	0.79	100	0	1705881	1705854	1728473
contig_242	2843	4037	Acheta domesticus 18S ribosomal RNA gene, nontranscribed spacer	0	97.417	81	1177	1	1177
contig_242	2468	3337	Acheta domesticus 18S ribosomal RNA gene, nontranscribed spacer	0	91.982	81	881	27	1177
contig_242	3805	4558	Acheta domesticus 18S ribosomal RNA gene, nontranscribed spacer	0	93.122	81	734	1	1177
contig_242	4326	5079	Acheta domesticus 18S ribosomal RNA gene, nontranscribed spacer	0	92.328	81	734	1	1177
contig_242	4847	5600	Acheta domesticus 18S ribosomal RNA gene, nontranscribed spacer	0	90.476	81	734	1	1177
contig_242	5368	6121	Acheta domesticus 18S ribosomal RNA gene, nontranscribed spacer	0	90.212	81	734	1	1177
contig_242	4032	4549	Acheta domesticus 18S ribosomal RNA gene, nontranscribed spacer	0	94.615	81	1177	659	1177
contig_242	4553	5070	Acheta domesticus 18S ribosomal RNA gene, nontranscribed spacer	0	94.038	81	1177	659	1177
contig_242	3512	4017	Acheta domesticus 18S ribosomal RNA gene, nontranscribed spacer	0	92.731	81	1177	670	1177
contig_242	5074	5591	Acheta domesticus 18S ribosomal RNA gene, nontranscribed spacer	0	91.346	81	1177	659	1177
contig_242	5595	6112	Acheta domesticus 18S ribosomal RNA gene, nontranscribed spacer	0	90.962	81	1177	659	1177
contig_242	5889	6475	Acheta domesticus 18S ribosomal RNA gene, nontranscribed spacer	2.07e-160	84.874	81	734	151	1177
contig_242	2188	2529	Acheta domesticus 18S ribosomal RNA gene, nontranscribed spacer	1.29e-132	92.69	81	865	527	1177
contig_242	1192	1534	Acheta domesticus 18S ribosomal RNA gene, nontranscribed spacer	1.68e-126	91.545	81	865	526	1177
contig_242	1324	1682	Acheta domesticus 18S ribosomal RNA gene, nontranscribed spacer	2.18e-125	90.251	81	881	526	1177
contig_242	1472	1830	Acheta domesticus 18S ribosomal RNA gene, nontranscribed spacer	1.01e-123	89.972	81	881	526	1177
contig_242	1620	1978	Acheta domesticus 18S ribosomal RNA gene, nontranscribed spacer	4.71e-122	89.694	81	881	526	1177
contig_242	2320	2680	Acheta domesticus 18S ribosomal RNA gene, nontranscribed spacer	7.89e-120	89.197	81	881	524	1177
contig_242	1768	2074	Acheta domesticus 18S ribosomal RNA gene, nontranscribed spacer	2.22e-110	91.234	81	881	577	1177
contig_242	6116	6472	Acheta domesticus 18S ribosomal RNA gene, nontranscribed spacer	2.32e-80	83.014	81	1177	821	1177
contig_242	2616	2828	Acheta domesticus 18S ribosomal RNA gene, nontranscribed spacer	3.97e-63	88.732	81	881	670	1177
contig_242	2180	2384	Acheta domesticus 18S ribosomal RNA gene, nontranscribed spacer	8.65e-55	87.317	81	724	524	1177
contig_242	1184	1386	Acheta domesticus 18S ribosomal RNA gene, nontranscribed spacer	1.12e-53	87.192	81	724	526	1177
contig_242	3285	3497	Acheta domesticus 18S ribosomal RNA gene, nontranscribed spacer	1.87e-51	85.446	81	881	670	1177
contig_242	1916	2074	Acheta domesticus 18S ribosomal RNA gene, nontranscribed spacer	1.87e-51	91.824	81	881	724	1177
contig_242	3137	3315	Acheta domesticus 18S ribosomal RNA gene, nontranscribed spacer	6.73e-51	88.827	81	734	557	1177
contig_242	936	1078	Acheta domesticus 18S ribosomal RNA gene, nontranscribed spacer	6.73e-51	94.406	81	865	724	1177
contig_242	3285	3517	Acheta domesticus 18S ribosomal RNA gene, nontranscribed spacer	3.13e-49	84.549	81	214	1	1177
contig_242	926	1078	Acheta domesticus 18S ribosomal RNA gene, nontranscribed spacer	2.46e-40	88.387	81	729	577	1177
contig_242	6491	6635	Acheta domesticus 18S ribosomal RNA gene, nontranscribed spacer	4.26e-13	78.378	81	1177	1031	1177
contig_245	31	64	Philonthus cognatus genome assembly, chromosome: 6	0.006	97.143	1	48841729	48841763	67184380
contig_246	1352	1458	Gryllus bimaculatus mRNA, GBcontig23198	1.02e-11	81.481	3	111	5	116
contig_247	1303	1334	Pterostichus madidus genome assembly, chromosome: 10	0.081	96.875	1	18574488	18574457	37211885
contig_29	1466	1504	Nezara viridula genome assembly, chromosome: 7	0.32	90.244	1	65379570	65379530	93144212
contig_33	619	686	Phaedon cochleariae genome assembly, chromosome: 2	0.002	82.857	48	43918512	43918446	69648773
contig_33	476	543	Phaedon cochleariae genome assembly, chromosome: 2	0.002	82.857	48	43918512	43918446	69648773
contig_33	333	400	Phaedon cochleariae genome assembly, chromosome: 2	0.002	82.857	48	43918512	43918446	69648773
contig_33	189	256	Phaedon cochleariae genome assembly, chromosome: 2	0.002	82.857	48	43918512	43918446	69648773
contig_33	46	113	Phaedon cochleariae genome assembly, chromosome: 2	0.002	82.857	48	43918512	43918446	69648773
contig_34	1046	1111	Mycolicibacterium novocastrense strain UDSM_BC02 chromosome	3.5e-16	95.455	1	5047148	5047212	5624151
contig_34	990	1044	Mycolicibacterium novocastrense strain UDSM_BC02 chromosome	1.26e-15	100	1	3584233	3584287	5624151
contig_34	990	1044	Mycolicibacterium novocastrense strain UDSM_BC02 chromosome	1.26e-15	100	1	5047217	5047163	5624151
contig_34	991	1044	Mycolicibacterium novocastrense strain UDSM_BC02 chromosome	4.52e-15	100	1	866301	866354	5624151
contig_34	1051	1111	Mycolicibacterium novocastrense strain UDSM_BC02 chromosome	4.52e-15	96.721	1	866364	866305	5624151
contig_34	1051	1111	Mycolicibacterium novocastrense strain UDSM_BC02 chromosome	4.52e-15	96.721	1	866465	866524	5624151
contig_34	991	1044	Mycolicibacterium novocastrense strain UDSM_BC02 chromosome	4.52e-15	100	1	866528	866475	5624151
contig_34	991	1044	Mycolicibacterium novocastrense strain UDSM_BC02 chromosome	4.52e-15	100	1	1388732	1388785	5624151
contig_34	1051	1111	Mycolicibacterium novocastrense strain UDSM_BC02 chromosome	4.52e-15	96.721	1	1388795	1388736	5624151
contig_34	991	1044	Mycolicibacterium novocastrense strain UDSM_BC02 chromosome	4.52e-15	100	1	2673999	2674052	5624151
contig_34	1051	1111	Mycolicibacterium novocastrense strain UDSM_BC02 chromosome	4.52e-15	96.721	1	2674062	2674003	5624151
contig_34	1051	1111	Mycolicibacterium novocastrense strain UDSM_BC02 chromosome	4.52e-15	96.721	1	3584297	3584238	5624151
contig_34	991	1044	Mycolicibacterium novocastrense strain UDSM_BC02 chromosome	4.52e-15	100	1	5082396	5082343	5624151
contig_34	991	1043	Mycolicibacterium novocastrense strain UDSM_BC02 chromosome	1.63e-14	100	1	1229503	1229555	5624151
contig_34	991	1043	Mycolicibacterium novocastrense strain UDSM_BC02 chromosome	1.63e-14	100	1	1822913	1822965	5624151
contig_34	991	1043	Mycolicibacterium novocastrense strain UDSM_BC02 chromosome	1.63e-14	100	1	1908389	1908441	5624151
contig_34	1053	1111	Mycolicibacterium novocastrense strain UDSM_BC02 chromosome	1.63e-14	96.61	1	5082334	5082392	5624151
contig_34	1051	1111	Mycolicibacterium novocastrense strain UDSM_BC02 chromosome	5.85e-14	95.161	1	499758	499819	5624151
contig_34	987	1041	Mycolicibacterium novocastrense strain UDSM_BC02 chromosome	5.85e-14	98.214	1	810248	810193	5624151
contig_34	990	1044	Mycolicibacterium novocastrense strain UDSM_BC02 chromosome	5.85e-14	98.214	1	1229734	1229679	5624151
contig_34	990	1044	Mycolicibacterium novocastrense strain UDSM_BC02 chromosome	5.85e-14	98.182	1	1324506	1324452	5624151
contig_34	1051	1111	Mycolicibacterium novocastrense strain UDSM_BC02 chromosome	5.85e-14	95.082	1	1908453	1908393	5624151
contig_34	991	1042	Mycolicibacterium novocastrense strain UDSM_BC02 chromosome	5.85e-14	100	1	4483473	4483524	5624151
contig_34	1051	1111	Mycolicibacterium novocastrense strain UDSM_BC02 chromosome	5.85e-14	95.161	1	5163398	5163338	5624151
contig_34	991	1044	Mycolicibacterium novocastrense strain UDSM_BC02 chromosome	2.1e-13	98.182	1	499823	499769	5624151
contig_34	1048	1113	Mycolicibacterium novocastrense strain UDSM_BC02 chromosome	2.1e-13	92.537	1	2158075	2158140	5624151
contig_34	991	1044	Mycolicibacterium novocastrense strain UDSM_BC02 chromosome	2.1e-13	98.148	1	4173953	4174006	5624151
contig_34	1051	1111	Mycolicibacterium novocastrense strain UDSM_BC02 chromosome	2.1e-13	95.082	1	4174016	4173957	5624151
contig_34	990	1042	Mycolicibacterium novocastrense strain UDSM_BC02 chromosome	7.57e-13	98.148	1	1203516	1203569	5624151
contig_34	1053	1111	Mycolicibacterium novocastrense strain UDSM_BC02 chromosome	7.57e-13	95	1	1229671	1229729	5624151
contig_34	989	1044	Mycolicibacterium novocastrense strain UDSM_BC02 chromosome	7.57e-13	96.491	1	2157900	2157956	5624151
contig_34	1053	1108	Mycolicibacterium novocastrense strain UDSM_BC02 chromosome	7.57e-13	96.429	1	5121717	5121772	5624151
contig_34	1053	1108	Mycolicibacterium novocastrense strain UDSM_BC02 chromosome	2.72e-12	96.429	1	1324444	1324498	5624151
contig_34	1054	1111	Mycolicibacterium novocastrense strain UDSM_BC02 chromosome	2.72e-12	94.828	1	1822974	1822917	5624151
contig_34	1051	1111	Mycolicibacterium novocastrense strain UDSM_BC02 chromosome	2.72e-12	93.548	1	2157967	2157906	5624151
contig_34	988	1044	Mycolicibacterium novocastrense strain UDSM_BC02 chromosome	2.72e-12	94.915	1	5121784	5121726	5624151
contig_34	990	1044	Mycolicibacterium novocastrense strain UDSM_BC02 chromosome	2.72e-12	96.429	1	5163333	5163388	5624151
contig_34	1065	1121	Mycolicibacterium novocastrense strain UDSM_BC02 chromosome	9.79e-12	94.915	1	810193	810250	5624151
contig_34	1064	1111	Mycolicibacterium novocastrense strain UDSM_BC02 chromosome	9.79e-12	100	1	1229554	1229507	5624151
contig_34	1051	1111	Mycolicibacterium novocastrense strain UDSM_BC02 chromosome	9.79e-12	93.443	1	2435497	2435555	5624151
contig_34	990	1044	Mycolicibacterium novocastrense strain UDSM_BC02 chromosome	9.79e-12	96.364	1	2435560	2435507	5624151
contig_34	991	1044	Mycolicibacterium novocastrense strain UDSM_BC02 chromosome	9.79e-12	96.296	1	3146489	3146542	5624151
contig_34	1064	1111	Mycolicibacterium novocastrense strain UDSM_BC02 chromosome	9.79e-12	100	1	4483524	4483477	5624151
contig_34	991	1044	Mycolicibacterium novocastrense strain UDSM_BC02 chromosome	3.52e-11	96.296	1	395742	395690	5624151
contig_34	998	1044	Mycolicibacterium novocastrense strain UDSM_BC02 chromosome	3.52e-11	100	1	2158136	2158090	5624151
contig_34	991	1044	Mycolicibacterium novocastrense strain UDSM_BC02 chromosome	3.52e-11	96.296	1	2604979	2605031	5624151
contig_34	1053	1111	Mycolicibacterium novocastrense strain UDSM_BC02 chromosome	3.52e-11	93.22	1	3146551	3146493	5624151
contig_34	1051	1111	Mycolicibacterium novocastrense strain UDSM_BC02 chromosome	1.27e-10	91.935	1	931220	931160	5624151
contig_34	984	1044	Mycolicibacterium novocastrense strain UDSM_BC02 chromosome	1.27e-10	91.935	1	3756827	3756887	5624151
contig_34	1048	1111	Mycolicibacterium novocastrense strain UDSM_BC02 chromosome	1.27e-10	90.769	1	3756902	3756839	5624151
contig_34	991	1044	Mycolicibacterium novocastrense strain UDSM_BC02 chromosome	4.55e-10	94.545	1	931156	931210	5624151
contig_34	1064	1111	Mycolicibacterium novocastrense strain UDSM_BC02 chromosome	4.55e-10	97.959	1	1203569	1203521	5624151
contig_34	1051	1111	Mycolicibacterium novocastrense strain UDSM_BC02 chromosome	4.55e-10	91.803	1	2605042	2604983	5624151
contig_34	991	1044	Mycolicibacterium novocastrense strain UDSM_BC02 chromosome	4.55e-10	94.444	1	2718756	2718809	5624151
contig_34	991	1041	Mycolicibacterium novocastrense strain UDSM_BC02 chromosome	4.55e-10	96.154	1	5046996	5047047	5624151
contig_34	991	1044	Mycolicibacterium novocastrense strain UDSM_BC02 chromosome	1.64e-09	94.444	1	1504918	1504867	5624151
contig_34	991	1041	Mycolicibacterium novocastrense strain UDSM_BC02 chromosome	1.64e-09	96.078	1	5170273	5170225	5624151
contig_34	990	1044	Mycolicibacterium novocastrense strain UDSM_BC02 chromosome	5.89e-09	92.727	1	3534000	3534054	5624151
contig_34	990	1031	Mycolicibacterium novocastrense strain UDSM_BC02 chromosome	2.12e-08	100	1	316588	316629	5624151
contig_34	1051	1108	Mycolicibacterium novocastrense strain UDSM_BC02 chromosome	2.12e-08	90.323	1	1007659	1007720	5624151
contig_34	1053	1108	Mycolicibacterium novocastrense strain UDSM_BC02 chromosome	2.12e-08	92.857	1	1504859	1504911	5624151
contig_34	1066	1114	Mycolicibacterium novocastrense strain UDSM_BC02 chromosome	2.12e-08	95.918	1	3319873	3319920	5624151
contig_34	1051	1111	Mycolicibacterium novocastrense strain UDSM_BC02 chromosome	2.12e-08	90.164	1	3534064	3534005	5624151
contig_34	990	1039	Mycolicibacterium novocastrense strain UDSM_BC02 chromosome	2.12e-08	94.231	1	4599309	4599258	5624151
contig_34	997	1040	Mycolicibacterium novocastrense strain UDSM_BC02 chromosome	7.62e-08	97.727	1	3319916	3319873	5624151
contig_34	1065	1111	Mycolicibacterium novocastrense strain UDSM_BC02 chromosome	7.62e-08	95.833	1	5047047	5047000	5624151
contig_34	1051	1114	Mycolicibacterium novocastrense strain UDSM_BC02 chromosome	2.74e-07	87.692	1	212473	212537	5624151
contig_34	1051	1111	Mycolicibacterium novocastrense strain UDSM_BC02 chromosome	2.74e-07	88.71	1	316654	316593	5624151
contig_34	1065	1111	Mycolicibacterium novocastrense strain UDSM_BC02 chromosome	2.74e-07	95.745	1	5170225	5170269	5624151
contig_34	993	1043	Mycolicibacterium novocastrense strain UDSM_BC02 chromosome	9.86e-07	92.157	1	212535	212485	5624151
contig_34	1051	1108	Mycolicibacterium novocastrense strain UDSM_BC02 chromosome	9.86e-07	89.655	1	4599136	4599080	5624151
contig_34	991	1041	Mycolicibacterium novocastrense strain UDSM_BC02 chromosome	3.55e-06	92.157	1	3319709	3319758	5624151
contig_34	992	1043	Mycolicibacterium novocastrense strain UDSM_BC02 chromosome	1.28e-05	90.566	1	4599073	4599125	5624151
contig_34	1053	1096	Mycolicibacterium novocastrense strain UDSM_BC02 chromosome	0.000165	93.333	1	1966729	1966685	5624151
contig_34	1051	1111	Mycolicibacterium novocastrense strain UDSM_BC02 chromosome	0.000165	86.885	1	3319770	3319713	5624151
contig_34	1010	1044	Mycolicibacterium novocastrense strain UDSM_BC02 chromosome	0.008	97.222	1	1966685	1966720	5624151
contig_35	2018	2051	Euproctis similis genome assembly, chromosome: 1	0.072	94.444	1	17560673	17560708	29627438
contig_36	175	213	Gryllus bimaculatus mRNA, GBcontig02164	1.42e-05	97.5	1	2	41	112
contig_37	1806	2359	PREDICTED: Parasteatoda tepidariorum uncharacterized LOC122268554 (LOC122268554), partial mRNA	1.99e-169	86.643	11	1	553	553
contig_38	5010	5118	Gryllus bimaculatus mRNA, GBcontig22584	1.2e-21	87.156	1	124	18	124
contig_4	8364	8407	Borreliella chilensis strain VA1 chromosome, complete genome	0.007	90.909	0	608452	608409	900694
contig_44	5178	5206	Chrysolina oricalcia genome assembly, chromosome: 4	0.16	100	1	39914171	39914199	75017378
contig_46	3090	3150	Hypsopygia costalis genome assembly, chromosome: 22	1e-08	90.164	1	16607970	16607911	20931777
contig_49	506	537	Arachis hypogaea cultivar Shitouqi chromosome A02	0.56	96.875	1	5316523	5316493	99791824
contig_49	506	536	Arachis hypogaea cultivar Shitouqi chromosome A02	0.56	96.875	1	5347850	5347819	99791824
contig_5	402	2292	Acheta domesticus breed Farm mitochondrion, complete genome	0	99.947	83	1892	1	15784
contig_5	2293	2382	Acheta domesticus breed Farm mitochondrion, complete genome	8.6e-36	100	83	15784	15695	15784
contig_50	2	2496	Acheta domesticus breed Farm mitochondrion, complete genome	0	99.88	99	7091	4595	15784
contig_52	1718	2696	Andrena minutula genome assembly, chromosome: 7	0	80.296	18	22543077	22544085	29730603
contig_52	1718	2443	Andrena minutula genome assembly, chromosome: 7	3.58e-177	82.603	18	10987454	10988180	29730603
contig_52	2266	2443	Andrena minutula genome assembly, chromosome: 7	2e-45	87.079	18	18986228	18986404	29730603
contig_55	1016	1051	Spirodela intermedia genome assembly, chromosome: 11	0.032	94.444	1	2073984	2073949	9247472
contig_57	22535	22564	Andrena fulva genome assembly, chromosome: 1	0.22	100	0	62672875	62672904	94538841
contig_57	22537	22564	Andrena fulva genome assembly, chromosome: 1	2.9	100	0	36609975	36610002	94538841
contig_57	22537	22564	Andrena fulva genome assembly, chromosome: 1	2.9	100	0	63958413	63958386	94538841
contig_6	3066	3104	Gryllus bimaculatus mRNA, GBcontig02164	1.64e-05	97.5	1	2	41	112
contig_60	4720	4758	Gryllus bimaculatus mRNA, GBcontig02164	2.15e-05	97.5	1	2	41	112
contig_62	2338	2526	Hypsopygia costalis genome assembly, chromosome: 22	3.96e-66	92.593	5	16089853	16089669	20931777
contig_62	2356	2542	Hypsopygia costalis genome assembly, chromosome: 22	2.44e-48	86.911	5	5585939	5585750	20931777
contig_62	2345	2478	Hypsopygia costalis genome assembly, chromosome: 22	4.08e-46	94.03	5	6315300	6315432	20931777
contig_62	2355	2481	Hypsopygia costalis genome assembly, chromosome: 22	1.9e-44	94.488	5	7354577	7354703	20931777
contig_62	2358	2478	Hypsopygia costalis genome assembly, chromosome: 22	1.9e-44	95.868	5	7881964	7881844	20931777
contig_62	2324	2478	Hypsopygia costalis genome assembly, chromosome: 22	6.82e-44	89.677	5	7465645	7465795	20931777
contig_62	2350	2494	Hypsopygia costalis genome assembly, chromosome: 22	2.45e-43	91.096	5	12842045	12842185	20931777
contig_62	2358	2478	Hypsopygia costalis genome assembly, chromosome: 22	8.83e-43	95.082	5	16750741	16750862	20931777
contig_62	2358	2478	Hypsopygia costalis genome assembly, chromosome: 22	8.83e-43	95.082	5	17112062	17112183	20931777
contig_62	2358	2478	Hypsopygia costalis genome assembly, chromosome: 22	8.83e-43	95.082	5	17255186	17255307	20931777
contig_62	2360	2480	Hypsopygia costalis genome assembly, chromosome: 22	4.11e-41	94.262	5	15794953	15794832	20931777
contig_62	2358	2478	Hypsopygia costalis genome assembly, chromosome: 22	4.11e-41	94.262	5	16263187	16263308	20931777
contig_62	2358	2480	Hypsopygia costalis genome assembly, chromosome: 22	1.48e-40	93.496	5	14264821	14264943	20931777
contig_62	2352	2480	Hypsopygia costalis genome assembly, chromosome: 22	5.31e-40	92.308	5	15593729	15593602	20931777
contig_62	2352	2478	Hypsopygia costalis genome assembly, chromosome: 22	1.91e-39	92.248	5	16316162	16316288	20931777
contig_62	2352	2478	Hypsopygia costalis genome assembly, chromosome: 22	1.91e-39	92.248	5	16568727	16568853	20931777
contig_62	2352	2478	Hypsopygia costalis genome assembly, chromosome: 22	1.91e-39	92.248	5	16682982	16683108	20931777
contig_62	2352	2478	Hypsopygia costalis genome assembly, chromosome: 22	1.91e-39	92.248	5	16874136	16874262	20931777
contig_62	2352	2478	Hypsopygia costalis genome assembly, chromosome: 22	1.91e-39	92.248	5	16957815	16957941	20931777
contig_62	2352	2478	Hypsopygia costalis genome assembly, chromosome: 22	1.91e-39	92.248	5	17378215	17378341	20931777
contig_62	2358	2478	Hypsopygia costalis genome assembly, chromosome: 22	6.87e-39	93.388	5	15278575	15278456	20931777
contig_62	2358	2478	Hypsopygia costalis genome assembly, chromosome: 22	6.87e-39	93.388	5	16450397	16450516	20931777
contig_62	2358	2478	Hypsopygia costalis genome assembly, chromosome: 22	6.87e-39	93.388	5	16783809	16783928	20931777
contig_62	2357	2478	Hypsopygia costalis genome assembly, chromosome: 22	2.47e-38	92.623	5	20291840	20291961	20931777
contig_62	2360	2480	Hypsopygia costalis genome assembly, chromosome: 22	8.89e-38	92.623	5	15455320	15455199	20931777
contig_62	2360	2480	Hypsopygia costalis genome assembly, chromosome: 22	8.89e-38	92.623	5	15685453	15685332	20931777
contig_62	2348	2524	Hypsopygia costalis genome assembly, chromosome: 22	1.49e-35	83.799	5	4217507	4217330	20931777
contig_62	2358	2536	Hypsopygia costalis genome assembly, chromosome: 22	6.92e-34	82.967	5	380345	380165	20931777
contig_62	2347	2486	Hypsopygia costalis genome assembly, chromosome: 22	2.49e-33	87.234	5	2626114	2625975	20931777
contig_62	2347	2486	Hypsopygia costalis genome assembly, chromosome: 22	8.95e-33	87.234	5	2937783	2937645	20931777
contig_62	2347	2486	Hypsopygia costalis genome assembly, chromosome: 22	8.95e-33	87.234	5	2959612	2959474	20931777
contig_62	2357	2480	Hypsopygia costalis genome assembly, chromosome: 22	8.95e-33	89.516	5	10518974	10519097	20931777
contig_62	2327	2478	Hypsopygia costalis genome assembly, chromosome: 22	8.95e-33	85.35	5	18711836	18711991	20931777
contig_62	2359	2478	Hypsopygia costalis genome assembly, chromosome: 22	3.22e-32	90	5	14614158	14614277	20931777
contig_62	2347	2486	Hypsopygia costalis genome assembly, chromosome: 22	4.17e-31	86.525	5	3201107	3201245	20931777
contig_62	2347	2486	Hypsopygia costalis genome assembly, chromosome: 22	4.17e-31	86.525	5	3309877	3310015	20931777
contig_62	2347	2486	Hypsopygia costalis genome assembly, chromosome: 22	4.17e-31	86.525	5	3371173	3371311	20931777
contig_62	2358	2486	Hypsopygia costalis genome assembly, chromosome: 22	1.5e-30	87.692	5	17964666	17964537	20931777
contig_62	2358	2444	Hypsopygia costalis genome assembly, chromosome: 22	6.97e-29	96.552	5	15373647	15373561	20931777
contig_62	2392	2478	Hypsopygia costalis genome assembly, chromosome: 22	3.24e-27	95.402	5	5058364	5058278	20931777
contig_62	2358	2453	Hypsopygia costalis genome assembly, chromosome: 22	3.24e-27	92.708	5	10172916	10173011	20931777
contig_62	2352	2445	Hypsopygia costalis genome assembly, chromosome: 22	3.24e-27	93.617	5	17515763	17515854	20931777
contig_62	2358	2520	Hypsopygia costalis genome assembly, chromosome: 22	1.17e-26	81.928	5	13478857	13479022	20931777
contig_62	2354	2437	Hypsopygia costalis genome assembly, chromosome: 22	1.51e-25	95.238	5	425712	425629	20931777
contig_62	2358	2461	Hypsopygia costalis genome assembly, chromosome: 22	5.43e-25	89.423	5	513629	513732	20931777
contig_62	2358	2437	Hypsopygia costalis genome assembly, chromosome: 22	5.43e-25	96.25	5	16829368	16829447	20931777
contig_62	2342	2453	Hypsopygia costalis genome assembly, chromosome: 22	3.27e-22	86.607	5	18926627	18926737	20931777
contig_62	2393	2478	Hypsopygia costalis genome assembly, chromosome: 22	1.17e-21	91.86	5	10184940	10185025	20931777
contig_62	2352	2437	Hypsopygia costalis genome assembly, chromosome: 22	2.54e-18	89.655	5	12672654	12672739	20931777
contig_62	2327	2481	Hypsopygia costalis genome assembly, chromosome: 22	3.29e-17	80.769	5	12718656	12718517	20931777
contig_62	2421	2478	Hypsopygia costalis genome assembly, chromosome: 22	4.25e-16	98.276	5	7977827	7977884	20931777
contig_62	2411	2478	Hypsopygia costalis genome assembly, chromosome: 22	7.12e-14	92.647	5	1935175	1935239	20931777
contig_62	2356	2448	Hypsopygia costalis genome assembly, chromosome: 22	7.12e-14	85.149	5	6344570	6344669	20931777
contig_62	2390	2441	Hypsopygia costalis genome assembly, chromosome: 22	4.29e-11	96.154	5	14476091	14476142	20931777
contig_62	2436	2478	Hypsopygia costalis genome assembly, chromosome: 22	9.28e-08	97.674	5	9298161	9298119	20931777
contig_62	2356	2478	Hypsopygia costalis genome assembly, chromosome: 22	1.55e-05	78.947	5	9298330	9298213	20931777
contig_62	2434	2478	Hypsopygia costalis genome assembly, chromosome: 22	1.55e-05	93.478	5	16832327	16832372	20931777
contig_63	1759	1795	Blastobasis adustella genome assembly, chromosome: Z	0.005	94.595	2	27706117	27706081	33699264
contig_66	1259	1360	Gryllus veletis mitochondrion, complete genome<>Gryllus veletis mitochondrion, complete genome	6.69e-17	85.437	4	780	681	15686
contig_67	684	822	Gryllus bimaculatus mRNA, GBcontig20209	1.73e-33	87.413	5	2	142	142
contig_69	2350	2450	Gryllus bimaculatus mRNA, GBcontig05585	7.53e-22	88.119	4	2	102	106
contig_70	2460	2491	Tridacna crocea genome assembly, chromosome: 6	0.002	100	1	45311850	45311881	65772746
contig_71	3549	3577	4_Tbi_b3v08	0.2	100	0	36959	36931	87251
contig_72	1539	1644	Gryllus bimaculatus mRNA, GBcontig00296	2.95e-30	91.667	5	6	113	120
contig_75	2326	2353	Tholera decimalis genome assembly, chromosome: 5	0.68	100	0	29582093	29582066	48683950
contig_76	345	387	Gryllus bimaculatus satellite DNA, clone: pUGBH-32	1.06e-05	95.349	0	415	457	543
contig_77	2252	2286	Salmo trutta genome assembly, chromosome: 16	0.14	94.286	1	28577229	28577195	61349433
contig_78	2058	2733	Pterostichus madidus genome assembly, chromosome: 17	0	88.938	25	21143792	21144466	27886808
contig_79	1809	1952	Sesia apiformis genome assembly, chromosome: 29	3.01e-42	90.345	4	6981436	6981293	7959889
contig_79	1812	1954	Sesia apiformis genome assembly, chromosome: 29	2.36e-33	86.806	4	5357723	5357865	7959889
contig_79	1806	1952	Sesia apiformis genome assembly, chromosome: 29	2.36e-33	86.486	4	5738419	5738275	7959889
contig_79	1818	1952	Sesia apiformis genome assembly, chromosome: 29	3.05e-32	87.5	4	3344373	3344239	7959889
contig_79	1813	1954	Sesia apiformis genome assembly, chromosome: 29	3.05e-32	86.62	4	6343346	6343486	7959889
contig_79	1814	1943	Sesia apiformis genome assembly, chromosome: 29	1.42e-30	87.692	4	784258	784130	7959889
contig_79	1815	1952	Sesia apiformis genome assembly, chromosome: 29	6.6e-29	85.612	4	1142689	1142552	7959889
contig_79	1818	1952	Sesia apiformis genome assembly, chromosome: 29	3.07e-27	85.294	4	3384031	3383897	7959889
contig_79	1842	1952	Sesia apiformis genome assembly, chromosome: 29	3.07e-27	89.189	4	6074086	6074196	7959889
contig_79	1809	1954	Sesia apiformis genome assembly, chromosome: 29	1.11e-26	83.893	4	6081141	6080995	7959889
contig_79	1816	1905	Sesia apiformis genome assembly, chromosome: 29	5.22e-15	86.667	4	7149057	7148969	7959889
contig_79	1815	1899	Sesia apiformis genome assembly, chromosome: 29	1.46e-10	84.706	4	6073534	6073616	7959889
contig_83	1996	2023	Hedya salicella genome assembly, chromosome: 1	0.51	100	1	30219516	30219543	52607617
contig_84	2	2523	Acheta domesticus breed Farm mitochondrion, complete genome	0	99.921	99	8913	6391	15784
contig_85	809	909	Gryllus bimaculatus mRNA, GBcontig05585	2.49e-23	89.109	2	2	102	106
contig_86	1782	1809	3_Tce_b3v08	0.49	100	1	55425	55452	206042
contig_87	1013	1055	Danio kyathit genome assembly, chromosome: 24	0.02	90.909	2	37225108	37225067	48786746
contig_88	344	480	Nebria salina genome assembly, chromosome: 16	1.68e-13	79.137	5	300365	300229	4694575
contig_89	5476	5541	Velarifictorus aspersus microsatellite Vasp-22 sequence.	1.54e-12	91.176	1	1362	1429	1429
contig_9	458	514	Vigna unguiculata cultivar Xiabao 2 chromosome LG9	4.98e-08	89.655	36	9873515	9873459	51807644
contig_9	310	366	Vigna unguiculata cultivar Xiabao 2 chromosome LG9	4.98e-08	89.655	36	9873515	9873459	51807644
contig_9	162	218	Vigna unguiculata cultivar Xiabao 2 chromosome LG9	4.98e-08	89.655	36	9873515	9873459	51807644
contig_9	14	70	Vigna unguiculata cultivar Xiabao 2 chromosome LG9	4.98e-08	89.655	36	9873515	9873459	51807644
contig_90	36	147	Gryllus bimaculatus mRNA, GBcontig18100	1.98e-44	98.214	3	1	112	112
contig_91	38	1022	Acheta domesticus breed Farm mitochondrion, complete genome	2e-161	78.578	12	5709	4704	15784
contig_92	2185	2212	MAG TPA_asm: Siphoviridae sp. isolate ct9Wn17, partial genome	0.28	100	1	14676	14703	19986
contig_94	1411	1543	Gryllus veletis mitochondrion, complete genome<>Gryllus veletis mitochondrion, complete genome	2.69e-42	92.537	4	671	801	15686
contig_96	2603	2630	Heliconius sara genome assembly, chromosome: 4	0.29	100	1	511808	511781	12798113
contig_97	5191	5295	Gryllus bimaculatus mRNA, GBcontig21344	7.66e-35	95.238	2	103	1	103
contig_98	212	670	Gryllus bimaculatus DNA, U6-like c snRNA, complete sequence	2.46e-109	83.015	28	2	466	474

## Sheet: Unclassified_contigs_S3
qseqid	qstart	qend	salltitles	evalue	pident	sstart	sstart	send	slen
contig_100	2437	2464	Legionella sainthelensi strain NCTC12450 genome assembly, chromosome: 1	0.54	100	1	2577226	2577253	4110070
contig_101	1824	1940	Gryllus bimaculatus mRNA, GBcontig27378	1.47e-23	86.325	15	115	1	115
contig_101	425	541	Gryllus bimaculatus mRNA, GBcontig27378	6.82e-22	85.47	15	1	115	115
contig_101	1423	1539	Gryllus bimaculatus mRNA, GBcontig27378	3.17e-20	84.615	15	1	115	115
contig_102	1118	1156	Ceutorhynchus assimilis genome assembly, chromosome: 3	0.000501	94.872	1	15092465	15092503	57682032
contig_104	1702	1839	Gryllus bimaculatus mRNA, GBcontig20209	2.72e-41	90.845	9	142	2	142
contig_104	1985	2090	Gryllus bimaculatus mRNA, GBcontig20209	6.01e-23	87.963	9	107	2	142
contig_105	2158	2196	Gryllus bimaculatus mRNA, GBcontig02164	8.87e-06	97.5	2	41	2	112
contig_109	2049	2078	Grapholita molesta isolate lab01 chromosome gm27	0.021	100	1	24405	24376	8945609
contig_11	918	5227	Acheta domesticus breed Farm mitochondrion, complete genome	0	99.699	100	15153	10834	15784
contig_11	1	694	Acheta domesticus breed Farm mitochondrion, complete genome	0	99.569	100	15433	14738	15784
contig_11	705	1120	Acheta domesticus breed Farm mitochondrion, complete genome	0	100	100	15153	14738	15784
contig_11	492	907	Acheta domesticus breed Farm mitochondrion, complete genome	0	100	100	15153	14738	15784
contig_11	279	481	Acheta domesticus breed Farm mitochondrion, complete genome	2.9e-98	100	100	14940	14738	15784
contig_11	1131	1332	Acheta domesticus breed Farm mitochondrion, complete genome	4.86e-96	99.507	100	15153	14951	15784
contig_111	1052	1095	Plasmodium berghei ANKA genome assembly, chromosome: 10	0.27	88.889	2	795553	795594	1640193
contig_113	4548	4586	Gryllus bimaculatus mRNA, GBcontig02164	2.33e-05	97.5	1	41	2	112
contig_113	2146	2184	Gryllus bimaculatus mRNA, GBcontig02164	2.33e-05	97.5	1	2	41	112
contig_117	5098	5136	Ischnura elegans genome assembly, chromosome: 12	0.048	92.308	1	84490037	84489999	94743817
contig_118	1	28	Steromphala cineraria genome assembly, chromosome: 9	0.11	100	3	2502771	2502798	70174894
contig_119	212	239	Steromphala cineraria genome assembly, chromosome: 9	0.063	100	9	2502771	2502798	70174894
contig_119	417	444	Steromphala cineraria genome assembly, chromosome: 9	0.063	100	9	2502771	2502798	70174894
contig_12	157	261	Gryllus bimaculatus mRNA, GBcontig21344	5.71e-35	95.238	2	103	1	103
contig_120	1499	1526	Alsophila aescularia genome assembly, chromosome: 13	0.21	100	1	30527156	30527183	41579759
contig_122	6448	6491	Borreliella chilensis strain VA1 chromosome, complete genome	0.005	90.909	1	608452	608409	900694
contig_127	2242	2270	Vanessa cardui genome assembly, chromosome: W	0.16	100	1	2447388	2447360	13819298
contig_128	418	445	Eukaryotic synthetic construct chromosome Y<>Eukaryotic synthetic construct chromosome Y	0.38	100	2	17022562	17022589	64558752
contig_128	2896	2923	Eukaryotic synthetic construct chromosome Y<>Eukaryotic synthetic construct chromosome Y	0.38	100	2	17022589	17022562	64558752
contig_129	964	1833	Acheta domesticus 18S ribosomal RNA gene, nontranscribed spacer	0	91.982	94	881	27	1177
contig_129	1339	1878	Acheta domesticus 18S ribosomal RNA gene, nontranscribed spacer	0	99.262	94	1177	638	1177
contig_129	116	469	Acheta domesticus 18S ribosomal RNA gene, nontranscribed spacer	3.58e-123	90.113	94	881	531	1177
contig_129	832	1176	Acheta domesticus 18S ribosomal RNA gene, nontranscribed spacer	1.66e-121	90.435	94	865	524	1177
contig_129	264	617	Acheta domesticus 18S ribosomal RNA gene, nontranscribed spacer	7.74e-120	89.548	94	881	531	1177
contig_129	2	326	Acheta domesticus 18S ribosomal RNA gene, nontranscribed spacer	2.17e-115	90.769	94	847	526	1177
contig_129	412	718	Acheta domesticus 18S ribosomal RNA gene, nontranscribed spacer	1.31e-107	90.584	94	881	577	1177
contig_129	1112	1324	Acheta domesticus 18S ribosomal RNA gene, nontranscribed spacer	1.08e-63	88.732	94	881	670	1177
contig_129	824	1025	Acheta domesticus 18S ribosomal RNA gene, nontranscribed spacer	2.36e-55	87.624	94	724	527	1177
contig_129	1633	1811	Acheta domesticus 18S ribosomal RNA gene, nontranscribed spacer	1.84e-51	88.827	94	734	557	1177
contig_129	9	173	Acheta domesticus 18S ribosomal RNA gene, nontranscribed spacer	2.38e-50	90.303	94	693	531	1177
contig_129	560	718	Acheta domesticus 18S ribosomal RNA gene, nontranscribed spacer	2.38e-50	91.195	94	881	724	1177
contig_129	1781	1866	Acheta domesticus 18S ribosomal RNA gene, nontranscribed spacer	1.93e-16	88.372	94	214	131	1177
contig_13	2465	2493	Laspeyria flexula genome assembly, chromosome: 9	0.12	100	1	14431833	14431805	16933992
contig_130	1	657	Acheta domesticus 18S ribosomal RNA gene, nontranscribed spacer	0	92.727	100	637	1	1177
contig_130	130	648	Acheta domesticus 18S ribosomal RNA gene, nontranscribed spacer	0	92.529	100	1177	659	1177
contig_130	425	874	Acheta domesticus 18S ribosomal RNA gene, nontranscribed spacer	2.54e-171	91.391	100	734	285	1177
contig_130	652	874	Acheta domesticus 18S ribosomal RNA gene, nontranscribed spacer	1.03e-85	93.363	100	1177	952	1177
contig_130	1	115	Acheta domesticus 18S ribosomal RNA gene, nontranscribed spacer	4e-30	89.565	100	784	670	1177
contig_132	3480	3529	Chrysolina oricalcia genome assembly, chromosome: 1	0.000104	90	1	32321526	32321575	86200068
contig_134	3224	3461	Gryllus pennsylvanicus clone G11 microsatellite sequence	2.31e-49	83.058	5	99	336	519
contig_137	2129	2167	Gryllus bimaculatus mRNA, GBcontig02164	9.76e-06	97.5	2	2	41	112
contig_138	1830	1872	Gryllus bimaculatus satellite DNA, clone: pUGBH-32	2.51e-06	95.349	4	457	415	543
contig_138	1477	1519	Gryllus bimaculatus satellite DNA, clone: pUGBH-32	2.51e-06	95.349	4	457	415	543
contig_14	21365	21394	Andrena fulva genome assembly, chromosome: 1	0.25	100	0	62672875	62672904	94538841
contig_14	21367	21394	Andrena fulva genome assembly, chromosome: 1	3.2	100	0	36609975	36610002	94538841
contig_14	21367	21394	Andrena fulva genome assembly, chromosome: 1	3.2	100	0	63958413	63958386	94538841
contig_140	5341	5532	Andrena hattorfiana genome assembly, chromosome: 3	3.88e-05	73.469	2	45918429	45918238	79350654
contig_140	5672	5701	Andrena hattorfiana genome assembly, chromosome: 3	0.084	100	2	9582683	9582654	79350654
contig_140	5672	5701	Andrena hattorfiana genome assembly, chromosome: 3	0.084	100	2	9585435	9585464	79350654
contig_140	5672	5701	Andrena hattorfiana genome assembly, chromosome: 3	0.084	100	2	10075896	10075867	79350654
contig_140	5672	5701	Andrena hattorfiana genome assembly, chromosome: 3	0.084	100	2	15675057	15675086	79350654
contig_140	5672	5711	Andrena hattorfiana genome assembly, chromosome: 3	0.084	92.5	2	18417513	18417476	79350654
contig_140	5672	5701	Andrena hattorfiana genome assembly, chromosome: 3	0.084	100	2	41239882	41239911	79350654
contig_140	5672	5701	Andrena hattorfiana genome assembly, chromosome: 3	0.084	100	2	46108164	46108193	79350654
contig_140	5672	5701	Andrena hattorfiana genome assembly, chromosome: 3	0.084	100	2	46116658	46116629	79350654
contig_140	5672	5701	Andrena hattorfiana genome assembly, chromosome: 3	0.084	100	2	46321221	46321192	79350654
contig_142	1026	2387	Acheta domesticus breed Farm mitochondrion, complete genome	0	99.56	97	201	1560	15784
contig_142	78	1043	Acheta domesticus breed Farm mitochondrion, complete genome	0	84.878	97	1451	458	15784
contig_143	1846	1888	Nezara viridula genome assembly, chromosome: 7	0.006	90.909	2	89486734	89486776	93144212
contig_147	880	989	Gryllus bimaculatus mRNA, GBcontig09614	3.76e-10	81.818	4	108	10	108
contig_15	11610	12020	PREDICTED: Parasteatoda tepidariorum histone H3 (LOC122268616), mRNA	0	100	3	411	1	411
contig_152	1554	1591	Andrena hattorfiana genome assembly, chromosome: 4	0.066	92.308	2	20658755	20658793	44405252
contig_156	3478	3711	Aelia acuminata genome assembly, chromosome: 6	8.74e-66	87.19	3	1086972	1087213	93278539
contig_156	3543	3695	Aelia acuminata genome assembly, chromosome: 6	1.17e-39	87.898	3	35318037	35318193	93278539
contig_156	3543	3688	Aelia acuminata genome assembly, chromosome: 6	7.05e-37	87.838	3	39659672	39659819	93278539
contig_156	6218	6297	Aelia acuminata genome assembly, chromosome: 6	0.000443	81.707	3	58653307	58653229	93278539
contig_156	6252	6297	Aelia acuminata genome assembly, chromosome: 6	0.000443	91.489	3	69618233	69618278	93278539
contig_156	6252	6297	Aelia acuminata genome assembly, chromosome: 6	0.000443	91.489	3	80211268	80211223	93278539
contig_156	6252	6296	Aelia acuminata genome assembly, chromosome: 6	0.002	91.304	3	41051355	41051399	93278539
contig_156	6266	6297	Aelia acuminata genome assembly, chromosome: 6	0.006	100	3	2392703	2392672	93278539
contig_156	6266	6297	Aelia acuminata genome assembly, chromosome: 6	0.006	100	3	2637710	2637741	93278539
contig_156	6266	6297	Aelia acuminata genome assembly, chromosome: 6	0.006	100	3	2730408	2730439	93278539
contig_156	6266	6297	Aelia acuminata genome assembly, chromosome: 6	0.006	100	3	6659489	6659458	93278539
contig_156	6266	6297	Aelia acuminata genome assembly, chromosome: 6	0.006	100	3	8151336	8151367	93278539
contig_156	6266	6297	Aelia acuminata genome assembly, chromosome: 6	0.006	100	3	12979610	12979641	93278539
contig_156	6266	6297	Aelia acuminata genome assembly, chromosome: 6	0.006	100	3	14512540	14512509	93278539
contig_156	6266	6297	Aelia acuminata genome assembly, chromosome: 6	0.006	100	3	16640244	16640213	93278539
contig_156	6266	6297	Aelia acuminata genome assembly, chromosome: 6	0.006	100	3	16951682	16951713	93278539
contig_156	6266	6297	Aelia acuminata genome assembly, chromosome: 6	0.006	100	3	30762073	30762104	93278539
contig_156	6266	6297	Aelia acuminata genome assembly, chromosome: 6	0.006	100	3	49550933	49550902	93278539
contig_156	6266	6297	Aelia acuminata genome assembly, chromosome: 6	0.006	100	3	50613869	50613838	93278539
contig_156	6266	6297	Aelia acuminata genome assembly, chromosome: 6	0.006	100	3	58561811	58561780	93278539
contig_156	6266	6297	Aelia acuminata genome assembly, chromosome: 6	0.006	100	3	63317380	63317411	93278539
contig_156	6266	6297	Aelia acuminata genome assembly, chromosome: 6	0.006	100	3	63587254	63587223	93278539
contig_156	6266	6297	Aelia acuminata genome assembly, chromosome: 6	0.006	100	3	72058120	72058151	93278539
contig_156	6266	6297	Aelia acuminata genome assembly, chromosome: 6	0.006	100	3	73026513	73026544	93278539
contig_156	6266	6297	Aelia acuminata genome assembly, chromosome: 6	0.006	100	3	73268344	73268313	93278539
contig_156	6266	6297	Aelia acuminata genome assembly, chromosome: 6	0.006	100	3	73489079	73489110	93278539
contig_156	6266	6297	Aelia acuminata genome assembly, chromosome: 6	0.006	100	3	76468675	76468644	93278539
contig_156	6266	6297	Aelia acuminata genome assembly, chromosome: 6	0.006	100	3	78389111	78389142	93278539
contig_156	6266	6297	Aelia acuminata genome assembly, chromosome: 6	0.006	100	3	81803916	81803885	93278539
contig_156	6266	6297	Aelia acuminata genome assembly, chromosome: 6	0.006	100	3	87853266	87853297	93278539
contig_156	6266	6297	Aelia acuminata genome assembly, chromosome: 6	0.006	100	3	87860256	87860287	93278539
contig_156	6266	6297	Aelia acuminata genome assembly, chromosome: 6	0.006	100	3	89923032	89923063	93278539
contig_156	6266	6297	Aelia acuminata genome assembly, chromosome: 6	0.006	100	3	90642491	90642460	93278539
contig_156	6248	6297	Aelia acuminata genome assembly, chromosome: 6	0.006	88.235	3	91654615	91654665	93278539
contig_156	6252	6297	Aelia acuminata genome assembly, chromosome: 6	0.021	89.362	3	12754149	12754103	93278539
contig_156	6264	6297	Aelia acuminata genome assembly, chromosome: 6	0.021	97.059	3	35941602	35941569	93278539
contig_156	6266	6296	Aelia acuminata genome assembly, chromosome: 6	0.021	100	3	84967725	84967755	93278539
contig_156	6268	6297	Aelia acuminata genome assembly, chromosome: 6	0.074	100	3	12319509	12319480	93278539
contig_156	6268	6297	Aelia acuminata genome assembly, chromosome: 6	0.074	100	3	70970996	70971025	93278539
contig_156	6266	6295	Aelia acuminata genome assembly, chromosome: 6	0.074	100	3	77129419	77129448	93278539
contig_156	6266	6295	Aelia acuminata genome assembly, chromosome: 6	0.074	100	3	84616321	84616350	93278539
contig_156	6266	6297	Aelia acuminata genome assembly, chromosome: 6	0.27	96.875	3	5006311	5006342	93278539
contig_156	6266	6297	Aelia acuminata genome assembly, chromosome: 6	0.27	96.875	3	34372403	34372434	93278539
contig_156	6248	6291	Aelia acuminata genome assembly, chromosome: 6	0.27	88.889	3	42053170	42053214	93278539
contig_156	6252	6292	Aelia acuminata genome assembly, chromosome: 6	0.27	90.244	3	64100757	64100797	93278539
contig_156	6266	6293	Aelia acuminata genome assembly, chromosome: 6	0.96	100	3	7265557	7265530	93278539
contig_156	6266	6293	Aelia acuminata genome assembly, chromosome: 6	0.96	100	3	35788157	35788130	93278539
contig_156	6270	6297	Aelia acuminata genome assembly, chromosome: 6	0.96	100	3	86256018	86255991	93278539
contig_159	2463	2490	Streptomyces albus strain DSM 40763 chromosome, complete genome	0.45	100	1	7832606	7832633	7889116
contig_162	2761	3082	Gryllus firmus microsatellite G28 sequence	1.18e-70	82.84	9	94	425	490
contig_165	725	758	Philonthus cognatus genome assembly, chromosome: 6	0.005	97.143	1	48841763	48841729	67184380
contig_18	6261	6297	Dolichovespula media genome assembly, chromosome: 17	0.052	94.595	1	2841580	2841615	5841149
contig_19	327	809	Gryllus bimaculatus mRNA, GBcontig31064	0	95.714	23	800	316	1653
contig_19	1027	1121	Gryllus bimaculatus mRNA, GBcontig31064	1.51e-33	96.842	23	109	15	1653
contig_20	1433	1471	Limenitis camilla genome assembly, chromosome: 20	0.001	94.872	2	4409065	4409028	13656372
contig_20	1433	1471	Limenitis camilla genome assembly, chromosome: 20	0.001	94.872	2	4750146	4750109	13656372
contig_22	674	705	Nowickia ferox genome assembly, chromosome: X	0.077	96.97	1	1162842	1162810	15129411
contig_23	468	505	Nezara viridula genome assembly, chromosome: 7	0.023	92.5	1	65379530	65379569	93144212
contig_23	477	505	Nezara viridula genome assembly, chromosome: 7	0.082	100	1	4725763	4725791	93144212
contig_24	1584	1611	Erannis defoliaria genome assembly, chromosome: 28	0.24	100	1	1342751	1342724	9501194
contig_25	3357	3524	Gryllus assimilis juvenile hormone esterase (JHE) gene, partial cds	1.26e-45	88.095	5	365	532	4789
contig_26	2930	3030	Gryllus bimaculatus mRNA, GBcontig05585	2.58e-23	89.109	2	2	102	106
contig_30	568	629	Bipolaris sorokiniana strain LK93 chromosome 5	2.48e-18	98.413	2	63	1	2668290
contig_30	568	623	Bipolaris sorokiniana strain LK93 chromosome 5	5.37e-15	98.246	2	2668234	2668290	2668290
contig_31	980	1018	Selenia dentaria genome assembly, chromosome: 13	0.08	92.308	1	28906963	28907000	35247826
contig_32	1966	2066	Gryllus bimaculatus mRNA, GBcontig05585	9.87e-22	88.119	3	2	102	106
contig_34	201	229	Sorangium cellulosum So0157-2, complete genome	0.076	100	1	3420355	3420327	14782125
contig_35	3928	3955	Tiphia femorata genome assembly, chromosome: 4	0.44	100	1	14976608	14976635	26786274
contig_36	816	938	Gryllus bimaculatus mRNA, GBcontig02560	6.72e-33	89.764	4	5	130	130
contig_37	3132	3160	Acrobasis suavella genome assembly, chromosome: 25	0.12	100	1	4324401	4324429	13664318
contig_38	77	150	Ocypus olens genome assembly, chromosome: 1	6.85e-17	92	4	49091920	49091846	69741075
contig_38	79	146	Ocypus olens genome assembly, chromosome: 1	3.21e-10	88.571	4	54377273	54377340	69741075
contig_38	113	164	Ocypus olens genome assembly, chromosome: 1	0.000116	88.679	4	44786018	44785966	69741075
contig_41	340	626	Gryllus firmus microsatellite G28 sequence	1.79e-61	82.667	15	64	360	490
contig_42	113	196	Malus domestica genome assembly, chromosome: 11	3.31e-09	83.333	45	38071157	38071239	41094040
contig_42	409	492	Malus domestica genome assembly, chromosome: 11	3.31e-09	83.333	45	38071157	38071239	41094040
contig_42	261	344	Malus domestica genome assembly, chromosome: 11	1.54e-07	82.143	45	38071157	38071239	41094040
contig_43	294	377	Malus domestica genome assembly, chromosome: 11	1.08e-08	83.333	58	38071157	38071239	41094040
contig_43	442	525	Malus domestica genome assembly, chromosome: 11	1.08e-08	83.333	58	38071157	38071239	41094040
contig_43	590	673	Malus domestica genome assembly, chromosome: 11	1.08e-08	83.333	58	38071157	38071239	41094040
contig_43	1182	1265	Malus domestica genome assembly, chromosome: 11	1.08e-08	83.333	58	38071157	38071239	41094040
contig_43	146	229	Malus domestica genome assembly, chromosome: 11	5.02e-07	82.143	58	38071157	38071239	41094040
contig_43	738	821	Malus domestica genome assembly, chromosome: 11	5.02e-07	82.143	58	38071157	38071239	41094040
contig_43	886	969	Malus domestica genome assembly, chromosome: 11	5.02e-07	82.143	58	38071157	38071239	41094040
contig_43	1034	1117	Malus domestica genome assembly, chromosome: 11	5.02e-07	82.143	58	38071157	38071239	41094040
contig_43	1330	1413	Malus domestica genome assembly, chromosome: 11	5.02e-07	82.143	58	38071157	38071239	41094040
contig_43	1478	1561	Malus domestica genome assembly, chromosome: 11	5.02e-07	82.143	58	38071157	38071239	41094040
contig_43	1626	1709	Malus domestica genome assembly, chromosome: 11	5.02e-07	82.143	58	38071157	38071239	41094040
contig_43	1	81	Malus domestica genome assembly, chromosome: 11	2.33e-05	81.481	58	38071160	38071239	41094040
contig_44	1300	1402	Gryllus veletis mitochondrion, complete genome<>Gryllus veletis mitochondrion, complete genome	3.14e-15	84.615	4	681	780	15686
contig_46	1618	1645	PREDICTED: Drosophila eugracilis syntaxin-binding protein 5 (LOC108103842), transcript variant X4, mRNA	0.27	100	1	3162	3135	4990
contig_47	1890	1928	Gryllus bimaculatus mRNA, GBcontig02164	9.21e-06	97.5	3	41	2	112
contig_47	566	604	Gryllus bimaculatus mRNA, GBcontig02164	9.21e-06	97.5	3	2	41	112
contig_48	336	367	Arachis hypogaea cultivar Shitouqi chromosome A02	0.25	96.875	1	5316493	5316523	99791824
contig_48	337	367	Arachis hypogaea cultivar Shitouqi chromosome A02	0.25	96.875	1	5347819	5347850	99791824
contig_49	1871	2008	Gryllus bimaculatus mRNA, GBcontig20209	5.38e-38	89.437	6	142	2	142
contig_50	3507	3538	Methylobacterium bullatum isolate mbul1 genome assembly, chromosome: 1	0.11	96.875	1	3312492	3312461	4790674
contig_51	341	438	Gryllus bimaculatus mRNA, GBcontig22584	8.26e-20	87.755	6	28	124	124
contig_52	1272	1342	Mycolicibacterium novocastrense strain UDSM_BC02 chromosome	1e-23	98.592	5	5047148	5047218	5624151
contig_52	1274	1340	Mycolicibacterium novocastrense strain UDSM_BC02 chromosome	3.61e-23	100	5	1388798	1388732	5624151
contig_52	1276	1342	Mycolicibacterium novocastrense strain UDSM_BC02 chromosome	3.61e-23	100	5	3584298	3584232	5624151
contig_52	1276	1346	Mycolicibacterium novocastrense strain UDSM_BC02 chromosome	4.68e-22	97.222	5	2674063	2673992	5624151
contig_52	1274	1347	Mycolicibacterium novocastrense strain UDSM_BC02 chromosome	1.68e-21	94.872	5	499755	499832	5624151
contig_52	1277	1340	Mycolicibacterium novocastrense strain UDSM_BC02 chromosome	1.68e-21	100	5	866364	866301	5624151
contig_52	1277	1340	Mycolicibacterium novocastrense strain UDSM_BC02 chromosome	1.68e-21	100	5	866465	866528	5624151
contig_52	1276	1340	Mycolicibacterium novocastrense strain UDSM_BC02 chromosome	2.18e-20	98.462	5	4174017	4173953	5624151
contig_52	1274	1341	Mycolicibacterium novocastrense strain UDSM_BC02 chromosome	2.18e-20	97.101	5	5163401	5163333	5624151
contig_52	1279	1342	Mycolicibacterium novocastrense strain UDSM_BC02 chromosome	7.82e-20	98.438	5	1324444	1324507	5624151
contig_52	1279	1341	Mycolicibacterium novocastrense strain UDSM_BC02 chromosome	2.81e-19	98.438	5	1229671	1229734	5624151
contig_52	1276	1340	Mycolicibacterium novocastrense strain UDSM_BC02 chromosome	1.01e-18	96.97	5	1908454	1908389	5624151
contig_52	1276	1341	Mycolicibacterium novocastrense strain UDSM_BC02 chromosome	1.01e-18	96.97	5	2435496	2435560	5624151
contig_52	1273	1340	Mycolicibacterium novocastrense strain UDSM_BC02 chromosome	1.01e-18	95.652	5	2605046	2604979	5624151
contig_52	1279	1340	Mycolicibacterium novocastrense strain UDSM_BC02 chromosome	1.01e-18	98.413	5	5082334	5082396	5624151
contig_52	1276	1340	Mycolicibacterium novocastrense strain UDSM_BC02 chromosome	3.64e-18	96.923	5	395679	395742	5624151
contig_52	1276	1351	Mycolicibacterium novocastrense strain UDSM_BC02 chromosome	3.64e-18	92.308	5	2157968	2157892	5624151
contig_52	1276	1340	Mycolicibacterium novocastrense strain UDSM_BC02 chromosome	4.71e-17	95.455	5	931221	931156	5624151
contig_52	1276	1343	Mycolicibacterium novocastrense strain UDSM_BC02 chromosome	4.71e-17	94.118	5	2718820	2718753	5624151
contig_52	1280	1340	Mycolicibacterium novocastrense strain UDSM_BC02 chromosome	1.69e-16	96.774	5	1822974	1822913	5624151
contig_52	1274	1340	Mycolicibacterium novocastrense strain UDSM_BC02 chromosome	1.69e-16	94.118	5	3146556	3146489	5624151
contig_52	1275	1341	Mycolicibacterium novocastrense strain UDSM_BC02 chromosome	1.69e-16	94.03	5	3534066	3534000	5624151
contig_52	1277	1333	Mycolicibacterium novocastrense strain UDSM_BC02 chromosome	6.09e-16	98.276	5	2158079	2158136	5624151
contig_52	1274	1333	Mycolicibacterium novocastrense strain UDSM_BC02 chromosome	6.09e-16	96.721	5	5121712	5121772	5624151
contig_52	1282	1340	Mycolicibacterium novocastrense strain UDSM_BC02 chromosome	2.19e-15	96.667	5	1229562	1229503	5624151
contig_52	1277	1341	Mycolicibacterium novocastrense strain UDSM_BC02 chromosome	2.19e-15	93.939	5	3756898	3756834	5624151
contig_52	1290	1341	Mycolicibacterium novocastrense strain UDSM_BC02 chromosome	7.88e-15	100	5	810193	810244	5624151
contig_52	1279	1340	Mycolicibacterium novocastrense strain UDSM_BC02 chromosome	7.88e-15	95.161	5	1504859	1504918	5624151
contig_52	1289	1340	Mycolicibacterium novocastrense strain UDSM_BC02 chromosome	7.88e-15	100	5	4483524	4483473	5624151
contig_52	1274	1345	Mycolicibacterium novocastrense strain UDSM_BC02 chromosome	2.83e-14	90.411	5	212470	212541	5624151
contig_52	1289	1341	Mycolicibacterium novocastrense strain UDSM_BC02 chromosome	1.02e-13	98.148	5	1203569	1203516	5624151
contig_52	1277	1341	Mycolicibacterium novocastrense strain UDSM_BC02 chromosome	1.32e-12	91.045	5	316654	316588	5624151
contig_52	1275	1339	Mycolicibacterium novocastrense strain UDSM_BC02 chromosome	4.74e-12	90.909	5	4599138	4599073	5624151
contig_52	1276	1342	Mycolicibacterium novocastrense strain UDSM_BC02 chromosome	4.74e-12	90	5	4599241	4599310	5624151
contig_52	1276	1340	Mycolicibacterium novocastrense strain UDSM_BC02 chromosome	1.71e-11	90.769	5	3319771	3319709	5624151
contig_52	1290	1340	Mycolicibacterium novocastrense strain UDSM_BC02 chromosome	6.13e-11	96.154	5	5047047	5046996	5624151
contig_52	1290	1340	Mycolicibacterium novocastrense strain UDSM_BC02 chromosome	2.21e-10	96.078	5	5170225	5170273	5624151
contig_52	1291	1334	Mycolicibacterium novocastrense strain UDSM_BC02 chromosome	1.03e-08	97.727	5	3319873	3319916	5624151
contig_52	1279	1321	Mycolicibacterium novocastrense strain UDSM_BC02 chromosome	4.78e-07	95.556	5	1966729	1966685	5624151
contig_52	1274	1308	Mycolicibacterium novocastrense strain UDSM_BC02 chromosome	2.22e-05	100	5	2682371	2682337	5624151
contig_52	1274	1308	Mycolicibacterium novocastrense strain UDSM_BC02 chromosome	2.22e-05	100	5	5610236	5610202	5624151
contig_52	1279	1309	Mycolicibacterium novocastrense strain UDSM_BC02 chromosome	0.004	100	5	4283152	4283122	5624151
contig_53	1305	1444	Chrysoteuchia culmella genome assembly, chromosome: Z	6.48e-18	80.986	5	21928568	21928430	31066094
contig_55	282	481	Sesia apiformis genome assembly, chromosome: 23	1.02e-37	82.609	4	1974405	1974608	14027833
contig_57	817	854	Gryllus bimaculatus mRNA, GBcontig02164	0.000452	95	1	2	41	112
contig_58	2288	2355	Gryllus bimaculatus mRNA, GBcontig16451	1.04e-14	92.647	1	47	114	115
contig_59	3182	3209	Andrena hattorfiana genome assembly, chromosome: 3	0.36	100	2	60989820	60989847	79350654
contig_59	136	163	Andrena hattorfiana genome assembly, chromosome: 3	0.36	100	2	60989847	60989820	79350654
contig_6	1427	1463	PREDICTED: Xenia sp. Carnegie-2017 importin-13-like (LOC124439977), mRNA	0.005	94.737	2	2308	2271	3228
contig_61	999	1027	Bembecia ichneumoniformis genome assembly, chromosome: 11	0.061	100	1	9215008	9215036	18938855
contig_68	330	360	Macrobrachium nipponense isolate FS-2020 chromosome 37	0.005	100	1	15543201	15543231	66757347
contig_7	336	374	Gryllus bimaculatus mRNA, GBcontig02164	3.04e-06	97.5	5	2	41	112
contig_73	2662	3157	PREDICTED: Parasteatoda tepidariorum uncharacterized LOC122274003 (LOC122274003), partial mRNA	0	96.976	9	496	1	496
contig_75	366	432	Trichoderma virens FT-333 chromosome 7	5.59e-23	100	3	68	2	4226875
contig_75	366	432	Trichoderma virens FT-333 chromosome 7	5.59e-23	100	3	4226808	4226874	4226875
contig_77	622	720	Ophonus ardosiacus genome assembly, chromosome: 1	0.000323	78.641	2	12171842	12171943	89420107
contig_79	2037	2174	Gryllus bimaculatus mRNA, GBcontig20209	5.01e-38	89.437	6	142	2	142
contig_8	730	766	Epinotia nisella genome assembly, chromosome: 2	0.000575	94.872	4	15598611	15598649	32971624
contig_8	739	766	Epinotia nisella genome assembly, chromosome: 2	0.096	100	4	15153109	15153082	32971624
contig_80	1186	1297	Gryllus bimaculatus mRNA, GBcontig18100	1.4e-44	98.214	4	1	112	112
contig_81	1489	1516	Sorangium cellulosum So0157-2, complete genome	0.24	100	1	3420327	3420354	14782125
contig_82	993	1031	Gryllus bimaculatus mRNA, GBcontig02164	1.39e-05	97.5	2	2	41	112
contig_82	2512	2550	Gryllus bimaculatus mRNA, GBcontig02164	1.39e-05	97.5	2	41	2	112
contig_83	5	1721	Jinshanibacter zhutongyuii strain CF-458 chromosome, complete genome	0	77.943	66	402616	400904	4631943
contig_84	1927	2479	PREDICTED: Parasteatoda tepidariorum uncharacterized LOC122268554 (LOC122268554), partial mRNA	0	99.458	10	1	553	553
contig_85	2070	2108	Nezara viridula genome assembly, chromosome: 7	0.27	90.244	2	65379570	65379530	93144212
contig_86	1301	1388	Gryllus bimaculatus mRNA, GBcontig11889	3.64e-25	94.318	3	25	109	109
contig_87	2484	2523	Gryllus bimaculatus mRNA, GBcontig02164	2.65e-06	97.561	2	2	42	112
contig_88	5158	5202	Plasmodium falciparum strain GB4 genome assembly, chromosome: 1	0.001	91.111	1	61739	61695	619698
contig_89	2256	2369	Gryllus bimaculatus mRNA, GBcontig25897	6.9e-32	91.228	5	113	1	113
contig_9	7338	7743	Gryllus bimaculatus mRNA, GBcontig30267	1.25e-73	80.918	5	121	507	3624
contig_90	2501	2528	PREDICTED: Microplitis demolitor uncharacterized LOC103578487 (LOC103578487), transcript variant X2, mRNA	0.27	100	1	364	337	1057
contig_93	3	30	Parastrongyloides trichosuri genome assembly P_trichosuri_KNP ,scaffold PTRK_scaffold0000001	0.26	100	1	1401146	1401119	6158768
contig_96	983	1024	Mimas tiliae genome assembly, chromosome: 3	0.000691	92.857	1	8365364	8365405	20895357
contig_99	902	932	Solanum pinnatisectum cultivar CGN17745 chromosome 11	0.14	96.875	2	2804331	2804362	45444271

## Sheet: Unclassified_contigs_S4
qseqid	qstart	qend	salltitles	evalue	pident	sstart	sstart	send	slen
contig_1	61	99	Gryllus bimaculatus mRNA, GBcontig02164	1.15e-05	97.5	1	2	41	112
contig_10	1361	1388	Eukaryotic synthetic construct chromosome Y<>Eukaryotic synthetic construct chromosome Y	0.22	100	1	17022589	17022562	64558752
contig_101	3153	3182	Lotus japonicus B-129 DNA, chromosome 2, complete sequence	0.031	100	1	45247500	45247471	95628465
contig_102	87	114	Agriphila geniculea genome assembly, chromosome: 4	0.75	100	0	1582574	1582601	30246175
contig_103	1261	1290	Andrena fulva genome assembly, chromosome: 1	0.045	100	1	62672875	62672904	94538841
contig_103	1263	1290	Andrena fulva genome assembly, chromosome: 1	0.58	100	1	36609975	36610002	94538841
contig_103	1263	1290	Andrena fulva genome assembly, chromosome: 1	0.58	100	1	63958413	63958386	94538841
contig_104	3142	3173	Danio rerio genome assembly, chromosome: 24	0.1	96.875	2	16146207	16146176	42362946
contig_104	1757	1788	Danio rerio genome assembly, chromosome: 24	0.1	96.875	2	16146207	16146176	42362946
contig_105	1	756	Acheta domesticus 18S ribosomal RNA gene, nontranscribed spacer	0	93.536	99	734	1	1177
contig_105	522	1279	Acheta domesticus 18S ribosomal RNA gene, nontranscribed spacer	0	91.316	99	734	1	1177
contig_105	228	747	Acheta domesticus 18S ribosomal RNA gene, nontranscribed spacer	0	93.295	99	1177	659	1177
contig_105	751	1270	Acheta domesticus 18S ribosomal RNA gene, nontranscribed spacer	0	92.337	99	1177	659	1177
contig_105	1047	1557	Acheta domesticus 18S ribosomal RNA gene, nontranscribed spacer	0	91.813	99	734	225	1177
contig_105	1274	1563	Acheta domesticus 18S ribosomal RNA gene, nontranscribed spacer	1.08e-117	93.836	99	1177	886	1177
contig_105	1	213	Acheta domesticus 18S ribosomal RNA gene, nontranscribed spacer	1.93e-65	89.202	99	881	670	1177
contig_105	1	63	Acheta domesticus 18S ribosomal RNA gene, nontranscribed spacer	9.72e-09	88.889	99	587	526	1177
contig_11	1234	1305	Oppiella nova	1.73e-08	85.714	3	530	605	953
contig_15	1642	1780	Gryllus bimaculatus mRNA, GBcontig20209	6.1e-35	88.112	3	142	2	142
contig_16	1330	1368	Gryllus bimaculatus mRNA, GBcontig02164	9.63e-06	97.5	2	2	41	112
contig_17	2500	2593	Gryllus bimaculatus mRNA, GBcontig02164	1.68e-20	89.474	6	2	93	112
contig_17	1748	1787	Gryllus bimaculatus mRNA, GBcontig02164	1.02e-07	100	6	41	2	112
contig_17	3533	3571	Gryllus bimaculatus mRNA, GBcontig02164	1.71e-05	97.5	6	41	2	112
contig_17	1030	1068	Gryllus bimaculatus mRNA, GBcontig02164	1.71e-05	97.5	6	2	41	112
contig_17	2800	2837	Gryllus bimaculatus mRNA, GBcontig02164	0.000797	95	6	2	41	112
contig_18	413	451	Gryllus bimaculatus mRNA, GBcontig02164	0.00038	95	2	41	2	112
contig_19	1236	1263	Tick-associated circular DNA virus isolate HCLB01-1, complete genome	1.1	100	0	444	417	2535
contig_20	1469	1512	Agriopis aurantiaria genome assembly, chromosome: 6	5.69e-05	93.182	1	1576868	1576825	19663246
contig_21	3043	3097	Ischnura elegans genome assembly, chromosome: 12	2.95e-09	92.857	1	46204131	46204076	94743817
contig_22	2343	2838	PREDICTED: Parasteatoda tepidariorum uncharacterized LOC122274003 (LOC122274003), partial mRNA	0	97.379	16	496	1	496
contig_25	1617	1734	Gryllus bimaculatus mRNA, GBcontig27378	1.27e-16	83.051	3	1	115	115
contig_27	2392	2420	Ocypus olens genome assembly, chromosome: 19	0.073	100	1	17115701	17115673	41703288
contig_3	815	952	Gryllus bimaculatus mRNA, GBcontig20209	2.36e-41	90.845	12	2	142	142
contig_3	286	423	Gryllus bimaculatus mRNA, GBcontig20209	5.14e-33	87.324	12	142	2	142
contig_30	1874	1901	Catocala fraxini genome assembly, chromosome: 21	0.29	100	1	4492035	4492008	23280981
contig_31	530	699	Hypsopygia costalis genome assembly, chromosome: 22	8.91e-65	94.706	10	16089837	16089669	20931777
contig_31	527	715	Hypsopygia costalis genome assembly, chromosome: 22	1.97e-46	85.938	10	5585940	5585750	20931777
contig_31	530	653	Hypsopygia costalis genome assembly, chromosome: 22	9.16e-45	95.161	10	7881964	7881841	20931777
contig_31	528	653	Hypsopygia costalis genome assembly, chromosome: 22	3.3e-44	94.444	10	6315310	6315435	20931777
contig_31	528	653	Hypsopygia costalis genome assembly, chromosome: 22	1.53e-42	93.651	10	7465673	7465798	20931777
contig_31	530	651	Hypsopygia costalis genome assembly, chromosome: 22	5.52e-42	94.309	10	16750741	16750863	20931777
contig_31	530	651	Hypsopygia costalis genome assembly, chromosome: 22	5.52e-42	94.309	10	17112062	17112184	20931777
contig_31	530	651	Hypsopygia costalis genome assembly, chromosome: 22	5.52e-42	94.309	10	17255186	17255308	20931777
contig_31	530	667	Hypsopygia costalis genome assembly, chromosome: 22	1.98e-41	91.367	10	12842052	12842185	20931777
contig_31	528	654	Hypsopygia costalis genome assembly, chromosome: 22	7.13e-41	92.913	10	7354578	7354703	20931777
contig_31	532	653	Hypsopygia costalis genome assembly, chromosome: 22	2.57e-40	93.443	10	15794953	15794832	20931777
contig_31	530	651	Hypsopygia costalis genome assembly, chromosome: 22	2.57e-40	93.496	10	16263187	16263309	20931777
contig_31	527	653	Hypsopygia costalis genome assembly, chromosome: 22	1.19e-38	91.538	10	15593730	15593602	20931777
contig_31	530	650	Hypsopygia costalis genome assembly, chromosome: 22	4.29e-38	92.562	10	14264821	14264941	20931777
contig_31	527	651	Hypsopygia costalis genome assembly, chromosome: 22	4.29e-38	91.473	10	16316161	16316289	20931777
contig_31	527	651	Hypsopygia costalis genome assembly, chromosome: 22	4.29e-38	91.473	10	16568726	16568854	20931777
contig_31	527	651	Hypsopygia costalis genome assembly, chromosome: 22	4.29e-38	91.473	10	16682981	16683109	20931777
contig_31	527	651	Hypsopygia costalis genome assembly, chromosome: 22	4.29e-38	91.473	10	16874135	16874263	20931777
contig_31	527	651	Hypsopygia costalis genome assembly, chromosome: 22	4.29e-38	91.473	10	16957814	16957942	20931777
contig_31	527	651	Hypsopygia costalis genome assembly, chromosome: 22	4.29e-38	91.473	10	17378214	17378342	20931777
contig_31	530	650	Hypsopygia costalis genome assembly, chromosome: 22	1.54e-37	92.562	10	15278575	15278456	20931777
contig_31	530	650	Hypsopygia costalis genome assembly, chromosome: 22	1.54e-37	92.562	10	16450397	16450516	20931777
contig_31	530	650	Hypsopygia costalis genome assembly, chromosome: 22	1.54e-37	92.562	10	16783809	16783928	20931777
contig_31	526	654	Hypsopygia costalis genome assembly, chromosome: 22	1.54e-37	90.769	10	20291837	20291966	20931777
contig_31	532	653	Hypsopygia costalis genome assembly, chromosome: 22	5.55e-37	91.87	10	15455320	15455199	20931777
contig_31	532	653	Hypsopygia costalis genome assembly, chromosome: 22	5.55e-37	91.87	10	15685453	15685332	20931777
contig_31	530	713	Hypsopygia costalis genome assembly, chromosome: 22	3.34e-34	82.447	10	380345	380158	20931777
contig_31	530	697	Hypsopygia costalis genome assembly, chromosome: 22	3.34e-34	84.024	10	4217498	4217330	20931777
contig_31	530	659	Hypsopygia costalis genome assembly, chromosome: 22	4.32e-33	88.462	10	2626104	2625975	20931777
contig_31	530	659	Hypsopygia costalis genome assembly, chromosome: 22	4.32e-33	88.462	10	2937774	2937645	20931777
contig_31	530	659	Hypsopygia costalis genome assembly, chromosome: 22	4.32e-33	88.462	10	2959603	2959474	20931777
contig_31	531	653	Hypsopygia costalis genome assembly, chromosome: 22	1.56e-32	89.431	10	14614158	14614280	20931777
contig_31	530	659	Hypsopygia costalis genome assembly, chromosome: 22	2.01e-31	87.692	10	3201116	3201245	20931777
contig_31	530	659	Hypsopygia costalis genome assembly, chromosome: 22	2.01e-31	87.692	10	3309886	3310015	20931777
contig_31	530	659	Hypsopygia costalis genome assembly, chromosome: 22	2.01e-31	87.692	10	3371182	3371311	20931777
contig_31	528	659	Hypsopygia costalis genome assembly, chromosome: 22	7.24e-31	87.121	10	6275650	6275781	20931777
contig_31	529	650	Hypsopygia costalis genome assembly, chromosome: 22	2.6e-30	88.525	10	10518974	10519095	20931777
contig_31	530	651	Hypsopygia costalis genome assembly, chromosome: 22	2.6e-30	88.618	10	18711871	18711992	20931777
contig_31	530	616	Hypsopygia costalis genome assembly, chromosome: 22	1.57e-27	95.402	10	15373647	15373561	20931777
contig_31	530	693	Hypsopygia costalis genome assembly, chromosome: 22	7.29e-26	81.325	10	13478857	13479022	20931777
contig_31	527	617	Hypsopygia costalis genome assembly, chromosome: 22	2.62e-25	92.473	10	17515762	17515854	20931777
contig_31	531	609	Hypsopygia costalis genome assembly, chromosome: 22	4.39e-23	94.937	10	425707	425629	20931777
contig_31	565	653	Hypsopygia costalis genome assembly, chromosome: 22	5.67e-22	91.011	10	10184940	10185028	20931777
contig_31	574	654	Hypsopygia costalis genome assembly, chromosome: 22	1.59e-17	90.123	10	12718597	12718517	20931777
contig_31	593	651	Hypsopygia costalis genome assembly, chromosome: 22	5.71e-17	98.305	10	7977827	7977885	20931777
contig_31	583	655	Hypsopygia costalis genome assembly, chromosome: 22	1.24e-13	90.411	10	1935175	1935244	20931777
contig_31	608	651	Hypsopygia costalis genome assembly, chromosome: 22	1.25e-08	97.727	10	9298161	9298118	20931777
contig_31	527	653	Hypsopygia costalis genome assembly, chromosome: 22	4.48e-08	79.562	10	9298331	9298210	20931777
contig_31	606	651	Hypsopygia costalis genome assembly, chromosome: 22	2.08e-06	93.617	10	16832327	16832373	20931777
contig_32	2079	2346	Acheta domestica densovirus isolate AdNA09, complete genome	7.45e-126	98.134	11	4960	5226	5425
contig_36	778	945	Gryllus assimilis juvenile hormone esterase (JHE) gene, partial cds	8.24e-46	88.095	13	532	365	4789
contig_36	1018	1149	Gryllus assimilis juvenile hormone esterase (JHE) gene, partial cds	1.87e-07	77.037	13	272	140	4789
contig_37	1386	1431	Tridacna gigas genome assembly, chromosome: 12	0.000405	91.304	2	53700034	53699990	60795544
contig_38	589	627	Limenitis camilla genome assembly, chromosome: 20	0.002	94.872	5	4409028	4409065	13656372
contig_38	1452	1490	Limenitis camilla genome assembly, chromosome: 20	0.002	94.872	5	4409028	4409065	13656372
contig_38	589	627	Limenitis camilla genome assembly, chromosome: 20	0.002	94.872	5	4750109	4750146	13656372
contig_38	1452	1490	Limenitis camilla genome assembly, chromosome: 20	0.002	94.872	5	4750109	4750146	13656372
contig_38	256	288	Limenitis camilla genome assembly, chromosome: 20	0.09	96.97	5	4409028	4409059	13656372
contig_38	1118	1150	Limenitis camilla genome assembly, chromosome: 20	0.09	96.97	5	4409028	4409059	13656372
contig_38	256	288	Limenitis camilla genome assembly, chromosome: 20	0.09	96.97	5	4750109	4750140	13656372
contig_38	1118	1150	Limenitis camilla genome assembly, chromosome: 20	0.09	96.97	5	4750109	4750140	13656372
contig_39	549	606	Alsophila aescularia genome assembly, chromosome: 2	5.85e-08	89.655	2	28015062	28015119	69700727
contig_4	325	393	Ocypus olens genome assembly, chromosome: 3	7.67e-14	91.304	2	30754423	30754491	62123734
contig_41	796	903	Gryllus bimaculatus mRNA, GBcontig16451	2.13e-12	81.982	4	114	6	115
contig_42	2371	2409	Gryllus bimaculatus mRNA, GBcontig02164	1.09e-05	97.5	1	41	2	112
contig_45	2344	2434	Gryllus veletis mitochondrion, complete genome<>Gryllus veletis mitochondrion, complete genome	5.37e-28	94.565	5	671	762	15686
contig_45	269	299	Gryllus veletis mitochondrion, complete genome<>Gryllus veletis mitochondrion, complete genome	0.26	96.774	5	10	40	15686
contig_46	2337	2441	Gryllus bimaculatus mRNA, GBcontig21344	5.9e-35	95.238	2	1	103	103
contig_48	3894	4304	Acheta domestica densovirus, complete genome	0	98.054	10	144	554	5425
contig_49	2489	2517	4_Tbi_b3v08	0.084	100	1	36931	36959	87251
contig_5	406	489	Malus domestica genome assembly, chromosome: 11	3.07e-09	83.333	57	38071239	38071157	41094040
contig_5	258	341	Malus domestica genome assembly, chromosome: 11	3.07e-09	83.333	57	38071239	38071157	41094040
contig_5	110	193	Malus domestica genome assembly, chromosome: 11	1.43e-07	82.143	57	38071239	38071157	41094040
contig_5	1	45	Malus domestica genome assembly, chromosome: 11	8.58e-05	91.111	57	38071201	38071157	41094040
contig_50	1987	2025	Glyphotaelius pellucidus genome assembly, chromosome: 8	0.006	92.683	1	7884204	7884244	39851893
contig_51	2457	2497	Coregonus sp. 'balchen' genome assembly, chromosome: 15	3.86e-05	95.238	1	51344401	51344442	55641933
contig_52	440	473	Arabis alpina genome assembly, chromosome: 8	0.005	97.143	1	23885959	23885993	49795044
contig_53	446	501	Nostoc sp. C057 plasmid p057_I	8.76e-17	100	2	79522	79467	158763
contig_54	2	5692	Acheta domesticus breed Farm mitochondrion, complete genome	0	99.93	99	10854	5162	15784
contig_55	1360	1497	Gryllus bimaculatus mRNA, GBcontig20209	2.69e-36	88.732	5	142	2	142
contig_56	7330	7360	Eukaryotic synthetic construct chromosome 22<>Eukaryotic synthetic construct chromosome 22	0.017	100	0	13583182	13583152	35194566
contig_58	132	301	Amphipyra tragopoginis genome assembly, chromosome: 15	1.87e-47	88.439	7	16289100	16289272	27697990
contig_59	1181	1733	PREDICTED: Parasteatoda tepidariorum uncharacterized LOC122268554 (LOC122268554), partial mRNA	0	99.819	23	553	1	553
contig_60	27947	27982	Plasmodium berghei ANKA chromosome 1 telomere region, partial sequence	0.005	97.222	0	1	36	52527
contig_66	402	433	Drosophila busckii chromosome 3L sequence	0.055	96.875	2	20493512	20493543	28180402
contig_67	782	825	Nomada fabriciana genome assembly, chromosome: 10	9.38e-05	93.333	1	3675764	3675808	10996985
contig_69	1991	2040	Chrysolina oricalcia genome assembly, chromosome: 1	3.98e-05	90	2	32321526	32321575	86200068
contig_71	2	64	Gryllus veletis mitochondrion, complete genome<>Gryllus veletis mitochondrion, complete genome	2.01e-12	92.063	3	743	681	15686
contig_72	1850	1888	Gryllus bimaculatus mRNA, GBcontig02164	1.51e-05	97.5	3	2	41	112
contig_72	802	840	Gryllus bimaculatus mRNA, GBcontig02164	1.51e-05	97.5	3	41	2	112
contig_72	3181	3219	Gryllus bimaculatus mRNA, GBcontig02164	1.51e-05	97.5	3	2	41	112
contig_77	132	168	Dolichovespula media genome assembly, chromosome: 17	0.017	94.595	2	2841615	2841580	5841149
contig_78	806	1354	Zeuzera pyrina genome assembly, chromosome: 7	1.11e-119	81.501	21	11312244	11311676	26244251
contig_78	852	1348	Zeuzera pyrina genome assembly, chromosome: 7	6.96e-87	79.264	21	1790738	1791247	26244251
contig_79	2267	2373	Gryllus bimaculatus mRNA, GBcontig20209	2.33e-27	90	4	34	142	142
contig_8	1640	1741	Gryllus veletis mitochondrion, complete genome<>Gryllus veletis mitochondrion, complete genome	5.5e-18	86.275	9	779	681	15686
contig_8	783	891	Gryllus veletis mitochondrion, complete genome<>Gryllus veletis mitochondrion, complete genome	1.98e-17	84.685	9	681	787	15686
contig_81	2415	2480	Apotomis betuletana genome assembly, chromosome: 27	9.48e-16	93.939	3	726279	726214	11686722
contig_81	2415	2480	Apotomis betuletana genome assembly, chromosome: 27	9.48e-16	93.939	3	10332972	10333037	11686722
contig_82	2	1393	Acheta domesticus breed Farm mitochondrion, complete genome	0	100	99	13762	15153	15784
contig_82	2448	3598	Acheta domesticus breed Farm mitochondrion, complete genome	0	100	99	1	1151	15784
contig_82	1404	2447	Acheta domesticus breed Farm mitochondrion, complete genome	0	99.618	99	14738	15784	15784
contig_82	1191	1606	Acheta domesticus breed Farm mitochondrion, complete genome	0	99.76	99	14738	15153	15784
contig_82	1617	1819	Acheta domesticus breed Farm mitochondrion, complete genome	1.99e-98	100	99	14738	14940	15784
contig_82	978	1180	Acheta domesticus breed Farm mitochondrion, complete genome	1.99e-98	100	99	14951	15153	15784
contig_84	5153	5186	Philonthus cognatus genome assembly, chromosome: 6	0.016	97.143	0	48841729	48841763	67184380
contig_87	1691	1719	Gossypium turneri isolate D10-2 chromosome D10_06	0.24	100	0	30645740	30645712	60007698
contig_88	712	761	Chrysolina oricalcia genome assembly, chromosome: 1	3.62e-05	90	2	32321575	32321526	86200068
contig_89	1	356	A.domesticus 18S rRNA gene and internal transcribed spacer 1	2.96e-164	96.944	7	1599	1953	1959
contig_89	2222	2306	A.domesticus 18S rRNA gene and internal transcribed spacer 1	1.68e-22	92.941	7	876	960	1959
contig_89	3249	3333	A.domesticus 18S rRNA gene and internal transcribed spacer 1	1.68e-22	92.941	7	876	960	1959
contig_9	1041	1075	Danio rerio genome assembly, chromosome: 5	0.002	97.222	1	11929926	11929961	72587816
contig_90	1109	1145	Blastobasis adustella genome assembly, chromosome: Z	0.005	94.595	2	27706081	27706117	33699264
contig_91	3272	3383	Gryllus bimaculatus mRNA, GBcontig18100	2.76e-44	98.214	2	1	112	112
contig_93	4919	4962	Borreliella chilensis strain VA1 chromosome, complete genome	0.005	90.909	1	608452	608409	900694
contig_94	1606	1633	3_Tce_b3v08	0.26	100	1	55425	55452	206042
contig_95	1069	1100	Euproctis similis genome assembly, chromosome: 1	0.067	96.875	1	17560704	17560673	29627438
contig_96	1646	1746	Gryllus bimaculatus mRNA, GBcontig05585	4.42e-23	89.109	1	2	102	106
contig_97	700	803	Gryllus bimaculatus mRNA, GBcontig23094	5.96e-23	88.571	4	103	2	112
contig_98	1	116	Gryllus bimaculatus mRNA, GBcontig20209	1.76e-35	92.5	2	24	142	142
contig_99	250	5555	Acheta domestica densovirus, complete genome	0	98.815	82	5371	55	5425
contig_99	6744	7597	Acheta domestica densovirus, complete genome	0	90.4	82	1257	2107	5425
contig_99	5601	5971	Acheta domestica densovirus, complete genome	2.42e-165	95.526	82	55	433	5425
contig_99	5434	5555	Acheta domestica densovirus, complete genome	1.35e-33	90.551	82	5247	5371	5425
contig_99	5497	5555	Acheta domestica densovirus, complete genome	2.32e-16	98.333	82	1	60	5425
contig_99	5497	5555	Acheta domestica densovirus, complete genome	2.32e-16	98.333	82	5425	5366	5425
contig_99	5601	5714	Acheta domestica densovirus, complete genome	1.08e-14	82.677	82	5371	5247	5425
contig_99	5601	5657	Acheta domestica densovirus, complete genome	8.39e-11	93.333	82	60	1	5425
contig_99	5601	5657	Acheta domestica densovirus, complete genome	8.39e-11	93.333	82	5366	5425	5425
contig_99	167	204	Acheta domestica densovirus, complete genome	0.005	94.737	82	23	60	5425
contig_99	173	204	Acheta domestica densovirus, complete genome	0.005	100	82	86	55	5425
contig_99	167	204	Acheta domestica densovirus, complete genome	0.005	94.737	82	5334	5371	5425
contig_99	173	204	Acheta domestica densovirus, complete genome	0.005	100	82	5397	5366	5425

## Sheet: Unclassified_contigs_S5
qseqid	qstart	qend	salltitles	evalue	pident	sstart	sstart	send	slen
contig_1	5314	5505	Andrena hattorfiana genome assembly, chromosome: 3	3.62e-05	73.469	2	45918238	45918429	79350654
contig_1	5145	5174	Andrena hattorfiana genome assembly, chromosome: 3	0.078	100	2	9582654	9582683	79350654
contig_1	5145	5174	Andrena hattorfiana genome assembly, chromosome: 3	0.078	100	2	9585464	9585435	79350654
contig_1	5145	5174	Andrena hattorfiana genome assembly, chromosome: 3	0.078	100	2	10075867	10075896	79350654
contig_1	5145	5174	Andrena hattorfiana genome assembly, chromosome: 3	0.078	100	2	15675086	15675057	79350654
contig_1	5135	5174	Andrena hattorfiana genome assembly, chromosome: 3	0.078	92.5	2	18417476	18417513	79350654
contig_1	5145	5174	Andrena hattorfiana genome assembly, chromosome: 3	0.078	100	2	41239911	41239882	79350654
contig_1	5145	5174	Andrena hattorfiana genome assembly, chromosome: 3	0.078	100	2	46108193	46108164	79350654
contig_1	5145	5174	Andrena hattorfiana genome assembly, chromosome: 3	0.078	100	2	46116629	46116658	79350654
contig_1	5145	5174	Andrena hattorfiana genome assembly, chromosome: 3	0.078	100	2	46321192	46321221	79350654
contig_10	159	221	Gryllus bimaculatus mRNA, GBcontig16451	4.82e-14	93.651	2	52	114	115
contig_100	781	809	Gossypium turneri isolate D10-2 chromosome D10_06	0.13	100	1	30645740	30645712	60007698
contig_103	1161	1189	Lotus japonicus B-129 DNA, chromosome 5, complete sequence	0.07	100	1	11321328	11321300	68161469
contig_106	888	917	Pammene fasciana genome assembly, chromosome: 22	0.026	100	1	10747020	10746991	14515513
contig_108	1031	1069	Gryllus bimaculatus mRNA, GBcontig02164	9.35e-06	97.5	2	2	41	112
contig_109	4355	4384	Lotus japonicus B-129 DNA, chromosome 2, complete sequence	0.047	100	1	45247471	45247500	95628465
contig_11	173	238	Gryllus bimaculatus mRNA, GBcontig16451	3.74e-14	92.424	3	49	114	115
contig_111	663	801	Gryllus bimaculatus mRNA, GBcontig20209	2.83e-40	90.141	6	2	142	142
contig_112	2147	2303	Teleogryllus oceanicus clone ToC3-10 microsatellite sequence	4.99e-45	89.809	4	256	103	256
contig_113	2424	2466	PREDICTED: Echeneis naucrates zinc finger MYM-type containing 2 (zmym2), mRNA	0.024	90.698	1	2945	2986	4939
contig_114	2751	2785	Danio rerio genome assembly, chromosome: 5	0.002	97.222	1	11929961	11929926	72587816
contig_115	2	113	Zygaena filipendulae genome assembly, chromosome: 4	1.1e-37	94.69	2	3991124	3991235	15029683
contig_116	253	281	Impatiens glandulifera genome assembly, chromosome: 7	0.12	100	1	29465832	29465804	50848190
contig_117	2132	2207	Gryllus bimaculatus mRNA, GBcontig16451	6.01e-13	88.158	3	39	114	115
contig_119	3858	4212	Gryllus firmus microsatellite G28 sequence	9.24e-63	80.376	8	64	425	490
contig_12	406	444	Gryllus bimaculatus mRNA, GBcontig02164	8.62e-06	97.5	2	41	2	112
contig_123	894	943	Chrysolina oricalcia genome assembly, chromosome: 1	4.33e-05	90	2	32321526	32321575	86200068
contig_125	5358	5442	Gryllus bimaculatus mRNA, GBcontig20209	1.22e-17	89.655	2	2	86	142
contig_126	3156	3190	Vitis vinifera contig VV78X116155.5, whole genome shotgun sequence	0.17	94.444	1	8103	8068	20351
contig_13	1403	1534	Gryllus veletis mitochondrion, complete genome<>Gryllus veletis mitochondrion, complete genome	1.39e-43	93.233	6	801	671	15686
contig_130	3311	3442	Gryllus veletis mitochondrion, complete genome<>Gryllus veletis mitochondrion, complete genome	8.42e-40	91.791	4	671	801	15686
contig_130	3622	3749	Gryllus veletis mitochondrion, complete genome<>Gryllus veletis mitochondrion, complete genome	3.09e-24	85.496	4	676	801	15686
contig_132	1458	1495	Strongyloides ratti genome assembly S_ratti_ED321, chromosome : 2	0.066	92.105	2	6525219	6525256	16759152
contig_133	3225	3252	Melinaea marsaeus rileyi genome assembly, chromosome: 13	0.38	100	1	18903260	18903287	25081093
contig_137	2076	2104	Glyphotaelius pellucidus genome assembly, chromosome: 6	0.08	100	1	31670912	31670940	42952221
contig_14	1025	1162	Gryllus bimaculatus mRNA, GBcontig20209	3.91e-38	89.437	8	142	2	142
contig_140	2019	3123	Andrena minutula genome assembly, chromosome: 7	0	78.707	27	22542993	22544142	29730603
contig_140	2019	2831	Andrena minutula genome assembly, chromosome: 7	4.35e-180	81.242	27	10987369	10988180	29730603
contig_140	2655	2831	Andrena minutula genome assembly, chromosome: 7	3.17e-42	85.955	27	18986228	18986404	29730603
contig_143	272	409	Gryllus bimaculatus mRNA, GBcontig20209	2.33e-41	90.845	12	2	142	142
contig_143	1832	1969	Gryllus bimaculatus mRNA, GBcontig20209	5.05e-38	89.437	12	142	2	142
contig_144	729	768	Machimus atricapillus genome assembly, chromosome: X	0.006	92.683	2	48751761	48751721	54569305
contig_144	734	768	Machimus atricapillus genome assembly, chromosome: X	0.073	94.444	2	24074253	24074288	54569305
contig_145	2543	2680	Gryllus bimaculatus mRNA, GBcontig20209	1.29e-39	90.141	5	142	2	142
contig_146	158	246	Gryllus veletis mitochondrion, complete genome<>Gryllus veletis mitochondrion, complete genome	3.75e-15	86.813	3	764	676	15686
contig_148	46	79	Patella pellucida genome assembly, chromosome: 2	0.006	97.143	1	33114380	33114346	91751192
contig_148	46	79	Patella pellucida genome assembly, chromosome: 2	0.006	97.143	1	33114400	33114366	91751192
contig_148	46	79	Patella pellucida genome assembly, chromosome: 2	0.006	97.143	1	33114420	33114386	91751192
contig_148	46	79	Patella pellucida genome assembly, chromosome: 2	0.006	97.143	1	33114440	33114406	91751192
contig_148	46	79	Patella pellucida genome assembly, chromosome: 2	0.006	97.143	1	33114460	33114426	91751192
contig_148	46	79	Patella pellucida genome assembly, chromosome: 2	0.006	97.143	1	33114480	33114446	91751192
contig_148	46	79	Patella pellucida genome assembly, chromosome: 2	0.006	97.143	1	33114500	33114466	91751192
contig_148	46	79	Patella pellucida genome assembly, chromosome: 2	0.006	97.143	1	33114520	33114486	91751192
contig_148	46	79	Patella pellucida genome assembly, chromosome: 2	0.006	97.143	1	33114540	33114506	91751192
contig_148	46	79	Patella pellucida genome assembly, chromosome: 2	0.006	97.143	1	33114560	33114526	91751192
contig_148	46	79	Patella pellucida genome assembly, chromosome: 2	0.006	97.143	1	33114580	33114546	91751192
contig_148	46	79	Patella pellucida genome assembly, chromosome: 2	0.006	97.143	1	33114600	33114566	91751192
contig_148	46	79	Patella pellucida genome assembly, chromosome: 2	0.006	97.143	1	33114620	33114586	91751192
contig_148	46	79	Patella pellucida genome assembly, chromosome: 2	0.006	97.143	1	33114640	33114606	91751192
contig_148	46	79	Patella pellucida genome assembly, chromosome: 2	0.006	97.143	1	33114660	33114626	91751192
contig_148	46	79	Patella pellucida genome assembly, chromosome: 2	0.006	97.143	1	33114680	33114646	91751192
contig_148	46	79	Patella pellucida genome assembly, chromosome: 2	0.006	97.143	1	33114700	33114666	91751192
contig_148	46	79	Patella pellucida genome assembly, chromosome: 2	0.006	97.143	1	33114720	33114686	91751192
contig_148	46	79	Patella pellucida genome assembly, chromosome: 2	0.006	97.143	1	33114740	33114706	91751192
contig_148	46	79	Patella pellucida genome assembly, chromosome: 2	0.006	97.143	1	33114795	33114761	91751192
contig_148	46	79	Patella pellucida genome assembly, chromosome: 2	0.006	97.143	1	33114815	33114781	91751192
contig_148	46	79	Patella pellucida genome assembly, chromosome: 2	0.006	97.143	1	33114835	33114801	91751192
contig_148	46	79	Patella pellucida genome assembly, chromosome: 2	0.006	97.143	1	33114855	33114821	91751192
contig_148	46	79	Patella pellucida genome assembly, chromosome: 2	0.006	97.143	1	33114875	33114841	91751192
contig_148	46	79	Patella pellucida genome assembly, chromosome: 2	0.006	97.143	1	33114895	33114861	91751192
contig_148	46	79	Patella pellucida genome assembly, chromosome: 2	0.006	97.143	1	33114915	33114881	91751192
contig_148	46	79	Patella pellucida genome assembly, chromosome: 2	0.006	97.143	1	33114935	33114901	91751192
contig_148	46	79	Patella pellucida genome assembly, chromosome: 2	0.006	97.143	1	33114955	33114921	91751192
contig_148	46	79	Patella pellucida genome assembly, chromosome: 2	0.006	97.143	1	33114975	33114941	91751192
contig_148	46	79	Patella pellucida genome assembly, chromosome: 2	0.006	97.143	1	33114995	33114961	91751192
contig_148	46	79	Patella pellucida genome assembly, chromosome: 2	0.006	97.143	1	33115015	33114981	91751192
contig_148	46	79	Patella pellucida genome assembly, chromosome: 2	0.006	97.143	1	33115035	33115001	91751192
contig_148	46	79	Patella pellucida genome assembly, chromosome: 2	0.006	97.143	1	33115055	33115021	91751192
contig_148	46	79	Patella pellucida genome assembly, chromosome: 2	0.006	97.143	1	33115075	33115041	91751192
contig_148	46	79	Patella pellucida genome assembly, chromosome: 2	0.006	97.143	1	33115095	33115061	91751192
contig_148	46	79	Patella pellucida genome assembly, chromosome: 2	0.006	97.143	1	33115115	33115081	91751192
contig_148	46	79	Patella pellucida genome assembly, chromosome: 2	0.006	97.143	1	33115135	33115101	91751192
contig_148	46	79	Patella pellucida genome assembly, chromosome: 2	0.006	97.143	1	33115155	33115121	91751192
contig_148	46	79	Patella pellucida genome assembly, chromosome: 2	0.006	97.143	1	33115175	33115141	91751192
contig_148	46	79	Patella pellucida genome assembly, chromosome: 2	0.006	97.143	1	33115195	33115161	91751192
contig_148	46	79	Patella pellucida genome assembly, chromosome: 2	0.006	97.143	1	33115215	33115181	91751192
contig_148	46	79	Patella pellucida genome assembly, chromosome: 2	0.006	97.143	1	33115235	33115201	91751192
contig_148	46	79	Patella pellucida genome assembly, chromosome: 2	0.006	97.143	1	33115255	33115221	91751192
contig_148	46	79	Patella pellucida genome assembly, chromosome: 2	0.006	97.143	1	33115275	33115241	91751192
contig_148	46	79	Patella pellucida genome assembly, chromosome: 2	0.006	97.143	1	33115295	33115261	91751192
contig_148	46	79	Patella pellucida genome assembly, chromosome: 2	0.006	97.143	1	33115315	33115281	91751192
contig_148	46	79	Patella pellucida genome assembly, chromosome: 2	0.006	97.143	1	33115335	33115301	91751192
contig_148	46	79	Patella pellucida genome assembly, chromosome: 2	0.006	97.143	1	33115355	33115321	91751192
contig_148	46	79	Patella pellucida genome assembly, chromosome: 2	0.006	97.143	1	33115375	33115341	91751192
contig_148	46	79	Patella pellucida genome assembly, chromosome: 2	0.006	97.143	1	33115522	33115556	91751192
contig_148	46	79	Patella pellucida genome assembly, chromosome: 2	0.006	97.143	1	33115542	33115576	91751192
contig_148	46	79	Patella pellucida genome assembly, chromosome: 2	0.006	97.143	1	33115562	33115596	91751192
contig_149	838	1390	PREDICTED: Parasteatoda tepidariorum uncharacterized LOC122268554 (LOC122268554), partial mRNA	0	88.246	20	553	1	553
contig_150	1390	1650	Sesia apiformis genome assembly, chromosome: 23	7.05e-62	84.701	10	1974608	1974349	14027833
contig_150	1415	1660	Sesia apiformis genome assembly, chromosome: 23	1.53e-58	85.081	10	80759	80996	14027833
contig_151	1600	1661	Glaucopsyche alexis genome assembly, chromosome: 22	1.31e-09	90.476	2	11836981	11836921	16971785
contig_153	2100	2294	Gryllus bimaculatus Toll2-2 mRNA for Toll-like receptor, complete cds	1.55e-33	82.09	8	3506	3698	3698
contig_154	1945	1983	Gryllus bimaculatus mRNA, GBcontig02164	9.49e-06	97.5	3	41	2	112
contig_154	541	579	Gryllus bimaculatus mRNA, GBcontig02164	9.49e-06	97.5	3	2	41	112
contig_155	3179	3219	Polydrusus cervinus genome assembly, chromosome: 5	0.003	92.683	1	45400801	45400761	67114439
contig_156	2008	2285	Agriotes lineatus genome assembly, chromosome: 10	4e-49	80.565	12	63653894	63654173	95282374
contig_156	2044	2279	Agriotes lineatus genome assembly, chromosome: 10	1.86e-47	82.773	12	5203233	5203001	95282374
contig_156	2029	2290	Agriotes lineatus genome assembly, chromosome: 10	8.71e-41	79.623	12	73334033	73333774	95282374
contig_156	2028	2286	Agriotes lineatus genome assembly, chromosome: 10	4.05e-39	79.468	12	63653603	63653859	95282374
contig_156	2122	2287	Agriotes lineatus genome assembly, chromosome: 10	8.84e-31	83.234	12	48994220	48994056	95282374
contig_156	2145	2287	Agriotes lineatus genome assembly, chromosome: 10	4.11e-29	84.828	12	50993616	50993472	95282374
contig_156	2181	2287	Agriotes lineatus genome assembly, chromosome: 10	6.88e-27	89.72	12	82913113	82913219	95282374
contig_156	2187	2289	Agriotes lineatus genome assembly, chromosome: 10	2.47e-26	90.291	12	48816286	48816388	95282374
contig_156	2181	2290	Agriotes lineatus genome assembly, chromosome: 10	5.36e-23	87.387	12	5643395	5643288	95282374
contig_156	2181	2287	Agriotes lineatus genome assembly, chromosome: 10	8.96e-21	86.916	12	6419533	6419636	95282374
contig_156	2181	2290	Agriotes lineatus genome assembly, chromosome: 10	8.96e-21	86.364	12	10189743	10189638	95282374
contig_156	2181	2287	Agriotes lineatus genome assembly, chromosome: 10	4.17e-19	85.981	12	66066546	66066649	95282374
contig_156	2181	2287	Agriotes lineatus genome assembly, chromosome: 10	1.94e-17	85.047	12	25771325	25771428	95282374
contig_156	2181	2290	Agriotes lineatus genome assembly, chromosome: 10	1.94e-17	84.545	12	87847551	87847445	95282374
contig_156	2181	2290	Agriotes lineatus genome assembly, chromosome: 10	1.94e-17	84.545	12	87863378	87863272	95282374
contig_156	2181	2290	Agriotes lineatus genome assembly, chromosome: 10	1.94e-17	84.545	12	93420766	93420660	95282374
contig_156	2181	2287	Agriotes lineatus genome assembly, chromosome: 10	9.03e-16	84.112	12	21365539	21365642	95282374
contig_156	2181	2287	Agriotes lineatus genome assembly, chromosome: 10	9.03e-16	84.112	12	47025928	47026031	95282374
contig_156	2181	2287	Agriotes lineatus genome assembly, chromosome: 10	9.03e-16	84.112	12	48199859	48199962	95282374
contig_156	2232	2290	Agriotes lineatus genome assembly, chromosome: 10	7.03e-12	93.22	12	82848129	82848071	95282374
contig_156	2246	2290	Agriotes lineatus genome assembly, chromosome: 10	1.97e-07	95.556	12	15636072	15636028	95282374
contig_156	2240	2287	Agriotes lineatus genome assembly, chromosome: 10	1.97e-07	93.75	12	74863274	74863321	95282374
contig_156	2239	2290	Agriotes lineatus genome assembly, chromosome: 10	2.55e-06	90.385	12	16550213	16550162	95282374
contig_156	2252	2287	Agriotes lineatus genome assembly, chromosome: 10	0.000426	97.222	12	51664111	51664076	95282374
contig_157	1388	1423	Gryllus bimaculatus mRNA, GBcontig27534	0.000434	97.222	1	68	103	108
contig_158	1844	1873	Pammene fasciana genome assembly, chromosome: 22	0.021	100	1	10747020	10746991	14515513
contig_159	913	980	Phaedon cochleariae genome assembly, chromosome: 2	0.005	82.857	17	43918512	43918446	69648773
contig_159	769	836	Phaedon cochleariae genome assembly, chromosome: 2	0.005	82.857	17	43918512	43918446	69648773
contig_159	626	693	Phaedon cochleariae genome assembly, chromosome: 2	0.005	82.857	17	43918512	43918446	69648773
contig_159	482	549	Phaedon cochleariae genome assembly, chromosome: 2	0.005	82.857	17	43918512	43918446	69648773
contig_159	339	406	Phaedon cochleariae genome assembly, chromosome: 2	0.005	82.857	17	43918512	43918446	69648773
contig_159	195	262	Phaedon cochleariae genome assembly, chromosome: 2	0.005	82.857	17	43918512	43918446	69648773
contig_16	1466	1569	Gryllus bimaculatus mRNA, GBcontig23198	2.13e-18	85.577	3	3	106	116
contig_161	610	647	Plasmodium berghei ANKA chromosome 1 telomere region, partial sequence	1.18e-06	100	2	38	1	38532
contig_161	636	673	Plasmodium berghei ANKA chromosome 1 telomere region, partial sequence	0.003	94.737	2	1	38	38532
contig_161	1344	1377	Plasmodium berghei ANKA chromosome 1 telomere region, partial sequence	0.009	97.059	2	38	5	38532
contig_162	1140	1168	Vanessa cardui genome assembly, chromosome: W	0.068	100	1	2447360	2447388	13819298
contig_163	27	3828	Acheta domesticus breed Farm mitochondrion, complete genome	0	99.633	99	7515	11323	15784
contig_166	1169	1202	Limnoperna fortunei genome assembly, chromosome: 6	0.02	97.059	1	84449930	84449898	99178022
contig_167	692	1050	Sesia bembeciformis genome assembly, chromosome: 16	1.01e-87	83.747	35	3806757	3807118	16206072
contig_167	23	156	Sesia bembeciformis genome assembly, chromosome: 16	1.81e-35	88.806	35	3805897	3806030	16206072
contig_17	1090	1176	Gryllus bimaculatus DNA, U6-like d snRNA, complete sequence	6.44e-12	85.057	4	709	624	709
contig_172	131	302	Lasiommata megera genome assembly, chromosome: 27	4.64e-25	81.461	5	3421660	3421493	9441504
contig_172	133	308	Lasiommata megera genome assembly, chromosome: 27	6.04e-19	79.459	5	6497737	6497909	9441504
contig_174	1326	1410	Gryllus bimaculatus mRNA, GBcontig21967	5.01e-19	90.588	3	12	95	95
contig_175	3797	3982	Hypsopygia costalis genome assembly, chromosome: 18	5e-51	88.77	4	6403261	6403086	26108825
contig_175	3818	3920	Hypsopygia costalis genome assembly, chromosome: 18	5.15e-31	93.269	4	15103396	15103498	26108825
contig_175	3818	3920	Hypsopygia costalis genome assembly, chromosome: 18	8.61e-29	92.308	4	3894435	3894334	26108825
contig_175	3818	3918	Hypsopygia costalis genome assembly, chromosome: 18	4.01e-27	91.429	4	14669198	14669301	26108825
contig_175	3818	3920	Hypsopygia costalis genome assembly, chromosome: 18	5.18e-26	90.385	4	16045868	16045766	26108825
contig_175	3797	3920	Hypsopygia costalis genome assembly, chromosome: 18	1.86e-25	87.097	4	7774219	7774103	26108825
contig_175	3821	3920	Hypsopygia costalis genome assembly, chromosome: 18	1.86e-25	91	4	11513683	11513585	26108825
contig_175	3818	3920	Hypsopygia costalis genome assembly, chromosome: 18	1.86e-25	89.815	4	23875852	23875746	26108825
contig_175	3850	3920	Hypsopygia costalis genome assembly, chromosome: 18	3.14e-18	94.366	4	10939617	10939547	26108825
contig_175	3844	3922	Hypsopygia costalis genome assembly, chromosome: 18	5.26e-16	90	4	4712254	4712333	26108825
contig_177	1943	2072	Gryllus veletis mitochondrion, complete genome<>Gryllus veletis mitochondrion, complete genome	2.5e-47	95.42	4	799	671	15686
contig_178	799	848	Aelia acuminata genome assembly, chromosome: 6	8.73e-07	92	5	17728115	17728066	93278539
contig_178	761	848	Aelia acuminata genome assembly, chromosome: 6	8.73e-07	82.222	5	29808582	29808666	93278539
contig_178	761	848	Aelia acuminata genome assembly, chromosome: 6	8.73e-07	81.818	5	49864002	49864086	93278539
contig_178	803	848	Aelia acuminata genome assembly, chromosome: 6	3.14e-06	93.478	5	7802417	7802372	93278539
contig_178	795	848	Aelia acuminata genome assembly, chromosome: 6	1.13e-05	89.091	5	9627029	9626975	93278539
contig_178	761	851	Aelia acuminata genome assembly, chromosome: 6	1.13e-05	81.443	5	27898270	27898358	93278539
contig_178	745	848	Aelia acuminata genome assembly, chromosome: 6	1.13e-05	79.245	5	65979362	65979262	93278539
contig_178	770	848	Aelia acuminata genome assembly, chromosome: 6	1.13e-05	82.716	5	80676946	80677023	93278539
contig_178	806	848	Aelia acuminata genome assembly, chromosome: 6	1.13e-05	95.349	5	80783023	80783064	93278539
contig_178	799	848	Aelia acuminata genome assembly, chromosome: 6	4.06e-05	90.385	5	371992	371942	93278539
contig_178	761	848	Aelia acuminata genome assembly, chromosome: 6	4.06e-05	81.111	5	978982	978898	93278539
contig_178	799	848	Aelia acuminata genome assembly, chromosome: 6	4.06e-05	90.385	5	1231007	1230957	93278539
contig_178	799	848	Aelia acuminata genome assembly, chromosome: 6	4.06e-05	90	5	2075201	2075152	93278539
contig_178	799	848	Aelia acuminata genome assembly, chromosome: 6	4.06e-05	90	5	3063062	3063013	93278539
contig_178	799	848	Aelia acuminata genome assembly, chromosome: 6	4.06e-05	90.196	5	8563429	8563479	93278539
contig_178	799	848	Aelia acuminata genome assembly, chromosome: 6	4.06e-05	90.196	5	8918541	8918591	93278539
contig_178	799	848	Aelia acuminata genome assembly, chromosome: 6	4.06e-05	90.196	5	13083127	13083077	93278539
contig_178	799	848	Aelia acuminata genome assembly, chromosome: 6	4.06e-05	90.196	5	13424236	13424186	93278539
contig_178	799	848	Aelia acuminata genome assembly, chromosome: 6	4.06e-05	90.385	5	13971024	13971074	93278539
contig_178	799	848	Aelia acuminata genome assembly, chromosome: 6	4.06e-05	90	5	17957878	17957927	93278539
contig_178	799	848	Aelia acuminata genome assembly, chromosome: 6	4.06e-05	90	5	18170749	18170700	93278539
contig_178	799	848	Aelia acuminata genome assembly, chromosome: 6	4.06e-05	90.385	5	20091770	20091820	93278539
contig_178	797	848	Aelia acuminata genome assembly, chromosome: 6	4.06e-05	89.091	5	22540277	22540224	93278539
contig_178	723	848	Aelia acuminata genome assembly, chromosome: 6	4.06e-05	78.125	5	23872437	23872549	93278539
contig_178	815	858	Aelia acuminata genome assembly, chromosome: 6	4.06e-05	93.333	5	27453974	27454017	93278539
contig_178	799	848	Aelia acuminata genome assembly, chromosome: 6	4.06e-05	90	5	32223060	32223011	93278539
contig_178	799	848	Aelia acuminata genome assembly, chromosome: 6	4.06e-05	90	5	34373945	34373994	93278539
contig_178	799	848	Aelia acuminata genome assembly, chromosome: 6	4.06e-05	90	5	40212102	40212151	93278539
contig_178	799	848	Aelia acuminata genome assembly, chromosome: 6	4.06e-05	90	5	44969769	44969818	93278539
contig_178	722	848	Aelia acuminata genome assembly, chromosome: 6	4.06e-05	76.923	5	49420212	49420334	93278539
contig_178	761	848	Aelia acuminata genome assembly, chromosome: 6	4.06e-05	81.111	5	50351522	50351438	93278539
contig_178	803	858	Aelia acuminata genome assembly, chromosome: 6	4.06e-05	87.719	5	54843659	54843715	93278539
contig_178	815	856	Aelia acuminata genome assembly, chromosome: 6	4.06e-05	95.238	5	55200332	55200292	93278539
contig_178	807	848	Aelia acuminata genome assembly, chromosome: 6	4.06e-05	95.238	5	60316177	60316217	93278539
contig_178	799	848	Aelia acuminata genome assembly, chromosome: 6	4.06e-05	90	5	66291137	66291088	93278539
contig_178	799	848	Aelia acuminata genome assembly, chromosome: 6	4.06e-05	90	5	67841008	67841057	93278539
contig_178	761	848	Aelia acuminata genome assembly, chromosome: 6	4.06e-05	81.111	5	69140954	69140870	93278539
contig_178	761	848	Aelia acuminata genome assembly, chromosome: 6	4.06e-05	81.111	5	69156731	69156815	93278539
contig_178	803	848	Aelia acuminata genome assembly, chromosome: 6	4.06e-05	91.837	5	70455940	70455892	93278539
contig_178	799	848	Aelia acuminata genome assembly, chromosome: 6	4.06e-05	90	5	73449287	73449336	93278539
contig_178	799	848	Aelia acuminata genome assembly, chromosome: 6	4.06e-05	90	5	74285749	74285798	93278539
contig_178	761	848	Aelia acuminata genome assembly, chromosome: 6	4.06e-05	81.111	5	74573791	74573875	93278539
contig_178	799	848	Aelia acuminata genome assembly, chromosome: 6	4.06e-05	90	5	77189178	77189129	93278539
contig_178	799	848	Aelia acuminata genome assembly, chromosome: 6	4.06e-05	90	5	78554348	78554299	93278539
contig_178	799	848	Aelia acuminata genome assembly, chromosome: 6	4.06e-05	90.385	5	79761920	79761870	93278539
contig_178	761	848	Aelia acuminata genome assembly, chromosome: 6	4.06e-05	81.111	5	80563285	80563201	93278539
contig_178	799	848	Aelia acuminata genome assembly, chromosome: 6	4.06e-05	90.196	5	82754489	82754539	93278539
contig_178	799	848	Aelia acuminata genome assembly, chromosome: 6	4.06e-05	90.196	5	90626981	90626931	93278539
contig_178	803	848	Aelia acuminata genome assembly, chromosome: 6	0.000146	91.304	5	1467115	1467160	93278539
contig_178	803	848	Aelia acuminata genome assembly, chromosome: 6	0.000146	91.304	5	2489050	2489095	93278539
contig_178	803	848	Aelia acuminata genome assembly, chromosome: 6	0.000146	91.304	5	2500848	2500803	93278539
contig_178	769	848	Aelia acuminata genome assembly, chromosome: 6	0.000146	81.928	5	3288444	3288366	93278539
contig_178	815	848	Aelia acuminata genome assembly, chromosome: 6	0.000146	100	5	4093996	4093963	93278539
contig_178	803	848	Aelia acuminata genome assembly, chromosome: 6	0.000146	91.304	5	4393558	4393603	93278539
contig_178	803	848	Aelia acuminata genome assembly, chromosome: 6	0.000146	91.489	5	5009079	5009124	93278539
contig_178	803	848	Aelia acuminata genome assembly, chromosome: 6	0.000146	91.489	5	5009874	5009919	93278539
contig_178	803	848	Aelia acuminata genome assembly, chromosome: 6	0.000146	91.489	5	5010663	5010708	93278539
contig_178	803	848	Aelia acuminata genome assembly, chromosome: 6	0.000146	91.489	5	5011446	5011491	93278539
contig_178	799	856	Aelia acuminata genome assembly, chromosome: 6	0.000146	86.441	5	5057996	5057939	93278539
contig_178	815	848	Aelia acuminata genome assembly, chromosome: 6	0.000146	100	5	5121884	5121851	93278539
contig_178	803	848	Aelia acuminata genome assembly, chromosome: 6	0.000146	91.304	5	5386610	5386565	93278539
contig_178	803	848	Aelia acuminata genome assembly, chromosome: 6	0.000146	91.489	5	5503563	5503608	93278539
contig_178	803	848	Aelia acuminata genome assembly, chromosome: 6	0.000146	91.304	5	5533881	5533926	93278539
contig_178	803	848	Aelia acuminata genome assembly, chromosome: 6	0.000146	91.304	5	5840066	5840021	93278539
contig_178	803	848	Aelia acuminata genome assembly, chromosome: 6	0.000146	91.304	5	5873649	5873604	93278539
contig_178	803	848	Aelia acuminata genome assembly, chromosome: 6	0.000146	91.304	5	6067026	6067071	93278539
contig_178	803	848	Aelia acuminata genome assembly, chromosome: 6	0.000146	91.304	5	6354140	6354095	93278539
contig_178	815	848	Aelia acuminata genome assembly, chromosome: 6	0.000146	100	5	6486411	6486378	93278539
contig_178	803	848	Aelia acuminata genome assembly, chromosome: 6	0.000146	91.304	5	7094429	7094474	93278539
contig_178	803	848	Aelia acuminata genome assembly, chromosome: 6	0.000146	91.304	5	7768864	7768819	93278539
contig_178	815	848	Aelia acuminata genome assembly, chromosome: 6	0.000146	100	5	7839181	7839148	93278539
contig_178	803	848	Aelia acuminata genome assembly, chromosome: 6	0.000146	91.489	5	8372763	8372718	93278539
contig_178	803	848	Aelia acuminata genome assembly, chromosome: 6	0.000146	91.304	5	9648374	9648329	93278539
contig_178	803	848	Aelia acuminata genome assembly, chromosome: 6	0.000146	91.304	5	10151837	10151882	93278539
contig_178	803	848	Aelia acuminata genome assembly, chromosome: 6	0.000146	91.489	5	11317199	11317154	93278539
contig_178	803	848	Aelia acuminata genome assembly, chromosome: 6	0.000146	91.304	5	11450345	11450390	93278539
contig_178	803	848	Aelia acuminata genome assembly, chromosome: 6	0.000146	91.304	5	12284302	12284347	93278539
contig_178	803	848	Aelia acuminata genome assembly, chromosome: 6	0.000146	91.667	5	12754149	12754103	93278539
contig_178	803	848	Aelia acuminata genome assembly, chromosome: 6	0.000146	91.304	5	13467268	13467313	93278539
contig_178	803	848	Aelia acuminata genome assembly, chromosome: 6	0.000146	91.489	5	13571044	13570999	93278539
contig_178	803	848	Aelia acuminata genome assembly, chromosome: 6	0.000146	91.489	5	13594333	13594378	93278539
contig_178	803	848	Aelia acuminata genome assembly, chromosome: 6	0.000146	91.489	5	14366253	14366208	93278539
contig_178	815	848	Aelia acuminata genome assembly, chromosome: 6	0.000146	100	5	14715719	14715686	93278539
contig_178	815	848	Aelia acuminata genome assembly, chromosome: 6	0.000146	100	5	15952429	15952396	93278539
contig_178	803	848	Aelia acuminata genome assembly, chromosome: 6	0.000146	91.489	5	16042677	16042722	93278539
contig_178	803	848	Aelia acuminata genome assembly, chromosome: 6	0.000146	91.489	5	16512385	16512340	93278539
contig_178	803	848	Aelia acuminata genome assembly, chromosome: 6	0.000146	91.304	5	22142716	22142761	93278539
contig_178	803	848	Aelia acuminata genome assembly, chromosome: 6	0.000146	91.304	5	22153895	22153850	93278539
contig_178	745	848	Aelia acuminata genome assembly, chromosome: 6	0.000146	78.505	5	22851028	22850927	93278539
contig_178	815	848	Aelia acuminata genome assembly, chromosome: 6	0.000146	100	5	23061722	23061689	93278539
contig_178	815	848	Aelia acuminata genome assembly, chromosome: 6	0.000146	100	5	23083897	23083864	93278539
contig_178	815	848	Aelia acuminata genome assembly, chromosome: 6	0.000146	100	5	24581799	24581766	93278539
contig_178	803	848	Aelia acuminata genome assembly, chromosome: 6	0.000146	91.304	5	26653129	26653174	93278539
contig_178	803	848	Aelia acuminata genome assembly, chromosome: 6	0.000146	91.489	5	26654079	26654124	93278539
contig_178	803	848	Aelia acuminata genome assembly, chromosome: 6	0.000146	91.489	5	26654875	26654920	93278539
contig_178	803	848	Aelia acuminata genome assembly, chromosome: 6	0.000146	91.489	5	26655684	26655729	93278539
contig_178	795	848	Aelia acuminata genome assembly, chromosome: 6	0.000146	87.5	5	27924545	27924600	93278539
contig_178	803	848	Aelia acuminata genome assembly, chromosome: 6	0.000146	91.304	5	27936363	27936318	93278539
contig_178	815	848	Aelia acuminata genome assembly, chromosome: 6	0.000146	100	5	28329384	28329351	93278539
contig_178	803	848	Aelia acuminata genome assembly, chromosome: 6	0.000146	91.489	5	28354941	28354986	93278539
contig_178	803	848	Aelia acuminata genome assembly, chromosome: 6	0.000146	91.489	5	30143698	30143653	93278539
contig_178	803	848	Aelia acuminata genome assembly, chromosome: 6	0.000146	91.304	5	31156352	31156397	93278539
contig_178	803	848	Aelia acuminata genome assembly, chromosome: 6	0.000146	91.489	5	31836759	31836804	93278539
contig_178	803	848	Aelia acuminata genome assembly, chromosome: 6	0.000146	91.489	5	33001488	33001533	93278539
contig_178	803	848	Aelia acuminata genome assembly, chromosome: 6	0.000146	91.304	5	33393293	33393338	93278539
contig_178	803	848	Aelia acuminata genome assembly, chromosome: 6	0.000146	91.489	5	34285992	34286037	93278539
contig_178	815	848	Aelia acuminata genome assembly, chromosome: 6	0.000146	100	5	38290420	38290387	93278539
contig_178	803	848	Aelia acuminata genome assembly, chromosome: 6	0.000146	91.304	5	39675013	39675058	93278539
contig_178	815	857	Aelia acuminata genome assembly, chromosome: 6	0.000146	93.182	5	42017189	42017231	93278539
contig_178	803	848	Aelia acuminata genome assembly, chromosome: 6	0.000146	91.489	5	43385208	43385253	93278539
contig_178	803	848	Aelia acuminata genome assembly, chromosome: 6	0.000146	91.304	5	44059641	44059596	93278539
contig_178	803	848	Aelia acuminata genome assembly, chromosome: 6	0.000146	91.304	5	48978045	48978090	93278539
contig_178	815	848	Aelia acuminata genome assembly, chromosome: 6	0.000146	100	5	50699954	50699921	93278539
contig_178	803	848	Aelia acuminata genome assembly, chromosome: 6	0.000146	91.489	5	53762569	53762614	93278539
contig_178	803	848	Aelia acuminata genome assembly, chromosome: 6	0.000146	91.304	5	55340254	55340299	93278539
contig_178	815	848	Aelia acuminata genome assembly, chromosome: 6	0.000146	100	5	56514801	56514768	93278539
contig_178	803	848	Aelia acuminata genome assembly, chromosome: 6	0.000146	91.304	5	57447890	57447845	93278539
contig_178	769	864	Aelia acuminata genome assembly, chromosome: 6	0.000146	79.798	5	58499487	58499395	93278539
contig_178	803	848	Aelia acuminata genome assembly, chromosome: 6	0.000146	91.489	5	59524310	59524355	93278539
contig_178	803	848	Aelia acuminata genome assembly, chromosome: 6	0.000146	91.304	5	60038857	60038902	93278539
contig_178	803	848	Aelia acuminata genome assembly, chromosome: 6	0.000146	91.304	5	60861441	60861396	93278539
contig_178	803	848	Aelia acuminata genome assembly, chromosome: 6	0.000146	91.489	5	60935802	60935757	93278539
contig_178	803	848	Aelia acuminata genome assembly, chromosome: 6	0.000146	91.489	5	62892674	62892629	93278539
contig_178	803	848	Aelia acuminata genome assembly, chromosome: 6	0.000146	91.489	5	63045005	63044960	93278539
contig_178	797	848	Aelia acuminata genome assembly, chromosome: 6	0.000146	88.889	5	63296192	63296244	93278539
contig_178	815	848	Aelia acuminata genome assembly, chromosome: 6	0.000146	100	5	64865333	64865300	93278539
contig_178	803	848	Aelia acuminata genome assembly, chromosome: 6	0.000146	91.489	5	65638738	65638783	93278539
contig_178	803	848	Aelia acuminata genome assembly, chromosome: 6	0.000146	91.304	5	66447501	66447456	93278539
contig_178	803	848	Aelia acuminata genome assembly, chromosome: 6	0.000146	91.304	5	67935372	67935417	93278539
contig_178	815	848	Aelia acuminata genome assembly, chromosome: 6	0.000146	100	5	67983721	67983754	93278539
contig_178	803	848	Aelia acuminata genome assembly, chromosome: 6	0.000146	91.489	5	68365174	68365219	93278539
contig_178	803	848	Aelia acuminata genome assembly, chromosome: 6	0.000146	91.304	5	68534733	68534688	93278539
contig_178	803	848	Aelia acuminata genome assembly, chromosome: 6	0.000146	91.489	5	70426506	70426461	93278539
contig_178	803	848	Aelia acuminata genome assembly, chromosome: 6	0.000146	91.304	5	71210872	71210827	93278539
contig_178	803	848	Aelia acuminata genome assembly, chromosome: 6	0.000146	91.489	5	71491371	71491416	93278539
contig_178	803	848	Aelia acuminata genome assembly, chromosome: 6	0.000146	91.304	5	71669208	71669253	93278539
contig_178	803	848	Aelia acuminata genome assembly, chromosome: 6	0.000146	91.304	5	71797156	71797201	93278539
contig_178	803	848	Aelia acuminata genome assembly, chromosome: 6	0.000146	91.304	5	73050901	73050946	93278539
contig_178	803	848	Aelia acuminata genome assembly, chromosome: 6	0.000146	91.304	5	74870723	74870768	93278539
contig_178	815	848	Aelia acuminata genome assembly, chromosome: 6	0.000146	100	5	76350936	76350903	93278539
contig_178	815	848	Aelia acuminata genome assembly, chromosome: 6	0.000146	100	5	77593846	77593813	93278539
contig_178	803	848	Aelia acuminata genome assembly, chromosome: 6	0.000146	91.489	5	77788874	77788829	93278539
contig_178	803	848	Aelia acuminata genome assembly, chromosome: 6	0.000146	91.489	5	78042804	78042849	93278539
contig_178	803	848	Aelia acuminata genome assembly, chromosome: 6	0.000146	91.489	5	78117127	78117082	93278539
contig_178	803	848	Aelia acuminata genome assembly, chromosome: 6	0.000146	91.489	5	78947705	78947660	93278539
contig_178	803	848	Aelia acuminata genome assembly, chromosome: 6	0.000146	91.304	5	80208904	80208949	93278539
contig_178	803	848	Aelia acuminata genome assembly, chromosome: 6	0.000146	91.304	5	80494217	80494262	93278539
contig_178	803	848	Aelia acuminata genome assembly, chromosome: 6	0.000146	91.304	5	81613790	81613745	93278539
contig_178	815	848	Aelia acuminata genome assembly, chromosome: 6	0.000146	100	5	81900733	81900700	93278539
contig_178	803	848	Aelia acuminata genome assembly, chromosome: 6	0.000146	91.489	5	82595343	82595388	93278539
contig_178	803	848	Aelia acuminata genome assembly, chromosome: 6	0.000146	91.304	5	82725642	82725597	93278539
contig_178	803	848	Aelia acuminata genome assembly, chromosome: 6	0.000146	91.304	5	82851587	82851632	93278539
contig_178	815	848	Aelia acuminata genome assembly, chromosome: 6	0.000146	100	5	82913190	82913223	93278539
contig_178	803	848	Aelia acuminata genome assembly, chromosome: 6	0.000146	91.489	5	84906439	84906394	93278539
contig_178	803	848	Aelia acuminata genome assembly, chromosome: 6	0.000146	91.304	5	85099647	85099602	93278539
contig_178	769	848	Aelia acuminata genome assembly, chromosome: 6	0.000146	81.25	5	85404349	85404427	93278539
contig_178	803	848	Aelia acuminata genome assembly, chromosome: 6	0.000146	91.304	5	85815619	85815574	93278539
contig_178	804	856	Aelia acuminata genome assembly, chromosome: 6	0.000146	88.679	5	85845356	85845305	93278539
contig_178	803	848	Aelia acuminata genome assembly, chromosome: 6	0.000146	91.304	5	86104908	86104953	93278539
contig_178	799	856	Aelia acuminata genome assembly, chromosome: 6	0.000146	86.441	5	87379397	87379340	93278539
contig_178	803	848	Aelia acuminata genome assembly, chromosome: 6	0.000146	91.489	5	87729966	87730011	93278539
contig_178	803	848	Aelia acuminata genome assembly, chromosome: 6	0.000146	91.489	5	87974261	87974306	93278539
contig_178	803	848	Aelia acuminata genome assembly, chromosome: 6	0.000146	91.489	5	88090835	88090790	93278539
contig_178	803	848	Aelia acuminata genome assembly, chromosome: 6	0.000146	91.489	5	88314882	88314837	93278539
contig_178	803	848	Aelia acuminata genome assembly, chromosome: 6	0.000146	91.304	5	89346958	89347003	93278539
contig_178	803	848	Aelia acuminata genome assembly, chromosome: 6	0.000146	91.304	5	89626634	89626679	93278539
contig_178	799	856	Aelia acuminata genome assembly, chromosome: 6	0.000146	86.441	5	89841532	89841475	93278539
contig_178	803	848	Aelia acuminata genome assembly, chromosome: 6	0.000146	91.489	5	90219438	90219393	93278539
contig_178	803	848	Aelia acuminata genome assembly, chromosome: 6	0.000146	91.489	5	90634352	90634397	93278539
contig_178	803	848	Aelia acuminata genome assembly, chromosome: 6	0.000146	91.304	5	91096618	91096663	93278539
contig_178	720	848	Aelia acuminata genome assembly, chromosome: 6	0.000146	77.099	5	91497912	91498030	93278539
contig_178	803	848	Aelia acuminata genome assembly, chromosome: 6	0.000146	91.304	5	92178903	92178858	93278539
contig_178	807	848	Aelia acuminata genome assembly, chromosome: 6	0.000146	93.182	5	92370259	92370302	93278539
contig_178	803	848	Aelia acuminata genome assembly, chromosome: 6	0.000146	91.304	5	92768726	92768771	93278539
contig_178	803	848	Aelia acuminata genome assembly, chromosome: 6	0.000146	91.489	5	93030470	93030425	93278539
contig_178	803	848	Aelia acuminata genome assembly, chromosome: 6	0.000146	91.489	5	93031413	93031368	93278539
contig_178	815	856	Aelia acuminata genome assembly, chromosome: 6	0.000526	93.023	5	2941531	2941572	93278539
contig_178	723	848	Aelia acuminata genome assembly, chromosome: 6	0.000526	77.344	5	3739482	3739369	93278539
contig_178	804	848	Aelia acuminata genome assembly, chromosome: 6	0.000526	91.111	5	4697398	4697354	93278539
contig_178	815	856	Aelia acuminata genome assembly, chromosome: 6	0.000526	93.023	5	5507790	5507831	93278539
contig_178	815	856	Aelia acuminata genome assembly, chromosome: 6	0.000526	93.023	5	8693296	8693337	93278539
contig_178	798	848	Aelia acuminata genome assembly, chromosome: 6	0.000526	88.462	5	9553894	9553945	93278539
contig_178	813	848	Aelia acuminata genome assembly, chromosome: 6	0.000526	97.222	5	12625691	12625726	93278539
contig_178	815	856	Aelia acuminata genome assembly, chromosome: 6	0.000526	93.023	5	15181716	15181675	93278539
contig_178	815	856	Aelia acuminata genome assembly, chromosome: 6	0.000526	93.023	5	16522981	16523022	93278539
contig_178	815	856	Aelia acuminata genome assembly, chromosome: 6	0.000526	93.023	5	17062964	17063005	93278539
contig_178	816	848	Aelia acuminata genome assembly, chromosome: 6	0.000526	100	5	19939871	19939903	93278539
contig_178	815	856	Aelia acuminata genome assembly, chromosome: 6	0.000526	93.023	5	28081761	28081802	93278539
contig_178	815	856	Aelia acuminata genome assembly, chromosome: 6	0.000526	93.023	5	36579560	36579601	93278539
contig_178	813	848	Aelia acuminata genome assembly, chromosome: 6	0.000526	97.222	5	46120716	46120751	93278539
contig_178	815	856	Aelia acuminata genome assembly, chromosome: 6	0.000526	93.023	5	46451373	46451414	93278539
contig_178	815	856	Aelia acuminata genome assembly, chromosome: 6	0.000526	93.023	5	48878197	48878156	93278539
contig_178	815	856	Aelia acuminata genome assembly, chromosome: 6	0.000526	93.023	5	53100714	53100755	93278539
contig_178	813	848	Aelia acuminata genome assembly, chromosome: 6	0.000526	97.222	5	54251776	54251741	93278539
contig_178	725	848	Aelia acuminata genome assembly, chromosome: 6	0.000526	76.984	5	55934502	55934387	93278539
contig_178	813	848	Aelia acuminata genome assembly, chromosome: 6	0.000526	97.222	5	56337230	56337195	93278539
contig_178	813	848	Aelia acuminata genome assembly, chromosome: 6	0.000526	97.222	5	56960309	56960344	93278539
contig_178	803	847	Aelia acuminata genome assembly, chromosome: 6	0.000526	91.111	5	63656353	63656309	93278539
contig_178	808	856	Aelia acuminata genome assembly, chromosome: 6	0.000526	89.796	5	70159395	70159348	93278539
contig_178	768	848	Aelia acuminata genome assembly, chromosome: 6	0.000526	80.723	5	71514794	71514874	93278539
contig_178	815	856	Aelia acuminata genome assembly, chromosome: 6	0.000526	93.023	5	73048472	73048513	93278539
contig_178	813	848	Aelia acuminata genome assembly, chromosome: 6	0.000526	97.222	5	76423393	76423358	93278539
contig_178	813	848	Aelia acuminata genome assembly, chromosome: 6	0.000526	97.222	5	76804435	76804470	93278539
contig_178	813	848	Aelia acuminata genome assembly, chromosome: 6	0.000526	97.222	5	76977062	76977097	93278539
contig_178	815	856	Aelia acuminata genome assembly, chromosome: 6	0.000526	93.023	5	78623090	78623131	93278539
contig_178	799	856	Aelia acuminata genome assembly, chromosome: 6	0.000526	86.207	5	80618817	80618873	93278539
contig_178	815	856	Aelia acuminata genome assembly, chromosome: 6	0.000526	93.023	5	81609694	81609653	93278539
contig_178	815	856	Aelia acuminata genome assembly, chromosome: 6	0.000526	93.023	5	83114219	83114178	93278539
contig_178	815	856	Aelia acuminata genome assembly, chromosome: 6	0.000526	93.023	5	84324261	84324302	93278539
contig_178	813	848	Aelia acuminata genome assembly, chromosome: 6	0.000526	97.222	5	84617847	84617882	93278539
contig_178	815	856	Aelia acuminata genome assembly, chromosome: 6	0.000526	93.023	5	86808228	86808269	93278539
contig_178	815	847	Aelia acuminata genome assembly, chromosome: 6	0.000526	100	5	86829441	86829409	93278539
contig_178	815	856	Aelia acuminata genome assembly, chromosome: 6	0.000526	93.023	5	86976272	86976231	93278539
contig_178	815	856	Aelia acuminata genome assembly, chromosome: 6	0.000526	93.023	5	87231684	87231725	93278539
contig_178	815	856	Aelia acuminata genome assembly, chromosome: 6	0.000526	93.023	5	87635954	87635995	93278539
contig_178	813	848	Aelia acuminata genome assembly, chromosome: 6	0.000526	97.222	5	88317858	88317823	93278539
contig_178	815	856	Aelia acuminata genome assembly, chromosome: 6	0.000526	93.023	5	88435512	88435471	93278539
contig_178	799	848	Aelia acuminata genome assembly, chromosome: 6	0.002	88.235	5	7949	7999	93278539
contig_178	799	848	Aelia acuminata genome assembly, chromosome: 6	0.002	88.235	5	948208	948258	93278539
contig_178	799	848	Aelia acuminata genome assembly, chromosome: 6	0.002	88.235	5	977517	977467	93278539
contig_178	799	848	Aelia acuminata genome assembly, chromosome: 6	0.002	88.235	5	1152305	1152355	93278539
contig_178	799	848	Aelia acuminata genome assembly, chromosome: 6	0.002	88.235	5	1170449	1170499	93278539
contig_178	799	848	Aelia acuminata genome assembly, chromosome: 6	0.002	88.235	5	1399964	1399914	93278539
contig_178	803	846	Aelia acuminata genome assembly, chromosome: 6	0.002	91.111	5	1538401	1538358	93278539
contig_178	799	848	Aelia acuminata genome assembly, chromosome: 6	0.002	88.235	5	1645423	1645473	93278539
contig_178	803	858	Aelia acuminata genome assembly, chromosome: 6	0.002	85.714	5	2011734	2011679	93278539
contig_178	799	848	Aelia acuminata genome assembly, chromosome: 6	0.002	88.235	5	2136623	2136573	93278539
contig_178	799	848	Aelia acuminata genome assembly, chromosome: 6	0.002	88.235	5	2329448	2329498	93278539
contig_178	799	848	Aelia acuminata genome assembly, chromosome: 6	0.002	88.235	5	2436044	2436094	93278539
contig_178	799	848	Aelia acuminata genome assembly, chromosome: 6	0.002	88.235	5	2567955	2567905	93278539
contig_178	799	848	Aelia acuminata genome assembly, chromosome: 6	0.002	88.235	5	2608087	2608037	93278539
contig_178	799	848	Aelia acuminata genome assembly, chromosome: 6	0.002	88.235	5	2707413	2707363	93278539
contig_178	799	848	Aelia acuminata genome assembly, chromosome: 6	0.002	88.235	5	2709904	2709954	93278539
contig_178	799	848	Aelia acuminata genome assembly, chromosome: 6	0.002	88.235	5	2721028	2720978	93278539
contig_178	761	848	Aelia acuminata genome assembly, chromosome: 6	0.002	80	5	2732794	2732878	93278539
contig_178	799	848	Aelia acuminata genome assembly, chromosome: 6	0.002	88.235	5	2741375	2741325	93278539
contig_178	799	848	Aelia acuminata genome assembly, chromosome: 6	0.002	88.235	5	2800988	2800938	93278539
contig_178	799	848	Aelia acuminata genome assembly, chromosome: 6	0.002	88.235	5	3304280	3304230	93278539
contig_178	799	848	Aelia acuminata genome assembly, chromosome: 6	0.002	88.235	5	3364128	3364178	93278539
contig_178	799	848	Aelia acuminata genome assembly, chromosome: 6	0.002	88.235	5	3442226	3442276	93278539
contig_178	815	851	Aelia acuminata genome assembly, chromosome: 6	0.002	94.872	5	3456966	3457004	93278539
contig_178	799	848	Aelia acuminata genome assembly, chromosome: 6	0.002	88.235	5	3489539	3489489	93278539
contig_178	799	848	Aelia acuminata genome assembly, chromosome: 6	0.002	88.235	5	4279639	4279689	93278539
contig_178	806	848	Aelia acuminata genome assembly, chromosome: 6	0.002	91.304	5	4406587	4406542	93278539
contig_178	761	848	Aelia acuminata genome assembly, chromosome: 6	0.002	80	5	4490090	4490174	93278539
contig_178	799	848	Aelia acuminata genome assembly, chromosome: 6	0.002	88.235	5	4503345	4503295	93278539
contig_178	815	851	Aelia acuminata genome assembly, chromosome: 6	0.002	94.872	5	4832633	4832671	93278539
contig_178	799	848	Aelia acuminata genome assembly, chromosome: 6	0.002	88.235	5	4979848	4979798	93278539
contig_178	799	848	Aelia acuminata genome assembly, chromosome: 6	0.002	88.235	5	4992131	4992081	93278539
contig_178	799	848	Aelia acuminata genome assembly, chromosome: 6	0.002	88.235	5	5060678	5060628	93278539
contig_178	799	848	Aelia acuminata genome assembly, chromosome: 6	0.002	88.235	5	5138267	5138317	93278539
contig_178	799	848	Aelia acuminata genome assembly, chromosome: 6	0.002	88.235	5	5296382	5296332	93278539
contig_178	799	848	Aelia acuminata genome assembly, chromosome: 6	0.002	88.235	5	6142908	6142858	93278539
contig_178	807	848	Aelia acuminata genome assembly, chromosome: 6	0.002	92.857	5	6150354	6150314	93278539
contig_178	799	848	Aelia acuminata genome assembly, chromosome: 6	0.002	88.235	5	6511924	6511974	93278539
contig_178	799	848	Aelia acuminata genome assembly, chromosome: 6	0.002	88.235	5	6524273	6524323	93278539
contig_178	799	848	Aelia acuminata genome assembly, chromosome: 6	0.002	88.235	5	6563737	6563687	93278539
contig_178	799	848	Aelia acuminata genome assembly, chromosome: 6	0.002	88.235	5	6715324	6715274	93278539
contig_178	799	848	Aelia acuminata genome assembly, chromosome: 6	0.002	88.235	5	7148683	7148633	93278539
contig_178	799	848	Aelia acuminata genome assembly, chromosome: 6	0.002	88.235	5	7151887	7151837	93278539
contig_178	799	848	Aelia acuminata genome assembly, chromosome: 6	0.002	88.235	5	7299375	7299425	93278539
contig_178	799	848	Aelia acuminata genome assembly, chromosome: 6	0.002	88.235	5	7352569	7352619	93278539
contig_178	799	848	Aelia acuminata genome assembly, chromosome: 6	0.002	88.235	5	7473670	7473620	93278539
contig_178	799	848	Aelia acuminata genome assembly, chromosome: 6	0.002	88.235	5	7544707	7544657	93278539
contig_178	815	851	Aelia acuminata genome assembly, chromosome: 6	0.002	94.872	5	7765982	7766020	93278539
contig_178	799	848	Aelia acuminata genome assembly, chromosome: 6	0.002	88.235	5	7861786	7861736	93278539
contig_178	799	848	Aelia acuminata genome assembly, chromosome: 6	0.002	88.235	5	7983806	7983856	93278539
contig_178	799	848	Aelia acuminata genome assembly, chromosome: 6	0.002	88.235	5	8120876	8120826	93278539
contig_178	799	848	Aelia acuminata genome assembly, chromosome: 6	0.002	88.235	5	8360020	8359970	93278539
contig_178	799	848	Aelia acuminata genome assembly, chromosome: 6	0.002	88.235	5	8362632	8362682	93278539
contig_178	799	848	Aelia acuminata genome assembly, chromosome: 6	0.002	88.235	5	8376662	8376712	93278539
contig_178	815	858	Aelia acuminata genome assembly, chromosome: 6	0.002	91.111	5	8584238	8584195	93278539
contig_178	799	848	Aelia acuminata genome assembly, chromosome: 6	0.002	88.235	5	8623980	8623930	93278539
contig_178	799	848	Aelia acuminata genome assembly, chromosome: 6	0.002	88.235	5	9083358	9083408	93278539
contig_178	799	848	Aelia acuminata genome assembly, chromosome: 6	0.002	88.235	5	9121522	9121472	93278539
contig_178	799	848	Aelia acuminata genome assembly, chromosome: 6	0.002	88.235	5	9443068	9443118	93278539
contig_178	799	848	Aelia acuminata genome assembly, chromosome: 6	0.002	88.235	5	9743133	9743083	93278539
contig_178	799	848	Aelia acuminata genome assembly, chromosome: 6	0.002	88.235	5	9759999	9759949	93278539
contig_178	799	848	Aelia acuminata genome assembly, chromosome: 6	0.002	88.235	5	9870104	9870054	93278539
contig_178	799	848	Aelia acuminata genome assembly, chromosome: 6	0.002	88.235	5	10024386	10024336	93278539
contig_178	799	848	Aelia acuminata genome assembly, chromosome: 6	0.002	88.235	5	10052089	10052039	93278539
contig_178	799	848	Aelia acuminata genome assembly, chromosome: 6	0.002	88.235	5	10130542	10130492	93278539
contig_178	799	848	Aelia acuminata genome assembly, chromosome: 6	0.002	88.235	5	10170991	10170941	93278539
contig_178	799	848	Aelia acuminata genome assembly, chromosome: 6	0.002	88.235	5	10273122	10273172	93278539
contig_178	799	848	Aelia acuminata genome assembly, chromosome: 6	0.002	88.235	5	10291033	10290983	93278539
contig_178	799	848	Aelia acuminata genome assembly, chromosome: 6	0.002	88.235	5	10967015	10966965	93278539
contig_178	807	848	Aelia acuminata genome assembly, chromosome: 6	0.002	92.857	5	11318662	11318702	93278539
contig_178	799	848	Aelia acuminata genome assembly, chromosome: 6	0.002	88.235	5	11458925	11458875	93278539
contig_178	799	848	Aelia acuminata genome assembly, chromosome: 6	0.002	88.235	5	11560813	11560763	93278539
contig_178	799	848	Aelia acuminata genome assembly, chromosome: 6	0.002	88.235	5	11779816	11779866	93278539
contig_178	799	848	Aelia acuminata genome assembly, chromosome: 6	0.002	88.235	5	11822654	11822704	93278539
contig_178	799	848	Aelia acuminata genome assembly, chromosome: 6	0.002	88.235	5	11980875	11980925	93278539
contig_178	799	848	Aelia acuminata genome assembly, chromosome: 6	0.002	88.235	5	12288011	12288061	93278539
contig_178	799	848	Aelia acuminata genome assembly, chromosome: 6	0.002	88.235	5	12413185	12413235	93278539
contig_178	799	848	Aelia acuminata genome assembly, chromosome: 6	0.002	88.235	5	12714805	12714755	93278539
contig_178	799	848	Aelia acuminata genome assembly, chromosome: 6	0.002	88.235	5	12986814	12986764	93278539
contig_178	799	848	Aelia acuminata genome assembly, chromosome: 6	0.002	88.235	5	13142418	13142468	93278539
contig_178	799	848	Aelia acuminata genome assembly, chromosome: 6	0.002	88.235	5	13187784	13187734	93278539
contig_178	799	848	Aelia acuminata genome assembly, chromosome: 6	0.002	88.235	5	13439985	13440035	93278539
contig_178	799	848	Aelia acuminata genome assembly, chromosome: 6	0.002	88.235	5	13574450	13574400	93278539
contig_178	799	848	Aelia acuminata genome assembly, chromosome: 6	0.002	88.235	5	13626924	13626874	93278539
contig_178	799	848	Aelia acuminata genome assembly, chromosome: 6	0.002	88.235	5	13839173	13839123	93278539
contig_178	799	848	Aelia acuminata genome assembly, chromosome: 6	0.002	88.462	5	14524809	14524859	93278539
contig_178	799	848	Aelia acuminata genome assembly, chromosome: 6	0.002	88.235	5	14656602	14656652	93278539
contig_178	799	848	Aelia acuminata genome assembly, chromosome: 6	0.002	88.235	5	14777634	14777684	93278539
contig_178	761	848	Aelia acuminata genome assembly, chromosome: 6	0.002	80	5	14984111	14984028	93278539
contig_178	799	848	Aelia acuminata genome assembly, chromosome: 6	0.002	88.235	5	15150378	15150328	93278539
contig_178	799	848	Aelia acuminata genome assembly, chromosome: 6	0.002	88.235	5	15173742	15173692	93278539
contig_178	799	848	Aelia acuminata genome assembly, chromosome: 6	0.002	88.235	5	15299401	15299351	93278539
contig_178	799	848	Aelia acuminata genome assembly, chromosome: 6	0.002	88.235	5	15497624	15497674	93278539
contig_178	799	848	Aelia acuminata genome assembly, chromosome: 6	0.002	88.235	5	15781940	15781990	93278539
contig_178	799	848	Aelia acuminata genome assembly, chromosome: 6	0.002	88.235	5	15958107	15958157	93278539
contig_178	815	851	Aelia acuminata genome assembly, chromosome: 6	0.002	94.872	5	16209254	16209216	93278539
contig_178	794	848	Aelia acuminata genome assembly, chromosome: 6	0.002	85.965	5	16499460	16499404	93278539
contig_178	768	848	Aelia acuminata genome assembly, chromosome: 6	0.002	80.723	5	16656059	16656138	93278539
contig_178	799	848	Aelia acuminata genome assembly, chromosome: 6	0.002	88.235	5	17039271	17039221	93278539
contig_178	799	848	Aelia acuminata genome assembly, chromosome: 6	0.002	88.235	5	17311934	17311884	93278539
contig_178	799	848	Aelia acuminata genome assembly, chromosome: 6	0.002	88.235	5	17673433	17673483	93278539
contig_178	799	848	Aelia acuminata genome assembly, chromosome: 6	0.002	88.235	5	17679232	17679282	93278539
contig_178	799	848	Aelia acuminata genome assembly, chromosome: 6	0.002	88.235	5	17905564	17905614	93278539
contig_178	815	851	Aelia acuminata genome assembly, chromosome: 6	0.002	94.872	5	17956667	17956629	93278539
contig_178	799	848	Aelia acuminata genome assembly, chromosome: 6	0.002	88.235	5	18278439	18278389	93278539
contig_178	761	848	Aelia acuminata genome assembly, chromosome: 6	0.002	80	5	18919613	18919529	93278539
contig_178	799	848	Aelia acuminata genome assembly, chromosome: 6	0.002	88.235	5	19176327	19176377	93278539
contig_178	799	848	Aelia acuminata genome assembly, chromosome: 6	0.002	88.235	5	19211314	19211364	93278539
contig_178	799	848	Aelia acuminata genome assembly, chromosome: 6	0.002	88.235	5	19652949	19652999	93278539
contig_178	799	848	Aelia acuminata genome assembly, chromosome: 6	0.002	88.235	5	19736539	19736589	93278539
contig_178	799	848	Aelia acuminata genome assembly, chromosome: 6	0.002	88.235	5	19789523	19789473	93278539
contig_178	799	848	Aelia acuminata genome assembly, chromosome: 6	0.002	88.235	5	20395992	20395942	93278539
contig_178	799	848	Aelia acuminata genome assembly, chromosome: 6	0.002	88.235	5	20462494	20462444	93278539
contig_178	799	848	Aelia acuminata genome assembly, chromosome: 6	0.002	88.235	5	20542152	20542202	93278539
contig_178	799	848	Aelia acuminata genome assembly, chromosome: 6	0.002	88.235	5	20724239	20724289	93278539
contig_178	799	848	Aelia acuminata genome assembly, chromosome: 6	0.002	88.235	5	21133450	21133400	93278539
contig_178	799	848	Aelia acuminata genome assembly, chromosome: 6	0.002	88.235	5	21142667	21142617	93278539
contig_178	799	848	Aelia acuminata genome assembly, chromosome: 6	0.002	88.235	5	21143476	21143426	93278539
contig_178	799	848	Aelia acuminata genome assembly, chromosome: 6	0.002	88.235	5	21192705	21192755	93278539
contig_178	761	848	Aelia acuminata genome assembly, chromosome: 6	0.002	80	5	21204856	21204940	93278539
contig_178	799	848	Aelia acuminata genome assembly, chromosome: 6	0.002	88.235	5	21620148	21620198	93278539
contig_178	799	848	Aelia acuminata genome assembly, chromosome: 6	0.002	88.462	5	21693208	21693258	93278539
contig_178	799	848	Aelia acuminata genome assembly, chromosome: 6	0.002	88.235	5	22148689	22148739	93278539
contig_178	799	848	Aelia acuminata genome assembly, chromosome: 6	0.002	88.235	5	22221240	22221190	93278539
contig_178	799	848	Aelia acuminata genome assembly, chromosome: 6	0.002	88.235	5	22561480	22561530	93278539
contig_178	799	848	Aelia acuminata genome assembly, chromosome: 6	0.002	88.235	5	23203132	23203182	93278539
contig_178	799	848	Aelia acuminata genome assembly, chromosome: 6	0.002	88.235	5	23343014	23343064	93278539
contig_178	807	848	Aelia acuminata genome assembly, chromosome: 6	0.002	92.857	5	23362031	23362071	93278539
contig_178	799	848	Aelia acuminata genome assembly, chromosome: 6	0.002	88.235	5	24292417	24292467	93278539
contig_178	799	848	Aelia acuminata genome assembly, chromosome: 6	0.002	88.235	5	24538223	24538273	93278539
contig_178	799	848	Aelia acuminata genome assembly, chromosome: 6	0.002	88.235	5	24895604	24895654	93278539
contig_178	799	848	Aelia acuminata genome assembly, chromosome: 6	0.002	88.235	5	25007796	25007746	93278539
contig_178	799	848	Aelia acuminata genome assembly, chromosome: 6	0.002	88.235	5	25289946	25289896	93278539
contig_178	799	848	Aelia acuminata genome assembly, chromosome: 6	0.002	88.235	5	25473894	25473944	93278539
contig_178	799	848	Aelia acuminata genome assembly, chromosome: 6	0.002	88.235	5	25659555	25659605	93278539
contig_178	799	848	Aelia acuminata genome assembly, chromosome: 6	0.002	88.235	5	25801194	25801144	93278539
contig_178	799	848	Aelia acuminata genome assembly, chromosome: 6	0.002	88.235	5	25803411	25803461	93278539
contig_178	799	848	Aelia acuminata genome assembly, chromosome: 6	0.002	88.235	5	25804647	25804697	93278539
contig_178	815	849	Aelia acuminata genome assembly, chromosome: 6	0.002	97.222	5	26000258	26000223	93278539
contig_178	799	848	Aelia acuminata genome assembly, chromosome: 6	0.002	88.235	5	26001703	26001653	93278539
contig_178	799	848	Aelia acuminata genome assembly, chromosome: 6	0.002	88.235	5	26628276	26628326	93278539
contig_178	799	848	Aelia acuminata genome assembly, chromosome: 6	0.002	88.235	5	26633733	26633783	93278539
contig_178	799	848	Aelia acuminata genome assembly, chromosome: 6	0.002	88.235	5	26988098	26988048	93278539
contig_178	799	848	Aelia acuminata genome assembly, chromosome: 6	0.002	88.235	5	27528921	27528871	93278539
contig_178	799	848	Aelia acuminata genome assembly, chromosome: 6	0.002	88.235	5	27970362	27970412	93278539
contig_178	799	848	Aelia acuminata genome assembly, chromosome: 6	0.002	88.235	5	28689711	28689661	93278539
contig_178	799	848	Aelia acuminata genome assembly, chromosome: 6	0.002	88.235	5	28803318	28803268	93278539
contig_178	799	848	Aelia acuminata genome assembly, chromosome: 6	0.002	88.235	5	29050569	29050619	93278539
contig_178	799	848	Aelia acuminata genome assembly, chromosome: 6	0.002	88.235	5	29082676	29082626	93278539
contig_178	799	848	Aelia acuminata genome assembly, chromosome: 6	0.002	88.235	5	29175435	29175485	93278539
contig_178	799	848	Aelia acuminata genome assembly, chromosome: 6	0.002	88.235	5	29874379	29874329	93278539
contig_178	799	848	Aelia acuminata genome assembly, chromosome: 6	0.002	88.235	5	30749461	30749511	93278539
contig_178	799	848	Aelia acuminata genome assembly, chromosome: 6	0.002	88.235	5	31156906	31156956	93278539
contig_178	799	848	Aelia acuminata genome assembly, chromosome: 6	0.002	88.235	5	31538960	31538910	93278539
contig_178	799	848	Aelia acuminata genome assembly, chromosome: 6	0.002	88.235	5	31858363	31858413	93278539
contig_178	761	848	Aelia acuminata genome assembly, chromosome: 6	0.002	80	5	32044955	32045039	93278539
contig_178	799	848	Aelia acuminata genome assembly, chromosome: 6	0.002	88	5	32297149	32297100	93278539
contig_178	815	851	Aelia acuminata genome assembly, chromosome: 6	0.002	94.872	5	33015471	33015433	93278539
contig_178	799	848	Aelia acuminata genome assembly, chromosome: 6	0.002	88.235	5	33095632	33095582	93278539
contig_178	799	848	Aelia acuminata genome assembly, chromosome: 6	0.002	88.235	5	33483950	33483900	93278539
contig_178	799	848	Aelia acuminata genome assembly, chromosome: 6	0.002	88.235	5	33941531	33941481	93278539
contig_178	815	851	Aelia acuminata genome assembly, chromosome: 6	0.002	94.872	5	34324298	34324260	93278539
contig_178	761	848	Aelia acuminata genome assembly, chromosome: 6	0.002	80.435	5	34676578	34676662	93278539
contig_178	799	848	Aelia acuminata genome assembly, chromosome: 6	0.002	88.235	5	35147916	35147866	93278539
contig_178	799	848	Aelia acuminata genome assembly, chromosome: 6	0.002	88.235	5	35261316	35261266	93278539
contig_178	799	848	Aelia acuminata genome assembly, chromosome: 6	0.002	88.235	5	35264803	35264853	93278539
contig_178	799	848	Aelia acuminata genome assembly, chromosome: 6	0.002	88.235	5	35267346	35267296	93278539
contig_178	799	848	Aelia acuminata genome assembly, chromosome: 6	0.002	88.235	5	35276115	35276165	93278539
contig_178	799	848	Aelia acuminata genome assembly, chromosome: 6	0.002	88.235	5	35643214	35643164	93278539
contig_178	799	848	Aelia acuminata genome assembly, chromosome: 6	0.002	88.235	5	35643637	35643687	93278539
contig_178	723	848	Aelia acuminata genome assembly, chromosome: 6	0.002	77.344	5	35825988	35825876	93278539
contig_178	799	848	Aelia acuminata genome assembly, chromosome: 6	0.002	88.235	5	35849894	35849944	93278539
contig_178	799	848	Aelia acuminata genome assembly, chromosome: 6	0.002	88.235	5	35943282	35943332	93278539
contig_178	799	848	Aelia acuminata genome assembly, chromosome: 6	0.002	88.235	5	36129230	36129180	93278539
contig_178	761	848	Aelia acuminata genome assembly, chromosome: 6	0.002	80	5	36835054	36835138	93278539
contig_178	799	848	Aelia acuminata genome assembly, chromosome: 6	0.002	88.235	5	36840441	36840391	93278539
contig_178	799	848	Aelia acuminata genome assembly, chromosome: 6	0.002	88.235	5	37742606	37742656	93278539
contig_178	799	848	Aelia acuminata genome assembly, chromosome: 6	0.002	88.235	5	37926740	37926690	93278539
contig_178	799	848	Aelia acuminata genome assembly, chromosome: 6	0.002	88.235	5	38409505	38409455	93278539
contig_178	799	848	Aelia acuminata genome assembly, chromosome: 6	0.002	88.235	5	38751837	38751887	93278539
contig_178	799	848	Aelia acuminata genome assembly, chromosome: 6	0.002	88.235	5	38755829	38755779	93278539
contig_178	799	848	Aelia acuminata genome assembly, chromosome: 6	0.002	88.235	5	39878204	39878254	93278539
contig_178	799	848	Aelia acuminata genome assembly, chromosome: 6	0.002	88.235	5	40162132	40162082	93278539
contig_178	799	848	Aelia acuminata genome assembly, chromosome: 6	0.002	88.235	5	40972577	40972527	93278539
contig_178	799	848	Aelia acuminata genome assembly, chromosome: 6	0.002	88.235	5	41242543	41242493	93278539
contig_178	799	848	Aelia acuminata genome assembly, chromosome: 6	0.002	88.235	5	41288391	41288341	93278539
contig_178	799	848	Aelia acuminata genome assembly, chromosome: 6	0.002	88.235	5	42552575	42552525	93278539
contig_178	799	848	Aelia acuminata genome assembly, chromosome: 6	0.002	88.235	5	43053585	43053535	93278539
contig_178	799	848	Aelia acuminata genome assembly, chromosome: 6	0.002	88.235	5	43616916	43616966	93278539
contig_178	799	848	Aelia acuminata genome assembly, chromosome: 6	0.002	88.235	5	44291245	44291295	93278539
contig_178	799	848	Aelia acuminata genome assembly, chromosome: 6	0.002	88.235	5	44706842	44706792	93278539
contig_178	799	848	Aelia acuminata genome assembly, chromosome: 6	0.002	88.235	5	44708410	44708360	93278539
contig_178	799	848	Aelia acuminata genome assembly, chromosome: 6	0.002	88.235	5	45672880	45672930	93278539
contig_178	799	848	Aelia acuminata genome assembly, chromosome: 6	0.002	88.235	5	45842404	45842454	93278539
contig_178	799	848	Aelia acuminata genome assembly, chromosome: 6	0.002	88.235	5	45935230	45935180	93278539
contig_178	799	848	Aelia acuminata genome assembly, chromosome: 6	0.002	88.235	5	46197326	46197376	93278539
contig_178	799	848	Aelia acuminata genome assembly, chromosome: 6	0.002	88.235	5	46205905	46205855	93278539
contig_178	799	848	Aelia acuminata genome assembly, chromosome: 6	0.002	88.235	5	46848262	46848212	93278539
contig_178	799	848	Aelia acuminata genome assembly, chromosome: 6	0.002	88.235	5	47903983	47903933	93278539
contig_178	799	848	Aelia acuminata genome assembly, chromosome: 6	0.002	88.235	5	48053044	48053094	93278539
contig_178	799	848	Aelia acuminata genome assembly, chromosome: 6	0.002	88.235	5	48191713	48191763	93278539
contig_178	799	848	Aelia acuminata genome assembly, chromosome: 6	0.002	88.235	5	48197908	48197958	93278539
contig_178	799	848	Aelia acuminata genome assembly, chromosome: 6	0.002	88.235	5	48219592	48219542	93278539
contig_178	799	848	Aelia acuminata genome assembly, chromosome: 6	0.002	88.235	5	48220571	48220521	93278539
contig_178	799	848	Aelia acuminata genome assembly, chromosome: 6	0.002	88.235	5	48529151	48529101	93278539
contig_178	799	848	Aelia acuminata genome assembly, chromosome: 6	0.002	88.235	5	48622128	48622178	93278539
contig_178	799	848	Aelia acuminata genome assembly, chromosome: 6	0.002	88.235	5	49409804	49409854	93278539
contig_178	799	848	Aelia acuminata genome assembly, chromosome: 6	0.002	88.235	5	49426284	49426234	93278539
contig_178	799	848	Aelia acuminata genome assembly, chromosome: 6	0.002	88.235	5	49499298	49499348	93278539
contig_178	803	846	Aelia acuminata genome assembly, chromosome: 6	0.002	90.909	5	50257282	50257239	93278539
contig_178	799	848	Aelia acuminata genome assembly, chromosome: 6	0.002	88.235	5	50354339	50354389	93278539
contig_178	799	848	Aelia acuminata genome assembly, chromosome: 6	0.002	88.235	5	50639762	50639712	93278539
contig_178	799	848	Aelia acuminata genome assembly, chromosome: 6	0.002	88.235	5	50807928	50807878	93278539
contig_178	799	848	Aelia acuminata genome assembly, chromosome: 6	0.002	88.235	5	51078691	51078641	93278539
contig_178	799	848	Aelia acuminata genome assembly, chromosome: 6	0.002	88.235	5	51392740	51392790	93278539
contig_178	799	848	Aelia acuminata genome assembly, chromosome: 6	0.002	88.235	5	51395971	51395921	93278539
contig_178	799	848	Aelia acuminata genome assembly, chromosome: 6	0.002	88.235	5	51500903	51500853	93278539
contig_178	799	848	Aelia acuminata genome assembly, chromosome: 6	0.002	88.235	5	51575922	51575972	93278539
contig_178	799	848	Aelia acuminata genome assembly, chromosome: 6	0.002	88.235	5	51668677	51668627	93278539
contig_178	799	848	Aelia acuminata genome assembly, chromosome: 6	0.002	88.235	5	52601370	52601320	93278539
contig_178	799	848	Aelia acuminata genome assembly, chromosome: 6	0.002	88.235	5	53161077	53161127	93278539
contig_178	761	848	Aelia acuminata genome assembly, chromosome: 6	0.002	80	5	53604248	53604164	93278539
contig_178	799	848	Aelia acuminata genome assembly, chromosome: 6	0.002	88.235	5	54435227	54435277	93278539
contig_178	799	848	Aelia acuminata genome assembly, chromosome: 6	0.002	88.235	5	54615554	54615504	93278539
contig_178	799	848	Aelia acuminata genome assembly, chromosome: 6	0.002	88.235	5	54616279	54616229	93278539
contig_178	799	848	Aelia acuminata genome assembly, chromosome: 6	0.002	88.235	5	54617082	54617032	93278539
contig_178	799	848	Aelia acuminata genome assembly, chromosome: 6	0.002	88.235	5	54673596	54673546	93278539
contig_178	799	848	Aelia acuminata genome assembly, chromosome: 6	0.002	88.235	5	55284371	55284321	93278539
contig_178	803	852	Aelia acuminata genome assembly, chromosome: 6	0.002	88	5	55360096	55360145	93278539
contig_178	799	848	Aelia acuminata genome assembly, chromosome: 6	0.002	88.235	5	55484072	55484022	93278539
contig_178	799	848	Aelia acuminata genome assembly, chromosome: 6	0.002	88.235	5	55880218	55880268	93278539
contig_178	799	848	Aelia acuminata genome assembly, chromosome: 6	0.002	88.235	5	56731123	56731173	93278539
contig_178	799	848	Aelia acuminata genome assembly, chromosome: 6	0.002	88.235	5	56825040	56825090	93278539
contig_178	799	848	Aelia acuminata genome assembly, chromosome: 6	0.002	88.235	5	56946364	56946314	93278539
contig_178	799	848	Aelia acuminata genome assembly, chromosome: 6	0.002	88.235	5	57838538	57838588	93278539
contig_178	799	848	Aelia acuminata genome assembly, chromosome: 6	0.002	88.235	5	57989876	57989926	93278539
contig_178	815	851	Aelia acuminata genome assembly, chromosome: 6	0.002	94.872	5	58852693	58852655	93278539
contig_178	761	848	Aelia acuminata genome assembly, chromosome: 6	0.002	80	5	59065207	59065291	93278539
contig_178	799	848	Aelia acuminata genome assembly, chromosome: 6	0.002	88.235	5	59108935	59108985	93278539
contig_178	799	848	Aelia acuminata genome assembly, chromosome: 6	0.002	88.235	5	59219756	59219806	93278539
contig_178	799	848	Aelia acuminata genome assembly, chromosome: 6	0.002	88.235	5	59486244	59486294	93278539
contig_178	799	848	Aelia acuminata genome assembly, chromosome: 6	0.002	88.235	5	59736474	59736424	93278539
contig_178	799	848	Aelia acuminata genome assembly, chromosome: 6	0.002	88.235	5	60137752	60137702	93278539
contig_178	807	848	Aelia acuminata genome assembly, chromosome: 6	0.002	92.857	5	60956458	60956418	93278539
contig_178	803	846	Aelia acuminata genome assembly, chromosome: 6	0.002	91.111	5	60990664	60990707	93278539
contig_178	799	848	Aelia acuminata genome assembly, chromosome: 6	0.002	88.235	5	61171275	61171325	93278539
contig_178	799	848	Aelia acuminata genome assembly, chromosome: 6	0.002	88.235	5	61997680	61997630	93278539
contig_178	769	846	Aelia acuminata genome assembly, chromosome: 6	0.002	81.25	5	62183240	62183316	93278539
contig_178	799	848	Aelia acuminata genome assembly, chromosome: 6	0.002	88.235	5	62226398	62226448	93278539
contig_178	799	848	Aelia acuminata genome assembly, chromosome: 6	0.002	88.235	5	62294621	62294571	93278539
contig_178	799	848	Aelia acuminata genome assembly, chromosome: 6	0.002	88.235	5	62958885	62958835	93278539
contig_178	799	848	Aelia acuminata genome assembly, chromosome: 6	0.002	88.235	5	63094042	63094092	93278539
contig_178	799	848	Aelia acuminata genome assembly, chromosome: 6	0.002	88.235	5	63123010	63122960	93278539
contig_178	815	851	Aelia acuminata genome assembly, chromosome: 6	0.002	94.872	5	63153135	63153173	93278539
contig_178	815	858	Aelia acuminata genome assembly, chromosome: 6	0.002	91.111	5	63194696	63194652	93278539
contig_178	799	848	Aelia acuminata genome assembly, chromosome: 6	0.002	88.235	5	63987653	63987603	93278539
contig_178	797	848	Aelia acuminata genome assembly, chromosome: 6	0.002	87.037	5	64108580	64108633	93278539
contig_178	799	848	Aelia acuminata genome assembly, chromosome: 6	0.002	88.235	5	64169588	64169638	93278539
contig_178	814	848	Aelia acuminata genome assembly, chromosome: 6	0.002	97.143	5	64567291	64567257	93278539
contig_178	799	848	Aelia acuminata genome assembly, chromosome: 6	0.002	88.235	5	64759277	64759227	93278539
contig_178	799	848	Aelia acuminata genome assembly, chromosome: 6	0.002	88.235	5	64855016	64855066	93278539
contig_178	802	848	Aelia acuminata genome assembly, chromosome: 6	0.002	89.362	5	65126256	65126302	93278539
contig_178	799	848	Aelia acuminata genome assembly, chromosome: 6	0.002	88.235	5	65772723	65772773	93278539
contig_178	799	848	Aelia acuminata genome assembly, chromosome: 6	0.002	88.235	5	65972933	65972983	93278539
contig_178	815	858	Aelia acuminata genome assembly, chromosome: 6	0.002	91.111	5	65989669	65989625	93278539
contig_178	799	848	Aelia acuminata genome assembly, chromosome: 6	0.002	88.235	5	66470898	66470848	93278539
contig_178	761	848	Aelia acuminata genome assembly, chromosome: 6	0.002	80	5	66711867	66711951	93278539
contig_178	799	848	Aelia acuminata genome assembly, chromosome: 6	0.002	88.235	5	66859975	66860025	93278539
contig_178	799	848	Aelia acuminata genome assembly, chromosome: 6	0.002	88.235	5	67124936	67124986	93278539
contig_178	799	848	Aelia acuminata genome assembly, chromosome: 6	0.002	88.235	5	67261152	67261102	93278539
contig_178	799	848	Aelia acuminata genome assembly, chromosome: 6	0.002	88.235	5	67835237	67835287	93278539
contig_178	799	848	Aelia acuminata genome assembly, chromosome: 6	0.002	88.235	5	67910646	67910596	93278539
contig_178	799	848	Aelia acuminata genome assembly, chromosome: 6	0.002	88.235	5	68131270	68131220	93278539
contig_178	799	848	Aelia acuminata genome assembly, chromosome: 6	0.002	88.235	5	68216128	68216178	93278539
contig_178	799	848	Aelia acuminata genome assembly, chromosome: 6	0.002	88.235	5	68285977	68286027	93278539
contig_178	815	849	Aelia acuminata genome assembly, chromosome: 6	0.002	97.222	5	68411637	68411602	93278539
contig_178	799	848	Aelia acuminata genome assembly, chromosome: 6	0.002	88.235	5	68660889	68660839	93278539
contig_178	799	848	Aelia acuminata genome assembly, chromosome: 6	0.002	88.235	5	68782385	68782335	93278539
contig_178	799	848	Aelia acuminata genome assembly, chromosome: 6	0.002	88.235	5	68786107	68786057	93278539
contig_178	799	848	Aelia acuminata genome assembly, chromosome: 6	0.002	88.235	5	68790771	68790721	93278539
contig_178	799	848	Aelia acuminata genome assembly, chromosome: 6	0.002	88.235	5	68836228	68836278	93278539
contig_178	799	848	Aelia acuminata genome assembly, chromosome: 6	0.002	88.235	5	68888686	68888736	93278539
contig_178	799	848	Aelia acuminata genome assembly, chromosome: 6	0.002	88.235	5	68894639	68894589	93278539
contig_178	799	848	Aelia acuminata genome assembly, chromosome: 6	0.002	88.235	5	69074417	69074367	93278539
contig_178	799	848	Aelia acuminata genome assembly, chromosome: 6	0.002	88.235	5	69438937	69438887	93278539
contig_178	799	848	Aelia acuminata genome assembly, chromosome: 6	0.002	88.235	5	69498756	69498706	93278539
contig_178	799	848	Aelia acuminata genome assembly, chromosome: 6	0.002	88.235	5	69634559	69634609	93278539
contig_178	799	848	Aelia acuminata genome assembly, chromosome: 6	0.002	88.235	5	70431115	70431165	93278539
contig_178	799	848	Aelia acuminata genome assembly, chromosome: 6	0.002	88.235	5	70634457	70634407	93278539
contig_178	799	848	Aelia acuminata genome assembly, chromosome: 6	0.002	88.235	5	70934013	70934063	93278539
contig_178	799	848	Aelia acuminata genome assembly, chromosome: 6	0.002	88.235	5	71166300	71166250	93278539
contig_178	815	852	Aelia acuminata genome assembly, chromosome: 6	0.002	94.872	5	72052099	72052061	93278539
contig_178	799	848	Aelia acuminata genome assembly, chromosome: 6	0.002	88.235	5	72146350	72146300	93278539
contig_178	799	848	Aelia acuminata genome assembly, chromosome: 6	0.002	88.235	5	72148481	72148431	93278539
contig_178	814	848	Aelia acuminata genome assembly, chromosome: 6	0.002	97.143	5	72656702	72656668	93278539
contig_178	799	848	Aelia acuminata genome assembly, chromosome: 6	0.002	88.235	5	72663766	72663716	93278539
contig_178	761	848	Aelia acuminata genome assembly, chromosome: 6	0.002	80.22	5	72710227	72710143	93278539
contig_178	799	848	Aelia acuminata genome assembly, chromosome: 6	0.002	88.235	5	72722348	72722398	93278539
contig_178	799	848	Aelia acuminata genome assembly, chromosome: 6	0.002	88.235	5	73098627	73098677	93278539
contig_178	799	848	Aelia acuminata genome assembly, chromosome: 6	0.002	88.235	5	73317360	73317310	93278539
contig_178	815	849	Aelia acuminata genome assembly, chromosome: 6	0.002	97.222	5	73337007	73337042	93278539
contig_178	815	849	Aelia acuminata genome assembly, chromosome: 6	0.002	97.222	5	73416375	73416410	93278539
contig_178	799	848	Aelia acuminata genome assembly, chromosome: 6	0.002	88.235	5	74144091	74144041	93278539
contig_178	799	848	Aelia acuminata genome assembly, chromosome: 6	0.002	88.235	5	74289076	74289126	93278539
contig_178	799	848	Aelia acuminata genome assembly, chromosome: 6	0.002	88.235	5	74445956	74445906	93278539
contig_178	799	848	Aelia acuminata genome assembly, chromosome: 6	0.002	88.235	5	74567678	74567628	93278539
contig_178	799	848	Aelia acuminata genome assembly, chromosome: 6	0.002	88.235	5	74584692	74584742	93278539
contig_178	799	848	Aelia acuminata genome assembly, chromosome: 6	0.002	88.235	5	74675495	74675545	93278539
contig_178	799	848	Aelia acuminata genome assembly, chromosome: 6	0.002	88.235	5	75013015	75013065	93278539
contig_178	799	848	Aelia acuminata genome assembly, chromosome: 6	0.002	88.235	5	75021382	75021432	93278539
contig_178	799	848	Aelia acuminata genome assembly, chromosome: 6	0.002	88.235	5	75560880	75560830	93278539
contig_178	799	848	Aelia acuminata genome assembly, chromosome: 6	0.002	88.235	5	75584691	75584641	93278539
contig_178	799	848	Aelia acuminata genome assembly, chromosome: 6	0.002	88.235	5	75938947	75938997	93278539
contig_178	799	848	Aelia acuminata genome assembly, chromosome: 6	0.002	88.235	5	76133238	76133288	93278539
contig_178	799	848	Aelia acuminata genome assembly, chromosome: 6	0.002	88.235	5	76187704	76187754	93278539
contig_178	799	848	Aelia acuminata genome assembly, chromosome: 6	0.002	88.235	5	76188329	76188379	93278539
contig_178	799	848	Aelia acuminata genome assembly, chromosome: 6	0.002	88.235	5	76360024	76359974	93278539
contig_178	799	848	Aelia acuminata genome assembly, chromosome: 6	0.002	88.235	5	76414080	76414130	93278539
contig_178	799	848	Aelia acuminata genome assembly, chromosome: 6	0.002	88.235	5	76938012	76937962	93278539
contig_178	799	848	Aelia acuminata genome assembly, chromosome: 6	0.002	88.235	5	77519072	77519022	93278539
contig_178	769	848	Aelia acuminata genome assembly, chromosome: 6	0.002	80.723	5	77674917	77674838	93278539
contig_178	799	848	Aelia acuminata genome assembly, chromosome: 6	0.002	88.235	5	77765603	77765653	93278539
contig_178	799	848	Aelia acuminata genome assembly, chromosome: 6	0.002	88.235	5	78318730	78318680	93278539
contig_178	799	848	Aelia acuminata genome assembly, chromosome: 6	0.002	88.235	5	78723300	78723350	93278539
contig_178	799	848	Aelia acuminata genome assembly, chromosome: 6	0.002	88.235	5	78755928	78755978	93278539
contig_178	806	848	Aelia acuminata genome assembly, chromosome: 6	0.002	91.111	5	78890458	78890502	93278539
contig_178	806	848	Aelia acuminata genome assembly, chromosome: 6	0.002	91.111	5	78934109	78934065	93278539
contig_178	799	848	Aelia acuminata genome assembly, chromosome: 6	0.002	88.235	5	78944288	78944238	93278539
contig_178	807	848	Aelia acuminata genome assembly, chromosome: 6	0.002	92.857	5	79505824	79505864	93278539
contig_178	799	848	Aelia acuminata genome assembly, chromosome: 6	0.002	88.235	5	79675218	79675268	93278539
contig_178	815	864	Aelia acuminata genome assembly, chromosome: 6	0.002	88.235	5	79699428	79699378	93278539
contig_178	799	848	Aelia acuminata genome assembly, chromosome: 6	0.002	88.235	5	80118020	80117970	93278539
contig_178	799	848	Aelia acuminata genome assembly, chromosome: 6	0.002	88.235	5	80161353	80161303	93278539
contig_178	799	848	Aelia acuminata genome assembly, chromosome: 6	0.002	88.235	5	80287987	80287937	93278539
contig_178	799	848	Aelia acuminata genome assembly, chromosome: 6	0.002	88.235	5	80565306	80565356	93278539
contig_178	799	848	Aelia acuminata genome assembly, chromosome: 6	0.002	88.235	5	80848797	80848847	93278539
contig_178	799	848	Aelia acuminata genome assembly, chromosome: 6	0.002	88.235	5	81062491	81062441	93278539
contig_178	799	848	Aelia acuminata genome assembly, chromosome: 6	0.002	88.235	5	81116421	81116471	93278539
contig_178	815	849	Aelia acuminata genome assembly, chromosome: 6	0.002	97.222	5	81347507	81347542	93278539
contig_178	799	848	Aelia acuminata genome assembly, chromosome: 6	0.002	88.235	5	81448466	81448416	93278539
contig_178	723	848	Aelia acuminata genome assembly, chromosome: 6	0.002	77.344	5	81506628	81506740	93278539
contig_178	799	848	Aelia acuminata genome assembly, chromosome: 6	0.002	88.235	5	81587128	81587078	93278539
contig_178	799	848	Aelia acuminata genome assembly, chromosome: 6	0.002	88.235	5	81989102	81989052	93278539
contig_178	799	848	Aelia acuminata genome assembly, chromosome: 6	0.002	88.235	5	82006925	82006875	93278539
contig_178	799	848	Aelia acuminata genome assembly, chromosome: 6	0.002	88.235	5	82274742	82274792	93278539
contig_178	799	848	Aelia acuminata genome assembly, chromosome: 6	0.002	88.235	5	82332745	82332795	93278539
contig_178	799	848	Aelia acuminata genome assembly, chromosome: 6	0.002	88.235	5	82708331	82708281	93278539
contig_178	799	848	Aelia acuminata genome assembly, chromosome: 6	0.002	88.235	5	82900752	82900702	93278539
contig_178	799	848	Aelia acuminata genome assembly, chromosome: 6	0.002	88.235	5	82940753	82940803	93278539
contig_178	799	848	Aelia acuminata genome assembly, chromosome: 6	0.002	88.235	5	82996778	82996828	93278539
contig_178	799	848	Aelia acuminata genome assembly, chromosome: 6	0.002	88.235	5	83108689	83108639	93278539
contig_178	799	848	Aelia acuminata genome assembly, chromosome: 6	0.002	88.235	5	83125398	83125348	93278539
contig_178	799	848	Aelia acuminata genome assembly, chromosome: 6	0.002	88.235	5	83163478	83163528	93278539
contig_178	799	848	Aelia acuminata genome assembly, chromosome: 6	0.002	88.235	5	83223386	83223336	93278539
contig_178	799	848	Aelia acuminata genome assembly, chromosome: 6	0.002	88.235	5	83299585	83299635	93278539
contig_178	799	848	Aelia acuminata genome assembly, chromosome: 6	0.002	88.235	5	83386333	83386283	93278539
contig_178	799	848	Aelia acuminata genome assembly, chromosome: 6	0.002	88.235	5	83404726	83404776	93278539
contig_178	799	848	Aelia acuminata genome assembly, chromosome: 6	0.002	88.235	5	83579788	83579738	93278539
contig_178	799	848	Aelia acuminata genome assembly, chromosome: 6	0.002	88.235	5	83582158	83582108	93278539
contig_178	799	848	Aelia acuminata genome assembly, chromosome: 6	0.002	88.235	5	84029035	84029085	93278539
contig_178	799	848	Aelia acuminata genome assembly, chromosome: 6	0.002	88.235	5	84591851	84591901	93278539
contig_178	799	848	Aelia acuminata genome assembly, chromosome: 6	0.002	88.235	5	84743565	84743615	93278539
contig_178	799	848	Aelia acuminata genome assembly, chromosome: 6	0.002	88.235	5	84823024	84823074	93278539
contig_178	799	848	Aelia acuminata genome assembly, chromosome: 6	0.002	88.235	5	84935182	84935132	93278539
contig_178	799	848	Aelia acuminata genome assembly, chromosome: 6	0.002	88.235	5	85117624	85117674	93278539
contig_178	799	848	Aelia acuminata genome assembly, chromosome: 6	0.002	88.235	5	85127789	85127839	93278539
contig_178	799	848	Aelia acuminata genome assembly, chromosome: 6	0.002	88.235	5	85155238	85155288	93278539
contig_178	815	849	Aelia acuminata genome assembly, chromosome: 6	0.002	97.222	5	85243534	85243569	93278539
contig_178	761	848	Aelia acuminata genome assembly, chromosome: 6	0.002	80	5	85691849	85691765	93278539
contig_178	799	848	Aelia acuminata genome assembly, chromosome: 6	0.002	88.235	5	85932295	85932345	93278539
contig_178	799	848	Aelia acuminata genome assembly, chromosome: 6	0.002	88.235	5	85953112	85953062	93278539
contig_178	799	848	Aelia acuminata genome assembly, chromosome: 6	0.002	88.235	5	85962142	85962192	93278539
contig_178	799	848	Aelia acuminata genome assembly, chromosome: 6	0.002	88.235	5	86013194	86013144	93278539
contig_178	799	848	Aelia acuminata genome assembly, chromosome: 6	0.002	88.235	5	86040795	86040745	93278539
contig_178	799	848	Aelia acuminata genome assembly, chromosome: 6	0.002	88.235	5	86054116	86054066	93278539
contig_178	799	848	Aelia acuminata genome assembly, chromosome: 6	0.002	88.235	5	86303488	86303438	93278539
contig_178	799	848	Aelia acuminata genome assembly, chromosome: 6	0.002	88.235	5	86337662	86337712	93278539
contig_178	799	848	Aelia acuminata genome assembly, chromosome: 6	0.002	88.235	5	86433258	86433208	93278539
contig_178	799	848	Aelia acuminata genome assembly, chromosome: 6	0.002	88.235	5	86632098	86632148	93278539
contig_178	799	848	Aelia acuminata genome assembly, chromosome: 6	0.002	88.235	5	86711081	86711131	93278539
contig_178	799	848	Aelia acuminata genome assembly, chromosome: 6	0.002	88.235	5	86720353	86720403	93278539
contig_178	799	848	Aelia acuminata genome assembly, chromosome: 6	0.002	88.235	5	86770713	86770763	93278539
contig_178	799	848	Aelia acuminata genome assembly, chromosome: 6	0.002	88.235	5	86773408	86773458	93278539
contig_178	799	848	Aelia acuminata genome assembly, chromosome: 6	0.002	88.235	5	86776500	86776450	93278539
contig_178	799	848	Aelia acuminata genome assembly, chromosome: 6	0.002	88.235	5	86853505	86853455	93278539
contig_178	799	848	Aelia acuminata genome assembly, chromosome: 6	0.002	88.235	5	86913505	86913555	93278539
contig_178	799	848	Aelia acuminata genome assembly, chromosome: 6	0.002	88.235	5	87028850	87028900	93278539
contig_178	799	848	Aelia acuminata genome assembly, chromosome: 6	0.002	88.235	5	87062304	87062254	93278539
contig_178	799	848	Aelia acuminata genome assembly, chromosome: 6	0.002	88.235	5	87186072	87186022	93278539
contig_178	799	848	Aelia acuminata genome assembly, chromosome: 6	0.002	88.235	5	87300268	87300218	93278539
contig_178	799	848	Aelia acuminata genome assembly, chromosome: 6	0.002	88.235	5	87610275	87610325	93278539
contig_178	799	848	Aelia acuminata genome assembly, chromosome: 6	0.002	88.235	5	87806238	87806188	93278539
contig_178	799	848	Aelia acuminata genome assembly, chromosome: 6	0.002	88.235	5	87970624	87970674	93278539
contig_178	799	848	Aelia acuminata genome assembly, chromosome: 6	0.002	88.235	5	88213278	88213228	93278539
contig_178	799	848	Aelia acuminata genome assembly, chromosome: 6	0.002	88.235	5	88318525	88318575	93278539
contig_178	799	848	Aelia acuminata genome assembly, chromosome: 6	0.002	88.235	5	88407367	88407417	93278539
contig_178	799	848	Aelia acuminata genome assembly, chromosome: 6	0.002	88.235	5	88464363	88464313	93278539
contig_178	799	848	Aelia acuminata genome assembly, chromosome: 6	0.002	88.235	5	88467091	88467041	93278539
contig_178	799	848	Aelia acuminata genome assembly, chromosome: 6	0.002	88.235	5	88674015	88674065	93278539
contig_178	799	848	Aelia acuminata genome assembly, chromosome: 6	0.002	88.235	5	88676181	88676231	93278539
contig_178	799	848	Aelia acuminata genome assembly, chromosome: 6	0.002	88.235	5	88749812	88749862	93278539
contig_178	799	848	Aelia acuminata genome assembly, chromosome: 6	0.002	88.235	5	89082329	89082379	93278539
contig_178	745	848	Aelia acuminata genome assembly, chromosome: 6	0.002	78.302	5	89267524	89267427	93278539
contig_178	799	848	Aelia acuminata genome assembly, chromosome: 6	0.002	88.235	5	89326386	89326436	93278539
contig_178	799	848	Aelia acuminata genome assembly, chromosome: 6	0.002	88.235	5	89379188	89379138	93278539
contig_178	799	848	Aelia acuminata genome assembly, chromosome: 6	0.002	88.235	5	89506831	89506881	93278539
contig_178	799	848	Aelia acuminata genome assembly, chromosome: 6	0.002	88.235	5	89658087	89658137	93278539
contig_178	799	848	Aelia acuminata genome assembly, chromosome: 6	0.002	88.235	5	89661004	89661054	93278539
contig_178	799	848	Aelia acuminata genome assembly, chromosome: 6	0.002	88.235	5	89723011	89723061	93278539
contig_178	799	848	Aelia acuminata genome assembly, chromosome: 6	0.002	88.235	5	89735546	89735496	93278539
contig_178	799	848	Aelia acuminata genome assembly, chromosome: 6	0.002	88.235	5	89748270	89748220	93278539
contig_178	799	848	Aelia acuminata genome assembly, chromosome: 6	0.002	88.235	5	90099138	90099088	93278539
contig_178	799	848	Aelia acuminata genome assembly, chromosome: 6	0.002	88.235	5	90477936	90477886	93278539
contig_178	799	848	Aelia acuminata genome assembly, chromosome: 6	0.002	88.235	5	90563205	90563255	93278539
contig_178	799	848	Aelia acuminata genome assembly, chromosome: 6	0.002	88.235	5	91275518	91275468	93278539
contig_178	799	848	Aelia acuminata genome assembly, chromosome: 6	0.002	88.235	5	91318052	91318002	93278539
contig_178	799	848	Aelia acuminata genome assembly, chromosome: 6	0.002	88.235	5	91514369	91514419	93278539
contig_178	761	848	Aelia acuminata genome assembly, chromosome: 6	0.002	80.435	5	91628849	91628933	93278539
contig_178	799	848	Aelia acuminata genome assembly, chromosome: 6	0.002	88.235	5	91883670	91883620	93278539
contig_178	799	848	Aelia acuminata genome assembly, chromosome: 6	0.002	88.235	5	92403682	92403732	93278539
contig_178	799	848	Aelia acuminata genome assembly, chromosome: 6	0.002	88.235	5	92450106	92450156	93278539
contig_178	799	848	Aelia acuminata genome assembly, chromosome: 6	0.002	88.235	5	92905495	92905445	93278539
contig_178	799	848	Aelia acuminata genome assembly, chromosome: 6	0.002	88.235	5	92926501	92926551	93278539
contig_178	799	848	Aelia acuminata genome assembly, chromosome: 6	0.002	88.235	5	93085911	93085861	93278539
contig_178	799	848	Aelia acuminata genome assembly, chromosome: 6	0.002	88.235	5	93179873	93179823	93278539
contig_178	799	848	Aelia acuminata genome assembly, chromosome: 6	0.002	88.235	5	93184583	93184533	93278539
contig_178	799	848	Aelia acuminata genome assembly, chromosome: 6	0.002	88.235	5	93185833	93185783	93278539
contig_178	815	848	Aelia acuminata genome assembly, chromosome: 6	0.007	97.143	5	49742	49708	93278539
contig_178	815	848	Aelia acuminata genome assembly, chromosome: 6	0.007	97.143	5	52301	52335	93278539
contig_178	815	851	Aelia acuminata genome assembly, chromosome: 6	0.007	94.737	5	53628	53591	93278539
contig_178	815	848	Aelia acuminata genome assembly, chromosome: 6	0.007	97.143	5	54435	54401	93278539
contig_178	815	848	Aelia acuminata genome assembly, chromosome: 6	0.007	97.143	5	54804	54838	93278539
contig_178	815	848	Aelia acuminata genome assembly, chromosome: 6	0.007	97.143	5	77682	77648	93278539
contig_178	815	848	Aelia acuminata genome assembly, chromosome: 6	0.007	97.143	5	78137	78103	93278539
contig_178	815	848	Aelia acuminata genome assembly, chromosome: 6	0.007	97.143	5	79423	79389	93278539
contig_178	815	848	Aelia acuminata genome assembly, chromosome: 6	0.007	97.143	5	83740	83774	93278539
contig_178	815	848	Aelia acuminata genome assembly, chromosome: 6	0.007	97.143	5	86390	86356	93278539
contig_178	815	848	Aelia acuminata genome assembly, chromosome: 6	0.007	97.143	5	87777	87743	93278539
contig_178	815	848	Aelia acuminata genome assembly, chromosome: 6	0.007	97.143	5	89820	89786	93278539
contig_178	815	848	Aelia acuminata genome assembly, chromosome: 6	0.007	97.143	5	108060	108094	93278539
contig_178	815	848	Aelia acuminata genome assembly, chromosome: 6	0.007	97.143	5	112068	112102	93278539
contig_178	815	848	Aelia acuminata genome assembly, chromosome: 6	0.007	97.143	5	114581	114615	93278539
contig_178	815	848	Aelia acuminata genome assembly, chromosome: 6	0.007	97.143	5	128270	128236	93278539
contig_178	815	848	Aelia acuminata genome assembly, chromosome: 6	0.007	97.143	5	131001	130967	93278539
contig_178	815	848	Aelia acuminata genome assembly, chromosome: 6	0.007	97.143	5	145651	145685	93278539
contig_178	815	848	Aelia acuminata genome assembly, chromosome: 6	0.007	97.143	5	148140	148174	93278539
contig_178	815	848	Aelia acuminata genome assembly, chromosome: 6	0.007	97.143	5	149750	149784	93278539
contig_178	815	848	Aelia acuminata genome assembly, chromosome: 6	0.007	97.143	5	153903	153869	93278539
contig_178	815	848	Aelia acuminata genome assembly, chromosome: 6	0.007	97.143	5	155728	155694	93278539
contig_178	815	848	Aelia acuminata genome assembly, chromosome: 6	0.007	97.143	5	189832	189866	93278539
contig_178	815	848	Aelia acuminata genome assembly, chromosome: 6	0.007	97.143	5	201741	201775	93278539
contig_178	815	848	Aelia acuminata genome assembly, chromosome: 6	0.007	97.143	5	202881	202915	93278539
contig_178	769	848	Aelia acuminata genome assembly, chromosome: 6	0.007	80.488	5	270155	270233	93278539
contig_178	815	848	Aelia acuminata genome assembly, chromosome: 6	0.007	97.143	5	270898	270932	93278539
contig_178	815	848	Aelia acuminata genome assembly, chromosome: 6	0.007	97.143	5	418185	418151	93278539
contig_178	815	848	Aelia acuminata genome assembly, chromosome: 6	0.007	97.143	5	436542	436508	93278539
contig_178	815	848	Aelia acuminata genome assembly, chromosome: 6	0.007	97.143	5	446173	446207	93278539
contig_178	815	848	Aelia acuminata genome assembly, chromosome: 6	0.007	97.143	5	489788	489822	93278539
contig_178	815	848	Aelia acuminata genome assembly, chromosome: 6	0.007	97.143	5	490573	490607	93278539
contig_178	815	848	Aelia acuminata genome assembly, chromosome: 6	0.007	97.143	5	946354	946388	93278539
contig_178	815	848	Aelia acuminata genome assembly, chromosome: 6	0.007	97.143	5	951039	951073	93278539
contig_178	815	848	Aelia acuminata genome assembly, chromosome: 6	0.007	97.143	5	1014773	1014739	93278539
contig_178	815	848	Aelia acuminata genome assembly, chromosome: 6	0.007	97.143	5	1021795	1021761	93278539
contig_178	815	848	Aelia acuminata genome assembly, chromosome: 6	0.007	97.143	5	1025159	1025125	93278539
contig_178	815	848	Aelia acuminata genome assembly, chromosome: 6	0.007	97.143	5	1079317	1079283	93278539
contig_178	815	848	Aelia acuminata genome assembly, chromosome: 6	0.007	97.143	5	1140465	1140431	93278539
contig_178	815	848	Aelia acuminata genome assembly, chromosome: 6	0.007	97.143	5	1142142	1142108	93278539
contig_178	815	848	Aelia acuminata genome assembly, chromosome: 6	0.007	97.143	5	1143224	1143190	93278539
contig_178	815	848	Aelia acuminata genome assembly, chromosome: 6	0.007	97.143	5	1144012	1143978	93278539
contig_178	815	848	Aelia acuminata genome assembly, chromosome: 6	0.007	97.143	5	1209573	1209607	93278539
contig_178	815	848	Aelia acuminata genome assembly, chromosome: 6	0.007	97.143	5	1260096	1260130	93278539
contig_178	815	848	Aelia acuminata genome assembly, chromosome: 6	0.007	97.143	5	1261302	1261336	93278539
contig_178	815	848	Aelia acuminata genome assembly, chromosome: 6	0.007	97.143	5	1297343	1297309	93278539
contig_178	815	848	Aelia acuminata genome assembly, chromosome: 6	0.007	97.143	5	1322955	1322921	93278539
contig_178	815	848	Aelia acuminata genome assembly, chromosome: 6	0.007	97.143	5	1392006	1392040	93278539
contig_178	815	848	Aelia acuminata genome assembly, chromosome: 6	0.007	97.143	5	1401849	1401883	93278539
contig_178	815	848	Aelia acuminata genome assembly, chromosome: 6	0.007	97.143	5	1408948	1408914	93278539
contig_178	815	848	Aelia acuminata genome assembly, chromosome: 6	0.007	97.143	5	1410373	1410339	93278539
contig_178	815	848	Aelia acuminata genome assembly, chromosome: 6	0.007	97.143	5	1411169	1411135	93278539
contig_178	815	848	Aelia acuminata genome assembly, chromosome: 6	0.007	97.143	5	1534498	1534532	93278539
contig_178	815	848	Aelia acuminata genome assembly, chromosome: 6	0.007	97.143	5	1618080	1618114	93278539
contig_178	815	848	Aelia acuminata genome assembly, chromosome: 6	0.007	97.143	5	1631508	1631542	93278539
contig_178	815	848	Aelia acuminata genome assembly, chromosome: 6	0.007	97.143	5	1651648	1651682	93278539
contig_178	815	848	Aelia acuminata genome assembly, chromosome: 6	0.007	97.143	5	1657228	1657262	93278539
contig_178	815	848	Aelia acuminata genome assembly, chromosome: 6	0.007	97.143	5	1660142	1660108	93278539
contig_178	815	848	Aelia acuminata genome assembly, chromosome: 6	0.007	97.143	5	1687273	1687239	93278539
contig_178	815	848	Aelia acuminata genome assembly, chromosome: 6	0.007	97.143	5	1772061	1772095	93278539
contig_178	815	848	Aelia acuminata genome assembly, chromosome: 6	0.007	97.143	5	1795648	1795614	93278539
contig_178	815	848	Aelia acuminata genome assembly, chromosome: 6	0.007	97.143	5	1809476	1809510	93278539
contig_178	815	848	Aelia acuminata genome assembly, chromosome: 6	0.007	97.143	5	1813122	1813156	93278539
contig_178	815	848	Aelia acuminata genome assembly, chromosome: 6	0.007	97.143	5	1949669	1949635	93278539
contig_178	815	848	Aelia acuminata genome assembly, chromosome: 6	0.007	97.143	5	1974476	1974442	93278539
contig_178	815	848	Aelia acuminata genome assembly, chromosome: 6	0.007	97.143	5	2006463	2006497	93278539
contig_178	815	848	Aelia acuminata genome assembly, chromosome: 6	0.007	97.143	5	2007132	2007166	93278539
contig_178	815	848	Aelia acuminata genome assembly, chromosome: 6	0.007	97.143	5	2041092	2041126	93278539
contig_178	815	848	Aelia acuminata genome assembly, chromosome: 6	0.007	97.143	5	2061785	2061751	93278539
contig_178	815	848	Aelia acuminata genome assembly, chromosome: 6	0.007	97.143	5	2134385	2134419	93278539
contig_178	815	848	Aelia acuminata genome assembly, chromosome: 6	0.007	97.143	5	2140329	2140295	93278539
contig_178	724	848	Aelia acuminata genome assembly, chromosome: 6	0.007	77.165	5	2198252	2198363	93278539
contig_178	815	848	Aelia acuminata genome assembly, chromosome: 6	0.007	97.143	5	2345650	2345684	93278539
contig_178	815	848	Aelia acuminata genome assembly, chromosome: 6	0.007	97.143	5	2363231	2363265	93278539
contig_178	815	851	Aelia acuminata genome assembly, chromosome: 6	0.007	94.737	5	2388102	2388065	93278539
contig_178	815	851	Aelia acuminata genome assembly, chromosome: 6	0.007	94.737	5	2393665	2393628	93278539
contig_178	815	851	Aelia acuminata genome assembly, chromosome: 6	0.007	94.737	5	2394718	2394681	93278539
contig_178	815	848	Aelia acuminata genome assembly, chromosome: 6	0.007	97.143	5	2395642	2395608	93278539
contig_178	815	848	Aelia acuminata genome assembly, chromosome: 6	0.007	97.143	5	2396702	2396668	93278539
contig_178	815	851	Aelia acuminata genome assembly, chromosome: 6	0.007	94.737	5	2397734	2397697	93278539
contig_178	815	848	Aelia acuminata genome assembly, chromosome: 6	0.007	97.143	5	2398631	2398597	93278539
contig_178	815	848	Aelia acuminata genome assembly, chromosome: 6	0.007	97.143	5	2399697	2399663	93278539
contig_178	815	848	Aelia acuminata genome assembly, chromosome: 6	0.007	97.143	5	2400774	2400740	93278539
contig_178	815	848	Aelia acuminata genome assembly, chromosome: 6	0.007	97.143	5	2404828	2404794	93278539
contig_178	815	848	Aelia acuminata genome assembly, chromosome: 6	0.007	97.143	5	2446433	2446399	93278539
contig_178	815	848	Aelia acuminata genome assembly, chromosome: 6	0.007	97.143	5	2458920	2458886	93278539
contig_178	815	848	Aelia acuminata genome assembly, chromosome: 6	0.007	97.143	5	2463557	2463523	93278539
contig_178	815	848	Aelia acuminata genome assembly, chromosome: 6	0.007	97.143	5	2479681	2479647	93278539
contig_178	815	848	Aelia acuminata genome assembly, chromosome: 6	0.007	97.143	5	2480449	2480415	93278539
contig_178	815	848	Aelia acuminata genome assembly, chromosome: 6	0.007	97.143	5	2482418	2482452	93278539
contig_178	815	848	Aelia acuminata genome assembly, chromosome: 6	0.007	97.143	5	2519231	2519197	93278539
contig_178	815	848	Aelia acuminata genome assembly, chromosome: 6	0.007	97.143	5	2523737	2523703	93278539
contig_178	815	848	Aelia acuminata genome assembly, chromosome: 6	0.007	97.143	5	2545220	2545254	93278539
contig_178	815	848	Aelia acuminata genome assembly, chromosome: 6	0.007	97.143	5	2554396	2554430	93278539
contig_178	815	848	Aelia acuminata genome assembly, chromosome: 6	0.007	97.143	5	2560026	2559992	93278539
contig_178	815	848	Aelia acuminata genome assembly, chromosome: 6	0.007	97.143	5	2564174	2564140	93278539
contig_178	815	848	Aelia acuminata genome assembly, chromosome: 6	0.007	97.143	5	2565426	2565392	93278539
contig_178	815	848	Aelia acuminata genome assembly, chromosome: 6	0.007	97.143	5	2566841	2566807	93278539
contig_178	815	848	Aelia acuminata genome assembly, chromosome: 6	0.007	97.143	5	2568273	2568307	93278539
contig_178	815	848	Aelia acuminata genome assembly, chromosome: 6	0.007	97.143	5	2593718	2593752	93278539
contig_178	815	848	Aelia acuminata genome assembly, chromosome: 6	0.007	97.143	5	2731175	2731209	93278539
contig_178	815	848	Aelia acuminata genome assembly, chromosome: 6	0.007	97.143	5	2731700	2731734	93278539
contig_178	815	848	Aelia acuminata genome assembly, chromosome: 6	0.007	97.143	5	2781608	2781642	93278539
contig_178	815	848	Aelia acuminata genome assembly, chromosome: 6	0.007	97.143	5	2824337	2824303	93278539
contig_178	815	848	Aelia acuminata genome assembly, chromosome: 6	0.007	97.143	5	2826379	2826345	93278539
contig_178	815	848	Aelia acuminata genome assembly, chromosome: 6	0.007	97.143	5	2963590	2963624	93278539
contig_178	815	848	Aelia acuminata genome assembly, chromosome: 6	0.007	97.143	5	2977743	2977777	93278539
contig_178	815	848	Aelia acuminata genome assembly, chromosome: 6	0.007	97.143	5	2979300	2979334	93278539
contig_178	815	848	Aelia acuminata genome assembly, chromosome: 6	0.007	97.143	5	3108342	3108308	93278539
contig_178	815	848	Aelia acuminata genome assembly, chromosome: 6	0.007	97.143	5	3115497	3115531	93278539
contig_178	815	848	Aelia acuminata genome assembly, chromosome: 6	0.007	97.143	5	3130398	3130364	93278539
contig_178	815	848	Aelia acuminata genome assembly, chromosome: 6	0.007	97.143	5	3134724	3134690	93278539
contig_178	815	848	Aelia acuminata genome assembly, chromosome: 6	0.007	97.143	5	3179327	3179361	93278539
contig_178	815	848	Aelia acuminata genome assembly, chromosome: 6	0.007	97.143	5	3349813	3349779	93278539
contig_178	815	848	Aelia acuminata genome assembly, chromosome: 6	0.007	97.143	5	3370702	3370668	93278539
contig_178	815	848	Aelia acuminata genome assembly, chromosome: 6	0.007	97.143	5	3419689	3419723	93278539
contig_178	815	848	Aelia acuminata genome assembly, chromosome: 6	0.007	97.143	5	3429542	3429508	93278539
contig_178	815	848	Aelia acuminata genome assembly, chromosome: 6	0.007	97.143	5	3439506	3439472	93278539
contig_178	815	848	Aelia acuminata genome assembly, chromosome: 6	0.007	97.143	5	3511530	3511496	93278539
contig_178	815	848	Aelia acuminata genome assembly, chromosome: 6	0.007	97.143	5	3528014	3527980	93278539
contig_178	815	848	Aelia acuminata genome assembly, chromosome: 6	0.007	97.143	5	3539372	3539406	93278539
contig_178	815	848	Aelia acuminata genome assembly, chromosome: 6	0.007	97.143	5	3600202	3600236	93278539
contig_178	815	848	Aelia acuminata genome assembly, chromosome: 6	0.007	97.143	5	3630657	3630623	93278539
contig_178	815	848	Aelia acuminata genome assembly, chromosome: 6	0.007	97.143	5	3645108	3645142	93278539
contig_178	815	848	Aelia acuminata genome assembly, chromosome: 6	0.007	97.143	5	3656514	3656548	93278539
contig_178	815	848	Aelia acuminata genome assembly, chromosome: 6	0.007	97.143	5	3670360	3670394	93278539
contig_178	815	848	Aelia acuminata genome assembly, chromosome: 6	0.007	97.143	5	3683851	3683885	93278539
contig_178	815	848	Aelia acuminata genome assembly, chromosome: 6	0.007	97.143	5	3719659	3719693	93278539
contig_178	815	848	Aelia acuminata genome assembly, chromosome: 6	0.007	97.143	5	3830831	3830797	93278539
contig_178	815	848	Aelia acuminata genome assembly, chromosome: 6	0.007	97.143	5	3844135	3844101	93278539
contig_178	815	848	Aelia acuminata genome assembly, chromosome: 6	0.007	97.143	5	3859480	3859514	93278539
contig_178	815	848	Aelia acuminata genome assembly, chromosome: 6	0.007	97.143	5	3860102	3860136	93278539
contig_178	815	848	Aelia acuminata genome assembly, chromosome: 6	0.007	97.143	5	3864649	3864615	93278539
contig_178	815	848	Aelia acuminata genome assembly, chromosome: 6	0.007	97.143	5	3889794	3889828	93278539
contig_178	815	848	Aelia acuminata genome assembly, chromosome: 6	0.007	97.143	5	3901046	3901080	93278539
contig_178	815	848	Aelia acuminata genome assembly, chromosome: 6	0.007	97.143	5	3924463	3924497	93278539
contig_178	815	848	Aelia acuminata genome assembly, chromosome: 6	0.007	97.143	5	3951278	3951244	93278539
contig_178	815	848	Aelia acuminata genome assembly, chromosome: 6	0.007	97.143	5	3951970	3951936	93278539
contig_178	815	848	Aelia acuminata genome assembly, chromosome: 6	0.007	97.143	5	4060940	4060974	93278539
contig_178	815	848	Aelia acuminata genome assembly, chromosome: 6	0.007	97.143	5	4076372	4076338	93278539
contig_178	723	847	Aelia acuminata genome assembly, chromosome: 6	0.007	77.165	5	4078330	4078219	93278539
contig_178	815	848	Aelia acuminata genome assembly, chromosome: 6	0.007	97.143	5	4105374	4105340	93278539
contig_178	815	848	Aelia acuminata genome assembly, chromosome: 6	0.007	97.143	5	4199030	4198996	93278539
contig_178	815	848	Aelia acuminata genome assembly, chromosome: 6	0.007	97.143	5	4244490	4244456	93278539
contig_178	815	848	Aelia acuminata genome assembly, chromosome: 6	0.007	97.143	5	4290639	4290673	93278539
contig_178	815	848	Aelia acuminata genome assembly, chromosome: 6	0.007	97.143	5	4323949	4323983	93278539
contig_178	815	848	Aelia acuminata genome assembly, chromosome: 6	0.007	97.143	5	4330177	4330211	93278539
contig_178	815	848	Aelia acuminata genome assembly, chromosome: 6	0.007	97.143	5	4343215	4343181	93278539
contig_178	815	848	Aelia acuminata genome assembly, chromosome: 6	0.007	97.143	5	4391582	4391548	93278539
contig_178	815	848	Aelia acuminata genome assembly, chromosome: 6	0.007	97.143	5	4397328	4397294	93278539
contig_178	815	848	Aelia acuminata genome assembly, chromosome: 6	0.007	97.143	5	4458712	4458746	93278539
contig_178	815	848	Aelia acuminata genome assembly, chromosome: 6	0.007	97.143	5	4474061	4474095	93278539
contig_178	815	848	Aelia acuminata genome assembly, chromosome: 6	0.007	97.143	5	4483190	4483224	93278539
contig_178	815	848	Aelia acuminata genome assembly, chromosome: 6	0.007	97.143	5	4511297	4511331	93278539
contig_178	815	848	Aelia acuminata genome assembly, chromosome: 6	0.007	97.143	5	4520328	4520362	93278539
contig_178	815	848	Aelia acuminata genome assembly, chromosome: 6	0.007	97.143	5	4606317	4606351	93278539
contig_178	815	848	Aelia acuminata genome assembly, chromosome: 6	0.007	97.143	5	4613382	4613348	93278539
contig_178	815	848	Aelia acuminata genome assembly, chromosome: 6	0.007	97.143	5	4625438	4625472	93278539
contig_178	815	848	Aelia acuminata genome assembly, chromosome: 6	0.007	97.143	5	4646351	4646385	93278539
contig_178	815	848	Aelia acuminata genome assembly, chromosome: 6	0.007	97.143	5	4681749	4681715	93278539
contig_178	815	848	Aelia acuminata genome assembly, chromosome: 6	0.007	97.143	5	4755922	4755888	93278539
contig_178	815	848	Aelia acuminata genome assembly, chromosome: 6	0.007	97.143	5	4772837	4772871	93278539
contig_178	815	848	Aelia acuminata genome assembly, chromosome: 6	0.007	97.143	5	4927416	4927450	93278539
contig_178	815	848	Aelia acuminata genome assembly, chromosome: 6	0.007	97.143	5	4929332	4929366	93278539
contig_178	815	848	Aelia acuminata genome assembly, chromosome: 6	0.007	97.143	5	4943934	4943900	93278539
contig_178	815	848	Aelia acuminata genome assembly, chromosome: 6	0.007	97.143	5	4983828	4983794	93278539
contig_178	815	848	Aelia acuminata genome assembly, chromosome: 6	0.007	97.143	5	5000994	5001028	93278539
contig_178	815	848	Aelia acuminata genome assembly, chromosome: 6	0.007	97.143	5	5029028	5028994	93278539
contig_178	815	848	Aelia acuminata genome assembly, chromosome: 6	0.007	97.143	5	5059087	5059053	93278539
contig_178	815	848	Aelia acuminata genome assembly, chromosome: 6	0.007	97.143	5	5130322	5130356	93278539
contig_178	815	848	Aelia acuminata genome assembly, chromosome: 6	0.007	97.143	5	5151084	5151118	93278539
contig_178	815	848	Aelia acuminata genome assembly, chromosome: 6	0.007	97.143	5	5152018	5152052	93278539
contig_178	815	848	Aelia acuminata genome assembly, chromosome: 6	0.007	97.143	5	5152681	5152715	93278539
contig_178	815	848	Aelia acuminata genome assembly, chromosome: 6	0.007	97.143	5	5255142	5255108	93278539
contig_178	815	848	Aelia acuminata genome assembly, chromosome: 6	0.007	97.143	5	5262282	5262248	93278539
contig_178	815	848	Aelia acuminata genome assembly, chromosome: 6	0.007	97.143	5	5263958	5263992	93278539
contig_178	815	848	Aelia acuminata genome assembly, chromosome: 6	0.007	97.143	5	5264448	5264482	93278539
contig_178	815	848	Aelia acuminata genome assembly, chromosome: 6	0.007	97.143	5	5266305	5266339	93278539
contig_178	815	848	Aelia acuminata genome assembly, chromosome: 6	0.007	97.143	5	5270627	5270593	93278539
contig_178	815	848	Aelia acuminata genome assembly, chromosome: 6	0.007	97.143	5	5298387	5298353	93278539
contig_178	815	848	Aelia acuminata genome assembly, chromosome: 6	0.007	97.143	5	5301851	5301885	93278539
contig_178	815	848	Aelia acuminata genome assembly, chromosome: 6	0.007	97.143	5	5323368	5323334	93278539
contig_178	815	848	Aelia acuminata genome assembly, chromosome: 6	0.007	97.143	5	5380468	5380502	93278539
contig_178	815	848	Aelia acuminata genome assembly, chromosome: 6	0.007	97.143	5	5403783	5403749	93278539
contig_178	815	848	Aelia acuminata genome assembly, chromosome: 6	0.007	97.143	5	5454802	5454768	93278539
contig_178	815	848	Aelia acuminata genome assembly, chromosome: 6	0.007	97.143	5	5456073	5456039	93278539
contig_178	815	848	Aelia acuminata genome assembly, chromosome: 6	0.007	97.143	5	5471042	5471008	93278539
contig_178	815	848	Aelia acuminata genome assembly, chromosome: 6	0.007	97.143	5	5489874	5489908	93278539
contig_178	815	848	Aelia acuminata genome assembly, chromosome: 6	0.007	97.143	5	5490622	5490656	93278539
contig_178	815	848	Aelia acuminata genome assembly, chromosome: 6	0.007	97.143	5	5492105	5492071	93278539
contig_178	815	848	Aelia acuminata genome assembly, chromosome: 6	0.007	97.143	5	5516358	5516392	93278539
contig_178	815	848	Aelia acuminata genome assembly, chromosome: 6	0.007	97.143	5	5529877	5529911	93278539
contig_178	815	848	Aelia acuminata genome assembly, chromosome: 6	0.007	97.143	5	5544484	5544450	93278539
contig_178	815	848	Aelia acuminata genome assembly, chromosome: 6	0.007	97.143	5	5605266	5605300	93278539
contig_178	815	848	Aelia acuminata genome assembly, chromosome: 6	0.007	97.143	5	5616435	5616401	93278539
contig_178	815	848	Aelia acuminata genome assembly, chromosome: 6	0.007	97.143	5	5632185	5632151	93278539
contig_178	815	848	Aelia acuminata genome assembly, chromosome: 6	0.007	97.143	5	5641666	5641700	93278539
contig_178	815	848	Aelia acuminata genome assembly, chromosome: 6	0.007	97.143	5	5653309	5653343	93278539
contig_178	815	848	Aelia acuminata genome assembly, chromosome: 6	0.007	97.143	5	5658101	5658135	93278539
contig_178	815	848	Aelia acuminata genome assembly, chromosome: 6	0.007	97.143	5	5693219	5693185	93278539
contig_178	815	848	Aelia acuminata genome assembly, chromosome: 6	0.007	97.143	5	5703866	5703832	93278539
contig_178	815	848	Aelia acuminata genome assembly, chromosome: 6	0.007	97.143	5	5706357	5706323	93278539
contig_178	815	848	Aelia acuminata genome assembly, chromosome: 6	0.007	97.143	5	5715627	5715593	93278539
contig_178	815	848	Aelia acuminata genome assembly, chromosome: 6	0.007	97.143	5	5745709	5745675	93278539
contig_178	815	848	Aelia acuminata genome assembly, chromosome: 6	0.007	97.143	5	5759324	5759290	93278539
contig_178	815	848	Aelia acuminata genome assembly, chromosome: 6	0.007	97.143	5	5761336	5761370	93278539
contig_178	815	848	Aelia acuminata genome assembly, chromosome: 6	0.007	97.143	5	5770367	5770333	93278539
contig_178	815	848	Aelia acuminata genome assembly, chromosome: 6	0.007	97.143	5	5783057	5783023	93278539
contig_178	815	848	Aelia acuminata genome assembly, chromosome: 6	0.007	97.143	5	5786055	5786021	93278539
contig_178	815	848	Aelia acuminata genome assembly, chromosome: 6	0.007	97.143	5	5786803	5786769	93278539
contig_178	815	848	Aelia acuminata genome assembly, chromosome: 6	0.007	97.143	5	5790720	5790686	93278539
contig_178	815	848	Aelia acuminata genome assembly, chromosome: 6	0.007	97.143	5	5792270	5792304	93278539
contig_178	815	848	Aelia acuminata genome assembly, chromosome: 6	0.007	97.143	5	5799478	5799512	93278539
contig_178	815	848	Aelia acuminata genome assembly, chromosome: 6	0.007	97.143	5	5803091	5803125	93278539
contig_178	815	848	Aelia acuminata genome assembly, chromosome: 6	0.007	97.143	5	5807589	5807623	93278539
contig_178	815	848	Aelia acuminata genome assembly, chromosome: 6	0.007	97.143	5	5810176	5810210	93278539
contig_178	815	848	Aelia acuminata genome assembly, chromosome: 6	0.007	97.143	5	5857224	5857190	93278539
contig_178	815	848	Aelia acuminata genome assembly, chromosome: 6	0.007	97.143	5	5889453	5889419	93278539
contig_178	815	848	Aelia acuminata genome assembly, chromosome: 6	0.007	97.143	5	5925077	5925111	93278539
contig_178	815	848	Aelia acuminata genome assembly, chromosome: 6	0.007	97.143	5	5999720	5999754	93278539
contig_178	815	848	Aelia acuminata genome assembly, chromosome: 6	0.007	97.143	5	6040172	6040206	93278539
contig_178	815	848	Aelia acuminata genome assembly, chromosome: 6	0.007	97.143	5	6051872	6051838	93278539
contig_178	815	848	Aelia acuminata genome assembly, chromosome: 6	0.007	97.143	5	6060614	6060580	93278539
contig_178	815	848	Aelia acuminata genome assembly, chromosome: 6	0.007	97.143	5	6107808	6107842	93278539
contig_178	815	848	Aelia acuminata genome assembly, chromosome: 6	0.007	97.143	5	6185826	6185792	93278539
contig_178	815	848	Aelia acuminata genome assembly, chromosome: 6	0.007	97.143	5	6215436	6215402	93278539
contig_178	815	848	Aelia acuminata genome assembly, chromosome: 6	0.007	97.143	5	6222203	6222237	93278539
contig_178	815	848	Aelia acuminata genome assembly, chromosome: 6	0.007	97.143	5	6224183	6224217	93278539
contig_178	815	848	Aelia acuminata genome assembly, chromosome: 6	0.007	97.143	5	6255166	6255132	93278539
contig_178	815	848	Aelia acuminata genome assembly, chromosome: 6	0.007	97.143	5	6269144	6269110	93278539
contig_178	815	848	Aelia acuminata genome assembly, chromosome: 6	0.007	97.143	5	6269624	6269590	93278539
contig_178	815	848	Aelia acuminata genome assembly, chromosome: 6	0.007	97.143	5	6352638	6352604	93278539
contig_178	815	848	Aelia acuminata genome assembly, chromosome: 6	0.007	97.143	5	6458504	6458470	93278539
contig_178	815	848	Aelia acuminata genome assembly, chromosome: 6	0.007	97.143	5	6461939	6461905	93278539
contig_178	815	848	Aelia acuminata genome assembly, chromosome: 6	0.007	97.143	5	6493349	6493315	93278539
contig_178	815	848	Aelia acuminata genome assembly, chromosome: 6	0.007	97.143	5	6496073	6496107	93278539
contig_178	815	848	Aelia acuminata genome assembly, chromosome: 6	0.007	97.143	5	6516059	6516093	93278539
contig_178	815	848	Aelia acuminata genome assembly, chromosome: 6	0.007	97.143	5	6523296	6523330	93278539
contig_178	815	848	Aelia acuminata genome assembly, chromosome: 6	0.007	97.143	5	6525250	6525284	93278539
contig_178	815	848	Aelia acuminata genome assembly, chromosome: 6	0.007	97.143	5	6527028	6527062	93278539
contig_178	815	848	Aelia acuminata genome assembly, chromosome: 6	0.007	97.143	5	6528005	6528039	93278539
contig_178	815	848	Aelia acuminata genome assembly, chromosome: 6	0.007	97.143	5	6622010	6621976	93278539
contig_178	815	848	Aelia acuminata genome assembly, chromosome: 6	0.007	97.143	5	6644528	6644562	93278539
contig_178	815	848	Aelia acuminata genome assembly, chromosome: 6	0.007	97.143	5	6660204	6660238	93278539
contig_178	815	848	Aelia acuminata genome assembly, chromosome: 6	0.007	97.143	5	6672818	6672784	93278539
contig_178	815	848	Aelia acuminata genome assembly, chromosome: 6	0.007	97.143	5	6705116	6705150	93278539
contig_178	815	848	Aelia acuminata genome assembly, chromosome: 6	0.007	97.143	5	6705767	6705801	93278539
contig_178	815	848	Aelia acuminata genome assembly, chromosome: 6	0.007	97.143	5	6721037	6721071	93278539
contig_178	815	848	Aelia acuminata genome assembly, chromosome: 6	0.007	97.143	5	6722568	6722602	93278539
contig_178	815	848	Aelia acuminata genome assembly, chromosome: 6	0.007	97.143	5	6734346	6734312	93278539
contig_178	815	848	Aelia acuminata genome assembly, chromosome: 6	0.007	97.143	5	6820341	6820375	93278539
contig_178	815	848	Aelia acuminata genome assembly, chromosome: 6	0.007	97.143	5	6824924	6824890	93278539
contig_178	815	848	Aelia acuminata genome assembly, chromosome: 6	0.007	97.143	5	6827690	6827724	93278539
contig_178	815	848	Aelia acuminata genome assembly, chromosome: 6	0.007	97.143	5	6914257	6914223	93278539
contig_178	815	848	Aelia acuminata genome assembly, chromosome: 6	0.007	97.143	5	6986478	6986512	93278539
contig_178	815	848	Aelia acuminata genome assembly, chromosome: 6	0.007	97.143	5	7007512	7007546	93278539
contig_178	815	848	Aelia acuminata genome assembly, chromosome: 6	0.007	97.143	5	7012434	7012468	93278539
contig_178	815	848	Aelia acuminata genome assembly, chromosome: 6	0.007	97.143	5	7043043	7043077	93278539
contig_178	815	848	Aelia acuminata genome assembly, chromosome: 6	0.007	97.143	5	7051811	7051777	93278539
contig_178	815	848	Aelia acuminata genome assembly, chromosome: 6	0.007	97.143	5	7096613	7096579	93278539
contig_178	815	848	Aelia acuminata genome assembly, chromosome: 6	0.007	97.143	5	7122805	7122839	93278539
contig_178	815	848	Aelia acuminata genome assembly, chromosome: 6	0.007	97.143	5	7124457	7124491	93278539
contig_178	815	848	Aelia acuminata genome assembly, chromosome: 6	0.007	97.143	5	7142106	7142072	93278539
contig_178	815	848	Aelia acuminata genome assembly, chromosome: 6	0.007	97.143	5	7168569	7168603	93278539
contig_178	815	848	Aelia acuminata genome assembly, chromosome: 6	0.007	97.143	5	7213906	7213940	93278539
contig_178	815	848	Aelia acuminata genome assembly, chromosome: 6	0.007	97.143	5	7282634	7282600	93278539
contig_178	815	848	Aelia acuminata genome assembly, chromosome: 6	0.007	97.143	5	7333185	7333219	93278539
contig_178	815	848	Aelia acuminata genome assembly, chromosome: 6	0.007	97.143	5	7334274	7334308	93278539
contig_178	815	848	Aelia acuminata genome assembly, chromosome: 6	0.007	97.143	5	7335634	7335668	93278539
contig_178	815	848	Aelia acuminata genome assembly, chromosome: 6	0.007	97.143	5	7360069	7360035	93278539
contig_178	815	848	Aelia acuminata genome assembly, chromosome: 6	0.007	97.143	5	7389627	7389661	93278539
contig_178	815	848	Aelia acuminata genome assembly, chromosome: 6	0.007	97.143	5	7444145	7444179	93278539
contig_178	815	848	Aelia acuminata genome assembly, chromosome: 6	0.007	97.143	5	7449842	7449876	93278539
contig_178	815	848	Aelia acuminata genome assembly, chromosome: 6	0.007	97.143	5	7553945	7553911	93278539
contig_178	815	848	Aelia acuminata genome assembly, chromosome: 6	0.007	97.143	5	7561807	7561773	93278539
contig_178	815	848	Aelia acuminata genome assembly, chromosome: 6	0.007	97.143	5	7585264	7585230	93278539
contig_178	815	848	Aelia acuminata genome assembly, chromosome: 6	0.007	97.143	5	7585852	7585886	93278539
contig_178	815	848	Aelia acuminata genome assembly, chromosome: 6	0.007	97.143	5	7612141	7612175	93278539
contig_178	815	848	Aelia acuminata genome assembly, chromosome: 6	0.007	97.143	5	7636670	7636636	93278539
contig_178	815	848	Aelia acuminata genome assembly, chromosome: 6	0.007	97.143	5	7644124	7644090	93278539
contig_178	815	848	Aelia acuminata genome assembly, chromosome: 6	0.007	97.143	5	7687632	7687666	93278539
contig_178	815	848	Aelia acuminata genome assembly, chromosome: 6	0.007	97.143	5	7688585	7688619	93278539
contig_178	815	848	Aelia acuminata genome assembly, chromosome: 6	0.007	97.143	5	7771883	7771917	93278539
contig_178	815	848	Aelia acuminata genome assembly, chromosome: 6	0.007	97.143	5	7973803	7973769	93278539
contig_178	815	848	Aelia acuminata genome assembly, chromosome: 6	0.007	97.143	5	7980559	7980593	93278539
contig_178	815	848	Aelia acuminata genome assembly, chromosome: 6	0.007	97.143	5	7985064	7985098	93278539
contig_178	815	848	Aelia acuminata genome assembly, chromosome: 6	0.007	97.143	5	8006321	8006355	93278539
contig_178	815	848	Aelia acuminata genome assembly, chromosome: 6	0.007	97.143	5	8016707	8016673	93278539
contig_178	815	848	Aelia acuminata genome assembly, chromosome: 6	0.007	97.143	5	8122195	8122161	93278539
contig_178	815	848	Aelia acuminata genome assembly, chromosome: 6	0.007	97.143	5	8302986	8302952	93278539
contig_178	815	848	Aelia acuminata genome assembly, chromosome: 6	0.007	97.143	5	8362279	8362245	93278539
contig_178	815	848	Aelia acuminata genome assembly, chromosome: 6	0.007	97.143	5	8373045	8373079	93278539
contig_178	815	848	Aelia acuminata genome assembly, chromosome: 6	0.007	97.143	5	8401619	8401585	93278539
contig_178	815	848	Aelia acuminata genome assembly, chromosome: 6	0.007	97.143	5	8444259	8444225	93278539
contig_178	815	848	Aelia acuminata genome assembly, chromosome: 6	0.007	97.143	5	8477613	8477647	93278539
contig_178	815	848	Aelia acuminata genome assembly, chromosome: 6	0.007	97.143	5	8511409	8511375	93278539
contig_178	815	848	Aelia acuminata genome assembly, chromosome: 6	0.007	97.143	5	8515884	8515918	93278539
contig_178	815	848	Aelia acuminata genome assembly, chromosome: 6	0.007	97.143	5	8529170	8529136	93278539
contig_178	815	848	Aelia acuminata genome assembly, chromosome: 6	0.007	97.143	5	8602560	8602594	93278539
contig_178	815	848	Aelia acuminata genome assembly, chromosome: 6	0.007	97.143	5	8749859	8749893	93278539
contig_178	815	848	Aelia acuminata genome assembly, chromosome: 6	0.007	97.143	5	8772912	8772878	93278539
contig_178	815	848	Aelia acuminata genome assembly, chromosome: 6	0.007	97.143	5	8781509	8781475	93278539
contig_178	815	848	Aelia acuminata genome assembly, chromosome: 6	0.007	97.143	5	8869430	8869396	93278539
contig_178	815	848	Aelia acuminata genome assembly, chromosome: 6	0.007	97.143	5	8910846	8910812	93278539
contig_178	815	848	Aelia acuminata genome assembly, chromosome: 6	0.007	97.143	5	8928162	8928128	93278539
contig_178	815	848	Aelia acuminata genome assembly, chromosome: 6	0.007	97.143	5	8931889	8931855	93278539
contig_178	815	848	Aelia acuminata genome assembly, chromosome: 6	0.007	97.143	5	9007394	9007428	93278539
contig_178	815	848	Aelia acuminata genome assembly, chromosome: 6	0.007	97.143	5	9224931	9224897	93278539
contig_178	815	848	Aelia acuminata genome assembly, chromosome: 6	0.007	97.143	5	9250694	9250728	93278539
contig_178	815	848	Aelia acuminata genome assembly, chromosome: 6	0.007	97.143	5	9252855	9252889	93278539
contig_178	815	848	Aelia acuminata genome assembly, chromosome: 6	0.007	97.143	5	9366528	9366494	93278539
contig_178	815	848	Aelia acuminata genome assembly, chromosome: 6	0.007	97.143	5	9376864	9376898	93278539
contig_178	815	848	Aelia acuminata genome assembly, chromosome: 6	0.007	97.143	5	9380783	9380749	93278539
contig_178	815	848	Aelia acuminata genome assembly, chromosome: 6	0.007	97.143	5	9401428	9401462	93278539
contig_178	815	848	Aelia acuminata genome assembly, chromosome: 6	0.007	97.143	5	9408925	9408891	93278539
contig_178	815	848	Aelia acuminata genome assembly, chromosome: 6	0.007	97.143	5	9421873	9421907	93278539
contig_178	815	848	Aelia acuminata genome assembly, chromosome: 6	0.007	97.143	5	9430938	9430904	93278539
contig_178	815	848	Aelia acuminata genome assembly, chromosome: 6	0.007	97.143	5	9478136	9478170	93278539
contig_178	815	848	Aelia acuminata genome assembly, chromosome: 6	0.007	97.143	5	9542240	9542274	93278539
contig_178	815	848	Aelia acuminata genome assembly, chromosome: 6	0.007	97.143	5	9618696	9618730	93278539
contig_178	815	848	Aelia acuminata genome assembly, chromosome: 6	0.007	97.143	5	9621302	9621268	93278539
contig_178	815	848	Aelia acuminata genome assembly, chromosome: 6	0.007	97.143	5	9629073	9629039	93278539
contig_178	815	848	Aelia acuminata genome assembly, chromosome: 6	0.007	97.059	5	9639599	9639566	93278539
contig_178	815	848	Aelia acuminata genome assembly, chromosome: 6	0.007	97.143	5	9647236	9647270	93278539
contig_178	815	848	Aelia acuminata genome assembly, chromosome: 6	0.007	97.143	5	9649252	9649286	93278539
contig_178	815	848	Aelia acuminata genome assembly, chromosome: 6	0.007	97.143	5	9670427	9670393	93278539
contig_178	815	848	Aelia acuminata genome assembly, chromosome: 6	0.007	97.143	5	9696100	9696066	93278539
contig_178	815	848	Aelia acuminata genome assembly, chromosome: 6	0.007	97.143	5	9725269	9725303	93278539
contig_178	815	848	Aelia acuminata genome assembly, chromosome: 6	0.007	97.143	5	9736503	9736537	93278539
contig_178	815	848	Aelia acuminata genome assembly, chromosome: 6	0.007	97.143	5	9760789	9760755	93278539
contig_178	815	848	Aelia acuminata genome assembly, chromosome: 6	0.007	97.143	5	9762227	9762193	93278539
contig_178	815	848	Aelia acuminata genome assembly, chromosome: 6	0.007	97.143	5	9792913	9792947	93278539
contig_178	815	848	Aelia acuminata genome assembly, chromosome: 6	0.007	97.143	5	9802999	9803033	93278539
contig_178	815	848	Aelia acuminata genome assembly, chromosome: 6	0.007	97.143	5	9863595	9863561	93278539
contig_178	815	848	Aelia acuminata genome assembly, chromosome: 6	0.007	97.143	5	9878162	9878128	93278539
contig_178	815	848	Aelia acuminata genome assembly, chromosome: 6	0.007	97.143	5	9919467	9919501	93278539
contig_178	815	848	Aelia acuminata genome assembly, chromosome: 6	0.007	97.143	5	10004011	10003977	93278539
contig_178	815	848	Aelia acuminata genome assembly, chromosome: 6	0.007	97.143	5	10007527	10007493	93278539
contig_178	815	848	Aelia acuminata genome assembly, chromosome: 6	0.007	97.143	5	10008361	10008395	93278539
contig_178	815	848	Aelia acuminata genome assembly, chromosome: 6	0.007	97.143	5	10097320	10097354	93278539
contig_178	815	848	Aelia acuminata genome assembly, chromosome: 6	0.007	97.143	5	10103136	10103170	93278539
contig_178	815	848	Aelia acuminata genome assembly, chromosome: 6	0.007	97.143	5	10150004	10150038	93278539
contig_178	815	848	Aelia acuminata genome assembly, chromosome: 6	0.007	97.143	5	10198789	10198823	93278539
contig_178	815	848	Aelia acuminata genome assembly, chromosome: 6	0.007	97.143	5	10219468	10219502	93278539
contig_178	815	848	Aelia acuminata genome assembly, chromosome: 6	0.007	97.143	5	10220198	10220232	93278539
contig_178	815	848	Aelia acuminata genome assembly, chromosome: 6	0.007	97.143	5	10351737	10351703	93278539
contig_178	815	848	Aelia acuminata genome assembly, chromosome: 6	0.007	97.143	5	10568983	10569017	93278539
contig_178	815	848	Aelia acuminata genome assembly, chromosome: 6	0.007	97.143	5	10584721	10584755	93278539
contig_178	815	848	Aelia acuminata genome assembly, chromosome: 6	0.007	97.143	5	10672210	10672244	93278539
contig_178	815	848	Aelia acuminata genome assembly, chromosome: 6	0.007	97.143	5	10689395	10689429	93278539
contig_178	815	848	Aelia acuminata genome assembly, chromosome: 6	0.007	97.143	5	10704572	10704606	93278539
contig_178	815	848	Aelia acuminata genome assembly, chromosome: 6	0.007	97.143	5	10718431	10718397	93278539
contig_178	815	848	Aelia acuminata genome assembly, chromosome: 6	0.007	97.143	5	10720629	10720663	93278539
contig_178	815	848	Aelia acuminata genome assembly, chromosome: 6	0.007	97.143	5	10764758	10764792	93278539
contig_178	815	848	Aelia acuminata genome assembly, chromosome: 6	0.007	97.143	5	10844974	10845008	93278539
contig_178	815	848	Aelia acuminata genome assembly, chromosome: 6	0.007	97.143	5	10887247	10887281	93278539
contig_178	815	848	Aelia acuminata genome assembly, chromosome: 6	0.007	97.143	5	10904359	10904393	93278539
contig_178	815	848	Aelia acuminata genome assembly, chromosome: 6	0.007	97.143	5	10985250	10985216	93278539
contig_178	815	848	Aelia acuminata genome assembly, chromosome: 6	0.007	97.143	5	10994637	10994671	93278539
contig_178	815	848	Aelia acuminata genome assembly, chromosome: 6	0.007	97.143	5	11064578	11064544	93278539
contig_178	815	848	Aelia acuminata genome assembly, chromosome: 6	0.007	97.143	5	11209277	11209243	93278539
contig_178	815	848	Aelia acuminata genome assembly, chromosome: 6	0.007	97.143	5	11254472	11254438	93278539
contig_178	815	848	Aelia acuminata genome assembly, chromosome: 6	0.007	97.143	5	11255097	11255063	93278539
contig_178	815	848	Aelia acuminata genome assembly, chromosome: 6	0.007	97.143	5	11317468	11317502	93278539
contig_178	815	848	Aelia acuminata genome assembly, chromosome: 6	0.007	97.143	5	11320530	11320564	93278539
contig_178	815	848	Aelia acuminata genome assembly, chromosome: 6	0.007	97.143	5	11335121	11335155	93278539
contig_178	815	848	Aelia acuminata genome assembly, chromosome: 6	0.007	97.143	5	11360433	11360399	93278539
contig_178	815	848	Aelia acuminata genome assembly, chromosome: 6	0.007	97.143	5	11453751	11453785	93278539
contig_178	815	848	Aelia acuminata genome assembly, chromosome: 6	0.007	97.143	5	11460447	11460413	93278539
contig_178	815	848	Aelia acuminata genome assembly, chromosome: 6	0.007	97.143	5	11488887	11488853	93278539
contig_178	815	848	Aelia acuminata genome assembly, chromosome: 6	0.007	97.143	5	11513234	11513268	93278539
contig_178	815	848	Aelia acuminata genome assembly, chromosome: 6	0.007	97.143	5	11580421	11580455	93278539
contig_178	815	848	Aelia acuminata genome assembly, chromosome: 6	0.007	97.143	5	11624831	11624865	93278539
contig_178	815	848	Aelia acuminata genome assembly, chromosome: 6	0.007	97.143	5	11632325	11632359	93278539
contig_178	815	848	Aelia acuminata genome assembly, chromosome: 6	0.007	97.143	5	11636926	11636960	93278539
contig_178	815	848	Aelia acuminata genome assembly, chromosome: 6	0.007	97.143	5	11692484	11692518	93278539
contig_178	815	848	Aelia acuminata genome assembly, chromosome: 6	0.007	97.143	5	11724323	11724357	93278539
contig_178	815	848	Aelia acuminata genome assembly, chromosome: 6	0.007	97.143	5	11727791	11727757	93278539
contig_178	815	848	Aelia acuminata genome assembly, chromosome: 6	0.007	97.143	5	11732712	11732678	93278539
contig_178	815	848	Aelia acuminata genome assembly, chromosome: 6	0.007	97.143	5	11800165	11800131	93278539
contig_178	815	848	Aelia acuminata genome assembly, chromosome: 6	0.007	97.143	5	11818330	11818296	93278539
contig_178	815	848	Aelia acuminata genome assembly, chromosome: 6	0.007	97.143	5	11914749	11914715	93278539
contig_178	815	848	Aelia acuminata genome assembly, chromosome: 6	0.007	97.143	5	11955389	11955423	93278539
contig_178	815	848	Aelia acuminata genome assembly, chromosome: 6	0.007	97.143	5	11962319	11962285	93278539
contig_178	815	848	Aelia acuminata genome assembly, chromosome: 6	0.007	97.143	5	12034034	12034068	93278539
contig_178	815	848	Aelia acuminata genome assembly, chromosome: 6	0.007	97.143	5	12109970	12109936	93278539
contig_178	815	848	Aelia acuminata genome assembly, chromosome: 6	0.007	97.143	5	12201965	12201931	93278539
contig_178	742	848	Aelia acuminata genome assembly, chromosome: 6	0.007	78.182	5	12220887	12220986	93278539
contig_178	815	848	Aelia acuminata genome assembly, chromosome: 6	0.007	97.143	5	12250497	12250463	93278539
contig_178	815	848	Aelia acuminata genome assembly, chromosome: 6	0.007	97.143	5	12295342	12295376	93278539
contig_178	815	848	Aelia acuminata genome assembly, chromosome: 6	0.007	97.143	5	12305506	12305540	93278539
contig_178	815	848	Aelia acuminata genome assembly, chromosome: 6	0.007	97.143	5	12335389	12335355	93278539
contig_178	815	848	Aelia acuminata genome assembly, chromosome: 6	0.007	97.143	5	12432041	12432007	93278539
contig_178	815	848	Aelia acuminata genome assembly, chromosome: 6	0.007	97.143	5	12504944	12504910	93278539
contig_178	815	848	Aelia acuminata genome assembly, chromosome: 6	0.007	97.143	5	12666368	12666334	93278539
contig_178	815	848	Aelia acuminata genome assembly, chromosome: 6	0.007	97.143	5	12667149	12667115	93278539
contig_178	815	848	Aelia acuminata genome assembly, chromosome: 6	0.007	97.143	5	12688304	12688338	93278539
contig_178	815	848	Aelia acuminata genome assembly, chromosome: 6	0.007	97.143	5	12712329	12712363	93278539
contig_178	815	848	Aelia acuminata genome assembly, chromosome: 6	0.007	97.143	5	12762163	12762129	93278539
contig_178	815	848	Aelia acuminata genome assembly, chromosome: 6	0.007	97.143	5	12763611	12763645	93278539
contig_178	815	848	Aelia acuminata genome assembly, chromosome: 6	0.007	97.143	5	12798428	12798462	93278539
contig_178	815	848	Aelia acuminata genome assembly, chromosome: 6	0.007	97.143	5	12819634	12819668	93278539
contig_178	815	848	Aelia acuminata genome assembly, chromosome: 6	0.007	97.143	5	12870744	12870778	93278539
contig_178	815	848	Aelia acuminata genome assembly, chromosome: 6	0.007	97.143	5	12893778	12893744	93278539
contig_178	815	848	Aelia acuminata genome assembly, chromosome: 6	0.007	97.143	5	12930659	12930625	93278539
contig_178	815	848	Aelia acuminata genome assembly, chromosome: 6	0.007	97.143	5	12930936	12930970	93278539
contig_178	815	848	Aelia acuminata genome assembly, chromosome: 6	0.007	97.143	5	12952027	12951993	93278539
contig_178	815	848	Aelia acuminata genome assembly, chromosome: 6	0.007	97.143	5	12965726	12965760	93278539
contig_178	815	848	Aelia acuminata genome assembly, chromosome: 6	0.007	97.143	5	12983521	12983487	93278539
contig_178	815	848	Aelia acuminata genome assembly, chromosome: 6	0.007	97.143	5	12988517	12988483	93278539
contig_178	815	848	Aelia acuminata genome assembly, chromosome: 6	0.007	97.143	5	12990527	12990493	93278539
contig_178	815	848	Aelia acuminata genome assembly, chromosome: 6	0.007	97.143	5	12995407	12995441	93278539
contig_178	815	848	Aelia acuminata genome assembly, chromosome: 6	0.007	97.143	5	13012160	13012194	93278539
contig_178	815	848	Aelia acuminata genome assembly, chromosome: 6	0.007	97.143	5	13016894	13016928	93278539
contig_178	815	848	Aelia acuminata genome assembly, chromosome: 6	0.007	97.143	5	13034676	13034642	93278539
contig_178	815	848	Aelia acuminata genome assembly, chromosome: 6	0.007	97.143	5	13038681	13038647	93278539
contig_178	815	848	Aelia acuminata genome assembly, chromosome: 6	0.007	97.143	5	13042276	13042242	93278539
contig_178	815	848	Aelia acuminata genome assembly, chromosome: 6	0.007	97.143	5	13065216	13065182	93278539
contig_178	815	848	Aelia acuminata genome assembly, chromosome: 6	0.007	97.143	5	13066178	13066144	93278539
contig_178	815	848	Aelia acuminata genome assembly, chromosome: 6	0.007	97.143	5	13067145	13067111	93278539
contig_178	815	848	Aelia acuminata genome assembly, chromosome: 6	0.007	97.143	5	13067383	13067417	93278539
contig_178	815	848	Aelia acuminata genome assembly, chromosome: 6	0.007	97.143	5	13095519	13095553	93278539
contig_178	815	848	Aelia acuminata genome assembly, chromosome: 6	0.007	97.143	5	13143791	13143825	93278539
contig_178	815	848	Aelia acuminata genome assembly, chromosome: 6	0.007	97.143	5	13167466	13167500	93278539
contig_178	815	848	Aelia acuminata genome assembly, chromosome: 6	0.007	97.143	5	13170816	13170782	93278539
contig_178	815	848	Aelia acuminata genome assembly, chromosome: 6	0.007	97.143	5	13244562	13244528	93278539
contig_178	815	848	Aelia acuminata genome assembly, chromosome: 6	0.007	97.143	5	13262711	13262677	93278539
contig_178	803	848	Aelia acuminata genome assembly, chromosome: 6	0.007	89.362	5	13266294	13266339	93278539
contig_178	815	848	Aelia acuminata genome assembly, chromosome: 6	0.007	97.143	5	13287431	13287465	93278539
contig_178	815	848	Aelia acuminata genome assembly, chromosome: 6	0.007	97.143	5	13322896	13322862	93278539
contig_178	807	847	Aelia acuminata genome assembly, chromosome: 6	0.007	92.683	5	13336632	13336671	93278539
contig_178	815	848	Aelia acuminata genome assembly, chromosome: 6	0.007	97.143	5	13342524	13342558	93278539
contig_178	815	848	Aelia acuminata genome assembly, chromosome: 6	0.007	97.143	5	13348584	13348550	93278539
contig_178	815	848	Aelia acuminata genome assembly, chromosome: 6	0.007	97.143	5	13402463	13402497	93278539
contig_178	815	848	Aelia acuminata genome assembly, chromosome: 6	0.007	97.143	5	13423428	13423394	93278539
contig_178	815	848	Aelia acuminata genome assembly, chromosome: 6	0.007	97.143	5	13439539	13439505	93278539
contig_178	815	848	Aelia acuminata genome assembly, chromosome: 6	0.007	97.143	5	13446912	13446946	93278539
contig_178	815	848	Aelia acuminata genome assembly, chromosome: 6	0.007	97.143	5	13475991	13476025	93278539
contig_178	815	848	Aelia acuminata genome assembly, chromosome: 6	0.007	97.143	5	13479888	13479922	93278539
contig_178	803	848	Aelia acuminata genome assembly, chromosome: 6	0.007	89.13	5	13490870	13490915	93278539
contig_178	815	848	Aelia acuminata genome assembly, chromosome: 6	0.007	97.143	5	13544699	13544665	93278539
contig_178	815	848	Aelia acuminata genome assembly, chromosome: 6	0.007	97.143	5	13593107	13593073	93278539
contig_178	815	848	Aelia acuminata genome assembly, chromosome: 6	0.007	97.143	5	13596909	13596943	93278539
contig_178	815	848	Aelia acuminata genome assembly, chromosome: 6	0.007	97.143	5	13620779	13620813	93278539
contig_178	815	848	Aelia acuminata genome assembly, chromosome: 6	0.007	97.143	5	13664721	13664687	93278539
contig_178	815	848	Aelia acuminata genome assembly, chromosome: 6	0.007	97.143	5	13668921	13668955	93278539
contig_178	815	848	Aelia acuminata genome assembly, chromosome: 6	0.007	97.143	5	13737863	13737829	93278539
contig_178	815	848	Aelia acuminata genome assembly, chromosome: 6	0.007	97.143	5	13745524	13745490	93278539
contig_178	815	848	Aelia acuminata genome assembly, chromosome: 6	0.007	97.143	5	13758996	13759030	93278539
contig_178	815	848	Aelia acuminata genome assembly, chromosome: 6	0.007	97.143	5	13787003	13787037	93278539
contig_178	815	848	Aelia acuminata genome assembly, chromosome: 6	0.007	97.143	5	13900056	13900090	93278539
contig_178	815	848	Aelia acuminata genome assembly, chromosome: 6	0.007	97.143	5	13933888	13933922	93278539
contig_178	815	848	Aelia acuminata genome assembly, chromosome: 6	0.007	97.143	5	13985243	13985209	93278539
contig_178	815	848	Aelia acuminata genome assembly, chromosome: 6	0.007	97.143	5	14026135	14026101	93278539
contig_178	815	848	Aelia acuminata genome assembly, chromosome: 6	0.007	97.143	5	14056504	14056538	93278539
contig_178	815	848	Aelia acuminata genome assembly, chromosome: 6	0.007	97.143	5	14071481	14071515	93278539
contig_178	815	848	Aelia acuminata genome assembly, chromosome: 6	0.007	97.143	5	14146780	14146814	93278539
contig_178	815	848	Aelia acuminata genome assembly, chromosome: 6	0.007	97.143	5	14244780	14244746	93278539
contig_178	815	848	Aelia acuminata genome assembly, chromosome: 6	0.007	97.143	5	14265338	14265372	93278539
contig_178	815	848	Aelia acuminata genome assembly, chromosome: 6	0.007	97.143	5	14279989	14279955	93278539
contig_178	815	848	Aelia acuminata genome assembly, chromosome: 6	0.007	97.143	5	14473190	14473156	93278539
contig_178	815	848	Aelia acuminata genome assembly, chromosome: 6	0.007	97.143	5	14509612	14509578	93278539
contig_178	815	848	Aelia acuminata genome assembly, chromosome: 6	0.007	97.143	5	14535879	14535913	93278539
contig_178	815	848	Aelia acuminata genome assembly, chromosome: 6	0.007	97.143	5	14633659	14633693	93278539
contig_178	815	848	Aelia acuminata genome assembly, chromosome: 6	0.007	97.143	5	14699162	14699128	93278539
contig_178	815	848	Aelia acuminata genome assembly, chromosome: 6	0.007	97.143	5	14745382	14745348	93278539
contig_178	815	848	Aelia acuminata genome assembly, chromosome: 6	0.007	97.143	5	14748796	14748762	93278539
contig_178	815	848	Aelia acuminata genome assembly, chromosome: 6	0.007	97.143	5	14762127	14762161	93278539
contig_178	815	848	Aelia acuminata genome assembly, chromosome: 6	0.007	97.143	5	14803624	14803590	93278539
contig_178	815	848	Aelia acuminata genome assembly, chromosome: 6	0.007	97.143	5	14823188	14823222	93278539
contig_178	815	848	Aelia acuminata genome assembly, chromosome: 6	0.007	97.143	5	15030556	15030522	93278539
contig_178	815	848	Aelia acuminata genome assembly, chromosome: 6	0.007	97.143	5	15069454	15069488	93278539
contig_178	815	848	Aelia acuminata genome assembly, chromosome: 6	0.007	97.143	5	15195168	15195134	93278539
contig_178	815	848	Aelia acuminata genome assembly, chromosome: 6	0.007	97.143	5	15212242	15212208	93278539
contig_178	815	848	Aelia acuminata genome assembly, chromosome: 6	0.007	97.143	5	15227744	15227710	93278539
contig_178	815	848	Aelia acuminata genome assembly, chromosome: 6	0.007	97.143	5	15254252	15254218	93278539
contig_178	815	848	Aelia acuminata genome assembly, chromosome: 6	0.007	97.143	5	15291120	15291154	93278539
contig_178	815	848	Aelia acuminata genome assembly, chromosome: 6	0.007	97.143	5	15363202	15363236	93278539
contig_178	815	848	Aelia acuminata genome assembly, chromosome: 6	0.007	97.143	5	15371509	15371475	93278539
contig_178	815	848	Aelia acuminata genome assembly, chromosome: 6	0.007	97.143	5	15431120	15431154	93278539
contig_178	815	848	Aelia acuminata genome assembly, chromosome: 6	0.007	97.143	5	15607323	15607289	93278539
contig_178	815	848	Aelia acuminata genome assembly, chromosome: 6	0.007	97.143	5	15640721	15640687	93278539
contig_178	815	848	Aelia acuminata genome assembly, chromosome: 6	0.007	97.143	5	15692597	15692563	93278539
contig_178	815	848	Aelia acuminata genome assembly, chromosome: 6	0.007	97.143	5	15726084	15726118	93278539
contig_178	815	848	Aelia acuminata genome assembly, chromosome: 6	0.007	97.143	5	15745424	15745390	93278539
contig_178	815	848	Aelia acuminata genome assembly, chromosome: 6	0.007	97.143	5	15762007	15762041	93278539
contig_178	815	848	Aelia acuminata genome assembly, chromosome: 6	0.007	97.143	5	15779415	15779381	93278539
contig_178	815	848	Aelia acuminata genome assembly, chromosome: 6	0.007	97.143	5	15830730	15830764	93278539
contig_178	815	848	Aelia acuminata genome assembly, chromosome: 6	0.007	97.143	5	15843244	15843278	93278539
contig_178	815	848	Aelia acuminata genome assembly, chromosome: 6	0.007	97.143	5	15886046	15886012	93278539
contig_178	815	848	Aelia acuminata genome assembly, chromosome: 6	0.007	97.143	5	15929256	15929222	93278539
contig_178	815	848	Aelia acuminata genome assembly, chromosome: 6	0.007	97.143	5	15978305	15978339	93278539
contig_178	815	848	Aelia acuminata genome assembly, chromosome: 6	0.007	97.143	5	16005427	16005461	93278539
contig_178	815	848	Aelia acuminata genome assembly, chromosome: 6	0.007	97.143	5	16050004	16049970	93278539
contig_178	815	848	Aelia acuminata genome assembly, chromosome: 6	0.007	97.143	5	16057589	16057623	93278539
contig_178	815	848	Aelia acuminata genome assembly, chromosome: 6	0.007	97.143	5	16060265	16060299	93278539
contig_178	815	848	Aelia acuminata genome assembly, chromosome: 6	0.007	97.143	5	16080156	16080190	93278539
contig_178	815	848	Aelia acuminata genome assembly, chromosome: 6	0.007	97.143	5	16081180	16081214	93278539
contig_178	815	848	Aelia acuminata genome assembly, chromosome: 6	0.007	97.143	5	16082446	16082480	93278539
contig_178	815	848	Aelia acuminata genome assembly, chromosome: 6	0.007	97.143	5	16083984	16084018	93278539
contig_178	815	848	Aelia acuminata genome assembly, chromosome: 6	0.007	97.143	5	16088253	16088219	93278539
contig_178	815	848	Aelia acuminata genome assembly, chromosome: 6	0.007	97.143	5	16088557	16088591	93278539
contig_178	815	848	Aelia acuminata genome assembly, chromosome: 6	0.007	97.143	5	16117647	16117613	93278539
contig_178	815	848	Aelia acuminata genome assembly, chromosome: 6	0.007	97.143	5	16142109	16142143	93278539
contig_178	815	848	Aelia acuminata genome assembly, chromosome: 6	0.007	97.143	5	16156691	16156657	93278539
contig_178	815	848	Aelia acuminata genome assembly, chromosome: 6	0.007	97.143	5	16236402	16236436	93278539
contig_178	815	848	Aelia acuminata genome assembly, chromosome: 6	0.007	97.143	5	16275268	16275234	93278539
contig_178	815	848	Aelia acuminata genome assembly, chromosome: 6	0.007	97.143	5	16412759	16412725	93278539
contig_178	815	848	Aelia acuminata genome assembly, chromosome: 6	0.007	97.143	5	16505191	16505157	93278539
contig_178	815	848	Aelia acuminata genome assembly, chromosome: 6	0.007	97.143	5	16541960	16541926	93278539
contig_178	815	848	Aelia acuminata genome assembly, chromosome: 6	0.007	97.143	5	16566774	16566808	93278539
contig_178	815	848	Aelia acuminata genome assembly, chromosome: 6	0.007	97.143	5	16571636	16571602	93278539
contig_178	815	848	Aelia acuminata genome assembly, chromosome: 6	0.007	97.143	5	16597715	16597681	93278539
contig_178	815	848	Aelia acuminata genome assembly, chromosome: 6	0.007	97.143	5	16617697	16617731	93278539
contig_178	815	848	Aelia acuminata genome assembly, chromosome: 6	0.007	97.143	5	16654207	16654173	93278539
contig_178	815	848	Aelia acuminata genome assembly, chromosome: 6	0.007	97.143	5	16660364	16660330	93278539
contig_178	815	848	Aelia acuminata genome assembly, chromosome: 6	0.007	97.143	5	16683140	16683106	93278539
contig_178	815	848	Aelia acuminata genome assembly, chromosome: 6	0.007	97.143	5	16744300	16744266	93278539
contig_178	815	848	Aelia acuminata genome assembly, chromosome: 6	0.007	97.143	5	16775921	16775955	93278539
contig_178	815	848	Aelia acuminata genome assembly, chromosome: 6	0.007	97.143	5	16796580	16796614	93278539
contig_178	815	848	Aelia acuminata genome assembly, chromosome: 6	0.007	97.143	5	16855933	16855967	93278539
contig_178	815	848	Aelia acuminata genome assembly, chromosome: 6	0.007	97.143	5	16934470	16934436	93278539
contig_178	815	848	Aelia acuminata genome assembly, chromosome: 6	0.007	97.143	5	16943116	16943150	93278539
contig_178	815	848	Aelia acuminata genome assembly, chromosome: 6	0.007	97.143	5	17027207	17027241	93278539
contig_178	815	848	Aelia acuminata genome assembly, chromosome: 6	0.007	97.143	5	17044470	17044436	93278539
contig_178	815	848	Aelia acuminata genome assembly, chromosome: 6	0.007	97.143	5	17108153	17108187	93278539
contig_178	815	848	Aelia acuminata genome assembly, chromosome: 6	0.007	97.143	5	17170114	17170080	93278539
contig_178	815	848	Aelia acuminata genome assembly, chromosome: 6	0.007	97.143	5	17286964	17286930	93278539
contig_178	815	848	Aelia acuminata genome assembly, chromosome: 6	0.007	97.143	5	17327210	17327176	93278539
contig_178	815	848	Aelia acuminata genome assembly, chromosome: 6	0.007	97.143	5	17355111	17355145	93278539
contig_178	815	848	Aelia acuminata genome assembly, chromosome: 6	0.007	97.143	5	17387848	17387814	93278539
contig_178	815	848	Aelia acuminata genome assembly, chromosome: 6	0.007	97.143	5	17445534	17445500	93278539
contig_178	815	848	Aelia acuminata genome assembly, chromosome: 6	0.007	97.143	5	17461824	17461858	93278539
contig_178	815	848	Aelia acuminata genome assembly, chromosome: 6	0.007	97.143	5	17529223	17529189	93278539
contig_178	815	848	Aelia acuminata genome assembly, chromosome: 6	0.007	97.143	5	17629308	17629342	93278539
contig_178	815	848	Aelia acuminata genome assembly, chromosome: 6	0.007	97.143	5	17724878	17724912	93278539
contig_178	815	848	Aelia acuminata genome assembly, chromosome: 6	0.007	97.143	5	17787938	17787972	93278539
contig_178	815	848	Aelia acuminata genome assembly, chromosome: 6	0.007	97.143	5	17792941	17792975	93278539
contig_178	815	848	Aelia acuminata genome assembly, chromosome: 6	0.007	97.143	5	17870685	17870719	93278539
contig_178	815	848	Aelia acuminata genome assembly, chromosome: 6	0.007	97.143	5	17909933	17909899	93278539
contig_178	815	848	Aelia acuminata genome assembly, chromosome: 6	0.007	97.143	5	17926460	17926426	93278539
contig_178	815	848	Aelia acuminata genome assembly, chromosome: 6	0.007	97.143	5	17949400	17949434	93278539
contig_178	815	848	Aelia acuminata genome assembly, chromosome: 6	0.007	97.143	5	17960684	17960650	93278539
contig_178	815	848	Aelia acuminata genome assembly, chromosome: 6	0.007	97.143	5	17963265	17963231	93278539
contig_178	815	848	Aelia acuminata genome assembly, chromosome: 6	0.007	97.143	5	17989195	17989229	93278539
contig_178	815	848	Aelia acuminata genome assembly, chromosome: 6	0.007	97.143	5	18046949	18046915	93278539
contig_178	815	848	Aelia acuminata genome assembly, chromosome: 6	0.007	97.143	5	18050934	18050900	93278539
contig_178	815	848	Aelia acuminata genome assembly, chromosome: 6	0.007	97.143	5	18114357	18114391	93278539
contig_178	815	848	Aelia acuminata genome assembly, chromosome: 6	0.007	97.143	5	18169635	18169601	93278539
contig_178	813	846	Aelia acuminata genome assembly, chromosome: 6	0.007	97.143	5	18183959	18183925	93278539
contig_178	815	848	Aelia acuminata genome assembly, chromosome: 6	0.007	97.143	5	18237218	18237252	93278539
contig_178	815	848	Aelia acuminata genome assembly, chromosome: 6	0.007	97.143	5	18384132	18384166	93278539
contig_178	815	848	Aelia acuminata genome assembly, chromosome: 6	0.007	97.143	5	18464217	18464183	93278539
contig_178	815	848	Aelia acuminata genome assembly, chromosome: 6	0.007	97.143	5	18465635	18465601	93278539
contig_178	815	848	Aelia acuminata genome assembly, chromosome: 6	0.007	97.143	5	18482751	18482785	93278539
contig_178	815	848	Aelia acuminata genome assembly, chromosome: 6	0.007	97.143	5	18490093	18490059	93278539
contig_178	815	848	Aelia acuminata genome assembly, chromosome: 6	0.007	97.143	5	18490966	18491000	93278539
contig_178	815	848	Aelia acuminata genome assembly, chromosome: 6	0.007	97.143	5	18568279	18568245	93278539
contig_178	815	848	Aelia acuminata genome assembly, chromosome: 6	0.007	97.143	5	18686233	18686199	93278539
contig_178	815	848	Aelia acuminata genome assembly, chromosome: 6	0.007	97.143	5	18843154	18843188	93278539
contig_178	815	848	Aelia acuminata genome assembly, chromosome: 6	0.007	97.143	5	18855516	18855550	93278539
contig_178	815	848	Aelia acuminata genome assembly, chromosome: 6	0.007	97.143	5	18928187	18928153	93278539
contig_178	815	848	Aelia acuminata genome assembly, chromosome: 6	0.007	97.143	5	18936813	18936847	93278539
contig_178	815	848	Aelia acuminata genome assembly, chromosome: 6	0.007	97.143	5	18956998	18957032	93278539
contig_178	815	848	Aelia acuminata genome assembly, chromosome: 6	0.007	97.143	5	18962983	18963017	93278539
contig_178	815	848	Aelia acuminata genome assembly, chromosome: 6	0.007	97.143	5	19014443	19014409	93278539
contig_178	815	848	Aelia acuminata genome assembly, chromosome: 6	0.007	97.143	5	19016326	19016292	93278539
contig_178	815	848	Aelia acuminata genome assembly, chromosome: 6	0.007	97.143	5	19083667	19083701	93278539
contig_178	815	848	Aelia acuminata genome assembly, chromosome: 6	0.007	97.143	5	19088549	19088515	93278539
contig_178	815	848	Aelia acuminata genome assembly, chromosome: 6	0.007	97.143	5	19109332	19109366	93278539
contig_178	815	848	Aelia acuminata genome assembly, chromosome: 6	0.007	97.143	5	19141067	19141033	93278539
contig_178	815	848	Aelia acuminata genome assembly, chromosome: 6	0.007	97.143	5	19157383	19157349	93278539
contig_178	815	848	Aelia acuminata genome assembly, chromosome: 6	0.007	97.143	5	19159224	19159258	93278539
contig_178	815	848	Aelia acuminata genome assembly, chromosome: 6	0.007	97.143	5	19367616	19367650	93278539
contig_178	815	848	Aelia acuminata genome assembly, chromosome: 6	0.007	97.143	5	19461971	19461937	93278539
contig_178	815	848	Aelia acuminata genome assembly, chromosome: 6	0.007	97.143	5	19522778	19522744	93278539
contig_178	815	848	Aelia acuminata genome assembly, chromosome: 6	0.007	97.143	5	19547147	19547181	93278539
contig_178	815	848	Aelia acuminata genome assembly, chromosome: 6	0.007	97.143	5	19578527	19578561	93278539
contig_178	815	848	Aelia acuminata genome assembly, chromosome: 6	0.007	97.143	5	19583885	19583851	93278539
contig_178	815	848	Aelia acuminata genome assembly, chromosome: 6	0.007	97.143	5	19709205	19709239	93278539
contig_178	815	848	Aelia acuminata genome assembly, chromosome: 6	0.007	97.143	5	19798305	19798339	93278539
contig_178	815	848	Aelia acuminata genome assembly, chromosome: 6	0.007	97.059	5	19832828	19832795	93278539
contig_178	815	848	Aelia acuminata genome assembly, chromosome: 6	0.007	97.143	5	19901916	19901950	93278539
contig_178	815	848	Aelia acuminata genome assembly, chromosome: 6	0.007	97.143	5	19948627	19948661	93278539
contig_178	815	848	Aelia acuminata genome assembly, chromosome: 6	0.007	97.143	5	19960185	19960151	93278539
contig_178	815	848	Aelia acuminata genome assembly, chromosome: 6	0.007	97.143	5	19961641	19961607	93278539
contig_178	815	848	Aelia acuminata genome assembly, chromosome: 6	0.007	97.143	5	19974537	19974571	93278539
contig_178	815	848	Aelia acuminata genome assembly, chromosome: 6	0.007	97.143	5	20036517	20036551	93278539
contig_178	815	848	Aelia acuminata genome assembly, chromosome: 6	0.007	97.143	5	20048699	20048733	93278539
contig_178	815	848	Aelia acuminata genome assembly, chromosome: 6	0.007	97.143	5	20080854	20080820	93278539
contig_178	815	848	Aelia acuminata genome assembly, chromosome: 6	0.007	97.143	5	20089402	20089436	93278539
contig_178	815	848	Aelia acuminata genome assembly, chromosome: 6	0.007	97.143	5	20171382	20171416	93278539
contig_178	815	848	Aelia acuminata genome assembly, chromosome: 6	0.007	97.143	5	20173227	20173193	93278539
contig_178	815	848	Aelia acuminata genome assembly, chromosome: 6	0.007	97.143	5	20208789	20208823	93278539
contig_178	815	848	Aelia acuminata genome assembly, chromosome: 6	0.007	97.143	5	20267895	20267861	93278539
contig_178	815	848	Aelia acuminata genome assembly, chromosome: 6	0.007	97.143	5	20283700	20283666	93278539
contig_178	815	848	Aelia acuminata genome assembly, chromosome: 6	0.007	97.143	5	20288200	20288166	93278539
contig_178	815	848	Aelia acuminata genome assembly, chromosome: 6	0.007	97.143	5	20312340	20312306	93278539
contig_178	815	848	Aelia acuminata genome assembly, chromosome: 6	0.007	97.143	5	20329760	20329794	93278539
contig_178	815	848	Aelia acuminata genome assembly, chromosome: 6	0.007	97.143	5	20367425	20367459	93278539
contig_178	815	848	Aelia acuminata genome assembly, chromosome: 6	0.007	97.143	5	20417133	20417167	93278539
contig_178	815	848	Aelia acuminata genome assembly, chromosome: 6	0.007	97.143	5	20435476	20435442	93278539
contig_178	815	848	Aelia acuminata genome assembly, chromosome: 6	0.007	97.143	5	20498394	20498428	93278539
contig_178	815	848	Aelia acuminata genome assembly, chromosome: 6	0.007	97.143	5	20506838	20506872	93278539
contig_178	815	848	Aelia acuminata genome assembly, chromosome: 6	0.007	97.143	5	20543423	20543457	93278539
contig_178	815	848	Aelia acuminata genome assembly, chromosome: 6	0.007	97.143	5	20597467	20597501	93278539
contig_178	815	848	Aelia acuminata genome assembly, chromosome: 6	0.007	97.143	5	20598253	20598287	93278539
contig_178	815	848	Aelia acuminata genome assembly, chromosome: 6	0.007	97.143	5	20600511	20600477	93278539
contig_178	815	848	Aelia acuminata genome assembly, chromosome: 6	0.007	97.143	5	20602818	20602852	93278539
contig_178	815	848	Aelia acuminata genome assembly, chromosome: 6	0.007	97.143	5	20609017	20609051	93278539
contig_178	815	848	Aelia acuminata genome assembly, chromosome: 6	0.007	97.143	5	20644978	20644944	93278539
contig_178	815	848	Aelia acuminata genome assembly, chromosome: 6	0.007	97.143	5	20727707	20727741	93278539
contig_178	815	848	Aelia acuminata genome assembly, chromosome: 6	0.007	97.143	5	20764406	20764372	93278539
contig_178	815	848	Aelia acuminata genome assembly, chromosome: 6	0.007	97.143	5	20783866	20783832	93278539
contig_178	815	848	Aelia acuminata genome assembly, chromosome: 6	0.007	97.143	5	20835137	20835171	93278539
contig_178	815	848	Aelia acuminata genome assembly, chromosome: 6	0.007	97.143	5	21141844	21141810	93278539
contig_178	815	848	Aelia acuminata genome assembly, chromosome: 6	0.007	97.143	5	21158264	21158230	93278539
contig_178	815	848	Aelia acuminata genome assembly, chromosome: 6	0.007	97.143	5	21191423	21191389	93278539
contig_178	815	848	Aelia acuminata genome assembly, chromosome: 6	0.007	97.143	5	21312871	21312905	93278539
contig_178	815	848	Aelia acuminata genome assembly, chromosome: 6	0.007	97.143	5	21452263	21452229	93278539
contig_178	815	848	Aelia acuminata genome assembly, chromosome: 6	0.007	97.143	5	21507367	21507333	93278539
contig_178	815	848	Aelia acuminata genome assembly, chromosome: 6	0.007	97.143	5	21533426	21533460	93278539
contig_178	815	848	Aelia acuminata genome assembly, chromosome: 6	0.007	97.143	5	21552161	21552195	93278539
contig_178	815	848	Aelia acuminata genome assembly, chromosome: 6	0.007	97.143	5	21652045	21652011	93278539
contig_178	815	848	Aelia acuminata genome assembly, chromosome: 6	0.007	97.143	5	21678133	21678099	93278539
contig_178	815	848	Aelia acuminata genome assembly, chromosome: 6	0.007	97.143	5	21776326	21776360	93278539
contig_178	815	848	Aelia acuminata genome assembly, chromosome: 6	0.007	97.143	5	21791070	21791104	93278539
contig_178	815	848	Aelia acuminata genome assembly, chromosome: 6	0.007	97.143	5	21835439	21835405	93278539
contig_178	815	848	Aelia acuminata genome assembly, chromosome: 6	0.007	97.143	5	21869152	21869118	93278539
contig_178	815	848	Aelia acuminata genome assembly, chromosome: 6	0.007	97.143	5	21881498	21881532	93278539
contig_178	815	848	Aelia acuminata genome assembly, chromosome: 6	0.007	97.143	5	21971615	21971649	93278539
contig_178	815	848	Aelia acuminata genome assembly, chromosome: 6	0.007	97.143	5	22098209	22098243	93278539
contig_178	815	848	Aelia acuminata genome assembly, chromosome: 6	0.007	97.143	5	22130857	22130823	93278539
contig_178	815	848	Aelia acuminata genome assembly, chromosome: 6	0.007	97.143	5	22174316	22174282	93278539
contig_178	815	848	Aelia acuminata genome assembly, chromosome: 6	0.007	97.143	5	22178268	22178302	93278539
contig_178	815	848	Aelia acuminata genome assembly, chromosome: 6	0.007	97.143	5	22191892	22191858	93278539
contig_178	815	848	Aelia acuminata genome assembly, chromosome: 6	0.007	97.143	5	22197689	22197655	93278539
contig_178	815	848	Aelia acuminata genome assembly, chromosome: 6	0.007	97.143	5	22236884	22236918	93278539
contig_178	815	848	Aelia acuminata genome assembly, chromosome: 6	0.007	97.143	5	22258903	22258937	93278539
contig_178	815	848	Aelia acuminata genome assembly, chromosome: 6	0.007	97.143	5	22343101	22343067	93278539
contig_178	815	848	Aelia acuminata genome assembly, chromosome: 6	0.007	97.143	5	22427224	22427190	93278539
contig_178	815	848	Aelia acuminata genome assembly, chromosome: 6	0.007	97.143	5	22429379	22429345	93278539
contig_178	815	848	Aelia acuminata genome assembly, chromosome: 6	0.007	97.143	5	22554857	22554823	93278539
contig_178	815	848	Aelia acuminata genome assembly, chromosome: 6	0.007	97.143	5	22556698	22556664	93278539
contig_178	815	848	Aelia acuminata genome assembly, chromosome: 6	0.007	97.143	5	22642375	22642341	93278539
contig_178	815	848	Aelia acuminata genome assembly, chromosome: 6	0.007	97.143	5	22771398	22771432	93278539
contig_178	815	848	Aelia acuminata genome assembly, chromosome: 6	0.007	97.143	5	22871011	22870977	93278539
contig_178	815	848	Aelia acuminata genome assembly, chromosome: 6	0.007	97.143	5	22946172	22946138	93278539
contig_178	815	848	Aelia acuminata genome assembly, chromosome: 6	0.007	97.143	5	23011741	23011775	93278539
contig_178	815	848	Aelia acuminata genome assembly, chromosome: 6	0.007	97.143	5	23031514	23031480	93278539
contig_178	815	848	Aelia acuminata genome assembly, chromosome: 6	0.007	97.143	5	23034233	23034199	93278539
contig_178	815	848	Aelia acuminata genome assembly, chromosome: 6	0.007	97.143	5	23092136	23092102	93278539
contig_178	815	848	Aelia acuminata genome assembly, chromosome: 6	0.007	97.143	5	23343718	23343752	93278539
contig_178	815	848	Aelia acuminata genome assembly, chromosome: 6	0.007	97.143	5	23473157	23473123	93278539
contig_178	815	848	Aelia acuminata genome assembly, chromosome: 6	0.007	97.143	5	23519837	23519871	93278539
contig_178	815	848	Aelia acuminata genome assembly, chromosome: 6	0.007	97.143	5	23654897	23654863	93278539
contig_178	815	848	Aelia acuminata genome assembly, chromosome: 6	0.007	97.143	5	23655392	23655426	93278539
contig_178	815	848	Aelia acuminata genome assembly, chromosome: 6	0.007	97.143	5	23755576	23755542	93278539
contig_178	815	848	Aelia acuminata genome assembly, chromosome: 6	0.007	97.143	5	23756823	23756857	93278539
contig_178	815	848	Aelia acuminata genome assembly, chromosome: 6	0.007	97.143	5	23758523	23758489	93278539
contig_178	815	848	Aelia acuminata genome assembly, chromosome: 6	0.007	97.143	5	23770391	23770425	93278539
contig_178	815	848	Aelia acuminata genome assembly, chromosome: 6	0.007	97.143	5	23798198	23798164	93278539
contig_178	815	848	Aelia acuminata genome assembly, chromosome: 6	0.007	97.143	5	23800216	23800182	93278539
contig_178	815	848	Aelia acuminata genome assembly, chromosome: 6	0.007	97.143	5	23816060	23816026	93278539
contig_178	815	848	Aelia acuminata genome assembly, chromosome: 6	0.007	97.143	5	23895171	23895205	93278539
contig_178	815	848	Aelia acuminata genome assembly, chromosome: 6	0.007	97.143	5	23901877	23901843	93278539
contig_178	815	848	Aelia acuminata genome assembly, chromosome: 6	0.007	97.143	5	23947383	23947349	93278539
contig_178	815	848	Aelia acuminata genome assembly, chromosome: 6	0.007	97.143	5	24013500	24013466	93278539
contig_178	815	848	Aelia acuminata genome assembly, chromosome: 6	0.007	97.143	5	24087450	24087416	93278539
contig_178	815	848	Aelia acuminata genome assembly, chromosome: 6	0.007	97.143	5	24136253	24136287	93278539
contig_178	815	848	Aelia acuminata genome assembly, chromosome: 6	0.007	97.143	5	24143185	24143151	93278539
contig_178	815	848	Aelia acuminata genome assembly, chromosome: 6	0.007	97.143	5	24146657	24146623	93278539
contig_178	815	848	Aelia acuminata genome assembly, chromosome: 6	0.007	97.143	5	24147214	24147248	93278539
contig_178	815	848	Aelia acuminata genome assembly, chromosome: 6	0.007	97.143	5	24175744	24175778	93278539
contig_178	815	848	Aelia acuminata genome assembly, chromosome: 6	0.007	97.143	5	24189301	24189267	93278539
contig_178	815	848	Aelia acuminata genome assembly, chromosome: 6	0.007	97.143	5	24189874	24189840	93278539
contig_178	815	848	Aelia acuminata genome assembly, chromosome: 6	0.007	97.143	5	24249389	24249355	93278539
contig_178	815	848	Aelia acuminata genome assembly, chromosome: 6	0.007	97.143	5	24290755	24290721	93278539
contig_178	815	848	Aelia acuminata genome assembly, chromosome: 6	0.007	97.143	5	24353884	24353918	93278539
contig_178	815	848	Aelia acuminata genome assembly, chromosome: 6	0.007	97.143	5	24357309	24357343	93278539
contig_178	815	848	Aelia acuminata genome assembly, chromosome: 6	0.007	97.143	5	24531839	24531805	93278539
contig_178	815	848	Aelia acuminata genome assembly, chromosome: 6	0.007	97.143	5	24540727	24540761	93278539
contig_178	815	848	Aelia acuminata genome assembly, chromosome: 6	0.007	97.143	5	24541943	24541977	93278539
contig_178	815	848	Aelia acuminata genome assembly, chromosome: 6	0.007	97.143	5	24632326	24632292	93278539
contig_178	815	848	Aelia acuminata genome assembly, chromosome: 6	0.007	97.143	5	24713544	24713510	93278539
contig_178	815	848	Aelia acuminata genome assembly, chromosome: 6	0.007	97.143	5	24769273	24769307	93278539
contig_178	815	848	Aelia acuminata genome assembly, chromosome: 6	0.007	97.143	5	24843128	24843094	93278539
contig_178	815	848	Aelia acuminata genome assembly, chromosome: 6	0.007	97.143	5	24928139	24928173	93278539
contig_178	815	848	Aelia acuminata genome assembly, chromosome: 6	0.007	97.143	5	24987594	24987628	93278539
contig_178	815	848	Aelia acuminata genome assembly, chromosome: 6	0.007	97.143	5	25000246	25000212	93278539
contig_178	815	848	Aelia acuminata genome assembly, chromosome: 6	0.007	97.143	5	25080258	25080224	93278539
contig_178	815	848	Aelia acuminata genome assembly, chromosome: 6	0.007	97.143	5	25109225	25109191	93278539
contig_178	815	848	Aelia acuminata genome assembly, chromosome: 6	0.007	97.143	5	25112978	25113012	93278539
contig_178	815	848	Aelia acuminata genome assembly, chromosome: 6	0.007	97.143	5	25119885	25119851	93278539
contig_178	815	848	Aelia acuminata genome assembly, chromosome: 6	0.007	97.143	5	25173359	25173393	93278539
contig_178	815	848	Aelia acuminata genome assembly, chromosome: 6	0.007	97.143	5	25255915	25255949	93278539
contig_178	815	848	Aelia acuminata genome assembly, chromosome: 6	0.007	97.143	5	25419387	25419421	93278539
contig_178	815	848	Aelia acuminata genome assembly, chromosome: 6	0.007	97.143	5	25424630	25424596	93278539
contig_178	815	848	Aelia acuminata genome assembly, chromosome: 6	0.007	97.143	5	25429439	25429405	93278539
contig_178	815	848	Aelia acuminata genome assembly, chromosome: 6	0.007	97.143	5	25449046	25449012	93278539
contig_178	815	848	Aelia acuminata genome assembly, chromosome: 6	0.007	97.143	5	25494996	25495030	93278539
contig_178	815	848	Aelia acuminata genome assembly, chromosome: 6	0.007	97.143	5	25640834	25640800	93278539
contig_178	815	848	Aelia acuminata genome assembly, chromosome: 6	0.007	97.143	5	25700956	25700922	93278539
contig_178	815	848	Aelia acuminata genome assembly, chromosome: 6	0.007	97.143	5	25791246	25791280	93278539
contig_178	815	848	Aelia acuminata genome assembly, chromosome: 6	0.007	97.143	5	25883745	25883711	93278539
contig_178	815	848	Aelia acuminata genome assembly, chromosome: 6	0.007	97.143	5	25930279	25930245	93278539
contig_178	815	848	Aelia acuminata genome assembly, chromosome: 6	0.007	97.143	5	25965159	25965125	93278539
contig_178	815	848	Aelia acuminata genome assembly, chromosome: 6	0.007	97.143	5	26046105	26046139	93278539
contig_178	815	848	Aelia acuminata genome assembly, chromosome: 6	0.007	97.143	5	26107285	26107251	93278539
contig_178	815	848	Aelia acuminata genome assembly, chromosome: 6	0.007	97.143	5	26116899	26116865	93278539
contig_178	815	848	Aelia acuminata genome assembly, chromosome: 6	0.007	97.143	5	26231074	26231108	93278539
contig_178	815	848	Aelia acuminata genome assembly, chromosome: 6	0.007	97.143	5	26266984	26267018	93278539
contig_178	815	848	Aelia acuminata genome assembly, chromosome: 6	0.007	97.143	5	26313545	26313511	93278539
contig_178	815	848	Aelia acuminata genome assembly, chromosome: 6	0.007	97.143	5	26488577	26488611	93278539
contig_178	815	848	Aelia acuminata genome assembly, chromosome: 6	0.007	97.143	5	26515151	26515117	93278539
contig_178	815	848	Aelia acuminata genome assembly, chromosome: 6	0.007	97.143	5	26645031	26644997	93278539
contig_178	815	848	Aelia acuminata genome assembly, chromosome: 6	0.007	97.143	5	26803334	26803368	93278539
contig_178	815	848	Aelia acuminata genome assembly, chromosome: 6	0.007	97.143	5	26819657	26819691	93278539
contig_178	815	848	Aelia acuminata genome assembly, chromosome: 6	0.007	97.143	5	26868570	26868536	93278539
contig_178	815	848	Aelia acuminata genome assembly, chromosome: 6	0.007	97.143	5	26881078	26881112	93278539
contig_178	815	848	Aelia acuminata genome assembly, chromosome: 6	0.007	97.143	5	26881696	26881730	93278539
contig_178	815	848	Aelia acuminata genome assembly, chromosome: 6	0.007	97.143	5	26950178	26950144	93278539
contig_178	815	848	Aelia acuminata genome assembly, chromosome: 6	0.007	97.143	5	26965026	26965060	93278539
contig_178	815	848	Aelia acuminata genome assembly, chromosome: 6	0.007	97.143	5	27039995	27039961	93278539
contig_178	815	848	Aelia acuminata genome assembly, chromosome: 6	0.007	97.143	5	27085974	27085940	93278539
contig_178	815	848	Aelia acuminata genome assembly, chromosome: 6	0.007	97.143	5	27128017	27128051	93278539
contig_178	815	848	Aelia acuminata genome assembly, chromosome: 6	0.007	97.143	5	27260190	27260156	93278539
contig_178	815	848	Aelia acuminata genome assembly, chromosome: 6	0.007	97.143	5	27420684	27420718	93278539
contig_178	815	848	Aelia acuminata genome assembly, chromosome: 6	0.007	97.143	5	27438303	27438269	93278539
contig_178	815	848	Aelia acuminata genome assembly, chromosome: 6	0.007	97.143	5	27439332	27439366	93278539
contig_178	815	848	Aelia acuminata genome assembly, chromosome: 6	0.007	97.143	5	27538927	27538893	93278539
contig_178	815	848	Aelia acuminata genome assembly, chromosome: 6	0.007	97.143	5	27539589	27539623	93278539
contig_178	815	848	Aelia acuminata genome assembly, chromosome: 6	0.007	97.143	5	27598722	27598688	93278539
contig_178	815	848	Aelia acuminata genome assembly, chromosome: 6	0.007	97.143	5	27735163	27735197	93278539
contig_178	815	848	Aelia acuminata genome assembly, chromosome: 6	0.007	97.143	5	27793100	27793134	93278539
contig_178	815	848	Aelia acuminata genome assembly, chromosome: 6	0.007	97.143	5	27822895	27822929	93278539
contig_178	815	848	Aelia acuminata genome assembly, chromosome: 6	0.007	97.143	5	27841527	27841493	93278539
contig_178	815	848	Aelia acuminata genome assembly, chromosome: 6	0.007	97.143	5	27877682	27877648	93278539
contig_178	815	848	Aelia acuminata genome assembly, chromosome: 6	0.007	97.143	5	27976453	27976419	93278539
contig_178	815	848	Aelia acuminata genome assembly, chromosome: 6	0.007	97.143	5	27985947	27985913	93278539
contig_178	815	848	Aelia acuminata genome assembly, chromosome: 6	0.007	97.143	5	27992459	27992425	93278539
contig_178	815	848	Aelia acuminata genome assembly, chromosome: 6	0.007	97.143	5	28006501	28006535	93278539
contig_178	815	848	Aelia acuminata genome assembly, chromosome: 6	0.007	97.143	5	28078893	28078927	93278539
contig_178	815	848	Aelia acuminata genome assembly, chromosome: 6	0.007	97.143	5	28080510	28080544	93278539
contig_178	815	848	Aelia acuminata genome assembly, chromosome: 6	0.007	97.143	5	28191004	28190970	93278539
contig_178	815	848	Aelia acuminata genome assembly, chromosome: 6	0.007	97.143	5	28221077	28221043	93278539
contig_178	815	848	Aelia acuminata genome assembly, chromosome: 6	0.007	97.143	5	28257843	28257877	93278539
contig_178	815	848	Aelia acuminata genome assembly, chromosome: 6	0.007	97.143	5	28371326	28371292	93278539
contig_178	815	848	Aelia acuminata genome assembly, chromosome: 6	0.007	97.143	5	28414160	28414126	93278539
contig_178	815	848	Aelia acuminata genome assembly, chromosome: 6	0.007	97.143	5	28459475	28459441	93278539
contig_178	815	848	Aelia acuminata genome assembly, chromosome: 6	0.007	97.143	5	28489047	28489013	93278539
contig_178	761	847	Aelia acuminata genome assembly, chromosome: 6	0.007	79.775	5	28664318	28664235	93278539
contig_178	815	848	Aelia acuminata genome assembly, chromosome: 6	0.007	97.143	5	28686628	28686662	93278539
contig_178	815	848	Aelia acuminata genome assembly, chromosome: 6	0.007	97.143	5	28698837	28698803	93278539
contig_178	815	848	Aelia acuminata genome assembly, chromosome: 6	0.007	97.143	5	28710067	28710033	93278539
contig_178	815	848	Aelia acuminata genome assembly, chromosome: 6	0.007	97.143	5	28762294	28762260	93278539
contig_178	815	848	Aelia acuminata genome assembly, chromosome: 6	0.007	97.143	5	28775798	28775764	93278539
contig_178	815	848	Aelia acuminata genome assembly, chromosome: 6	0.007	97.143	5	28776799	28776765	93278539
contig_178	815	848	Aelia acuminata genome assembly, chromosome: 6	0.007	97.143	5	28833768	28833734	93278539
contig_178	815	848	Aelia acuminata genome assembly, chromosome: 6	0.007	97.143	5	28838136	28838170	93278539
contig_178	815	848	Aelia acuminata genome assembly, chromosome: 6	0.007	97.143	5	28914073	28914107	93278539
contig_178	815	848	Aelia acuminata genome assembly, chromosome: 6	0.007	97.143	5	28987136	28987102	93278539
contig_178	815	848	Aelia acuminata genome assembly, chromosome: 6	0.007	97.143	5	29047650	29047616	93278539
contig_178	815	848	Aelia acuminata genome assembly, chromosome: 6	0.007	97.143	5	29169119	29169085	93278539
contig_178	815	848	Aelia acuminata genome assembly, chromosome: 6	0.007	97.143	5	29210289	29210323	93278539
contig_178	803	848	Aelia acuminata genome assembly, chromosome: 6	0.007	89.362	5	29365627	29365581	93278539
contig_178	815	848	Aelia acuminata genome assembly, chromosome: 6	0.007	97.143	5	29745570	29745604	93278539
contig_178	815	848	Aelia acuminata genome assembly, chromosome: 6	0.007	97.143	5	29781927	29781961	93278539
contig_178	815	848	Aelia acuminata genome assembly, chromosome: 6	0.007	97.143	5	29864118	29864084	93278539
contig_178	815	848	Aelia acuminata genome assembly, chromosome: 6	0.007	97.143	5	30050960	30050926	93278539
contig_178	815	848	Aelia acuminata genome assembly, chromosome: 6	0.007	97.143	5	30075345	30075311	93278539
contig_178	815	848	Aelia acuminata genome assembly, chromosome: 6	0.007	97.143	5	30078370	30078404	93278539
contig_178	769	848	Aelia acuminata genome assembly, chromosome: 6	0.007	80.723	5	30081962	30081884	93278539
contig_178	815	848	Aelia acuminata genome assembly, chromosome: 6	0.007	97.143	5	30119059	30119093	93278539
contig_178	815	848	Aelia acuminata genome assembly, chromosome: 6	0.007	97.143	5	30143378	30143344	93278539
contig_178	815	848	Aelia acuminata genome assembly, chromosome: 6	0.007	97.143	5	30184595	30184561	93278539
contig_178	815	848	Aelia acuminata genome assembly, chromosome: 6	0.007	97.143	5	30206603	30206637	93278539
contig_178	815	848	Aelia acuminata genome assembly, chromosome: 6	0.007	97.143	5	30514746	30514780	93278539
contig_178	815	848	Aelia acuminata genome assembly, chromosome: 6	0.007	97.143	5	30551533	30551567	93278539
contig_178	815	848	Aelia acuminata genome assembly, chromosome: 6	0.007	97.143	5	30560003	30559969	93278539
contig_178	815	848	Aelia acuminata genome assembly, chromosome: 6	0.007	97.143	5	30650902	30650936	93278539
contig_178	742	848	Aelia acuminata genome assembly, chromosome: 6	0.007	78.378	5	30699665	30699764	93278539
contig_178	815	848	Aelia acuminata genome assembly, chromosome: 6	0.007	97.143	5	30731435	30731469	93278539
contig_178	742	848	Aelia acuminata genome assembly, chromosome: 6	0.007	77.982	5	30867537	30867636	93278539
contig_178	815	848	Aelia acuminata genome assembly, chromosome: 6	0.007	97.143	5	30918761	30918795	93278539
contig_178	815	848	Aelia acuminata genome assembly, chromosome: 6	0.007	97.143	5	30924871	30924837	93278539
contig_178	815	848	Aelia acuminata genome assembly, chromosome: 6	0.007	97.143	5	31003704	31003738	93278539
contig_178	803	847	Aelia acuminata genome assembly, chromosome: 6	0.007	89.583	5	31182872	31182825	93278539
contig_178	815	848	Aelia acuminata genome assembly, chromosome: 6	0.007	97.143	5	31217944	31217978	93278539
contig_178	815	848	Aelia acuminata genome assembly, chromosome: 6	0.007	97.143	5	31218901	31218935	93278539
contig_178	808	848	Aelia acuminata genome assembly, chromosome: 6	0.007	92.683	5	31365054	31365015	93278539
contig_178	815	848	Aelia acuminata genome assembly, chromosome: 6	0.007	97.143	5	31433162	31433128	93278539
contig_178	759	848	Aelia acuminata genome assembly, chromosome: 6	0.007	79.348	5	31909158	31909072	93278539
contig_178	815	848	Aelia acuminata genome assembly, chromosome: 6	0.007	97.143	5	31917899	31917933	93278539
contig_178	815	848	Aelia acuminata genome assembly, chromosome: 6	0.007	97.143	5	32154052	32154018	93278539
contig_178	815	848	Aelia acuminata genome assembly, chromosome: 6	0.007	97.143	5	32191659	32191625	93278539
contig_178	815	848	Aelia acuminata genome assembly, chromosome: 6	0.007	97.143	5	32200813	32200779	93278539
contig_178	815	848	Aelia acuminata genome assembly, chromosome: 6	0.007	97.143	5	32224187	32224221	93278539
contig_178	815	848	Aelia acuminata genome assembly, chromosome: 6	0.007	97.143	5	32235736	32235770	93278539
contig_178	815	848	Aelia acuminata genome assembly, chromosome: 6	0.007	97.143	5	32299046	32299080	93278539
contig_178	815	848	Aelia acuminata genome assembly, chromosome: 6	0.007	97.143	5	32588698	32588664	93278539
contig_178	815	848	Aelia acuminata genome assembly, chromosome: 6	0.007	97.143	5	32601912	32601878	93278539
contig_178	815	848	Aelia acuminata genome assembly, chromosome: 6	0.007	97.143	5	32688617	32688583	93278539
contig_178	751	848	Aelia acuminata genome assembly, chromosome: 6	0.007	79	5	32711850	32711940	93278539
contig_178	815	848	Aelia acuminata genome assembly, chromosome: 6	0.007	97.143	5	32837052	32837018	93278539
contig_178	815	848	Aelia acuminata genome assembly, chromosome: 6	0.007	97.143	5	32887758	32887792	93278539
contig_178	815	848	Aelia acuminata genome assembly, chromosome: 6	0.007	97.143	5	33090882	33090916	93278539
contig_178	815	848	Aelia acuminata genome assembly, chromosome: 6	0.007	97.143	5	33243418	33243384	93278539
contig_178	815	848	Aelia acuminata genome assembly, chromosome: 6	0.007	97.143	5	33257734	33257768	93278539
contig_178	815	848	Aelia acuminata genome assembly, chromosome: 6	0.007	97.143	5	33263346	33263380	93278539
contig_178	815	848	Aelia acuminata genome assembly, chromosome: 6	0.007	97.143	5	33312366	33312400	93278539
contig_178	815	848	Aelia acuminata genome assembly, chromosome: 6	0.007	97.143	5	33340659	33340625	93278539
contig_178	815	848	Aelia acuminata genome assembly, chromosome: 6	0.007	97.143	5	33350177	33350211	93278539
contig_178	815	848	Aelia acuminata genome assembly, chromosome: 6	0.007	97.143	5	33351426	33351460	93278539
contig_178	815	848	Aelia acuminata genome assembly, chromosome: 6	0.007	97.143	5	33352059	33352093	93278539
contig_178	815	848	Aelia acuminata genome assembly, chromosome: 6	0.007	97.143	5	33352488	33352522	93278539
contig_178	815	848	Aelia acuminata genome assembly, chromosome: 6	0.007	97.143	5	33353119	33353153	93278539
contig_178	815	848	Aelia acuminata genome assembly, chromosome: 6	0.007	97.143	5	33427393	33427359	93278539
contig_178	815	848	Aelia acuminata genome assembly, chromosome: 6	0.007	97.143	5	33590309	33590275	93278539
contig_178	815	848	Aelia acuminata genome assembly, chromosome: 6	0.007	97.143	5	33609857	33609891	93278539
contig_178	815	848	Aelia acuminata genome assembly, chromosome: 6	0.007	97.143	5	33628335	33628301	93278539
contig_178	815	848	Aelia acuminata genome assembly, chromosome: 6	0.007	97.143	5	33670262	33670228	93278539
contig_178	815	848	Aelia acuminata genome assembly, chromosome: 6	0.007	97.143	5	33716522	33716488	93278539
contig_178	815	848	Aelia acuminata genome assembly, chromosome: 6	0.007	97.143	5	33746339	33746305	93278539
contig_178	815	848	Aelia acuminata genome assembly, chromosome: 6	0.007	97.143	5	33986465	33986499	93278539
contig_178	815	848	Aelia acuminata genome assembly, chromosome: 6	0.007	97.143	5	33996079	33996113	93278539
contig_178	815	848	Aelia acuminata genome assembly, chromosome: 6	0.007	97.143	5	34021577	34021611	93278539
contig_178	815	848	Aelia acuminata genome assembly, chromosome: 6	0.007	97.143	5	34044159	34044125	93278539
contig_178	815	848	Aelia acuminata genome assembly, chromosome: 6	0.007	97.143	5	34092168	34092134	93278539
contig_178	815	848	Aelia acuminata genome assembly, chromosome: 6	0.007	97.143	5	34133796	34133762	93278539
contig_178	815	848	Aelia acuminata genome assembly, chromosome: 6	0.007	97.143	5	34250367	34250401	93278539
contig_178	815	848	Aelia acuminata genome assembly, chromosome: 6	0.007	97.143	5	34362682	34362648	93278539
contig_178	815	848	Aelia acuminata genome assembly, chromosome: 6	0.007	97.143	5	34363949	34363915	93278539
contig_178	815	848	Aelia acuminata genome assembly, chromosome: 6	0.007	97.143	5	34364192	34364226	93278539
contig_178	769	848	Aelia acuminata genome assembly, chromosome: 6	0.007	80.488	5	34609266	34609344	93278539
contig_178	815	848	Aelia acuminata genome assembly, chromosome: 6	0.007	97.143	5	34662555	34662589	93278539
contig_178	815	848	Aelia acuminata genome assembly, chromosome: 6	0.007	97.143	5	34733101	34733067	93278539
contig_178	815	848	Aelia acuminata genome assembly, chromosome: 6	0.007	97.143	5	34734243	34734209	93278539
contig_178	815	848	Aelia acuminata genome assembly, chromosome: 6	0.007	97.143	5	34740013	34739979	93278539
contig_178	815	848	Aelia acuminata genome assembly, chromosome: 6	0.007	97.143	5	34742724	34742690	93278539
contig_178	815	848	Aelia acuminata genome assembly, chromosome: 6	0.007	97.143	5	34920359	34920393	93278539
contig_178	815	848	Aelia acuminata genome assembly, chromosome: 6	0.007	97.143	5	34922361	34922395	93278539
contig_178	815	848	Aelia acuminata genome assembly, chromosome: 6	0.007	97.143	5	34923730	34923764	93278539
contig_178	815	848	Aelia acuminata genome assembly, chromosome: 6	0.007	97.143	5	34941560	34941526	93278539
contig_178	815	848	Aelia acuminata genome assembly, chromosome: 6	0.007	97.143	5	34968785	34968751	93278539
contig_178	815	848	Aelia acuminata genome assembly, chromosome: 6	0.007	97.143	5	35105520	35105554	93278539
contig_178	815	848	Aelia acuminata genome assembly, chromosome: 6	0.007	97.143	5	35109611	35109577	93278539
contig_178	815	848	Aelia acuminata genome assembly, chromosome: 6	0.007	97.143	5	35148756	35148722	93278539
contig_178	815	848	Aelia acuminata genome assembly, chromosome: 6	0.007	97.143	5	35227027	35226993	93278539
contig_178	815	848	Aelia acuminata genome assembly, chromosome: 6	0.007	97.143	5	35484434	35484400	93278539
contig_178	815	848	Aelia acuminata genome assembly, chromosome: 6	0.007	97.143	5	35515737	35515703	93278539
contig_178	815	848	Aelia acuminata genome assembly, chromosome: 6	0.007	97.143	5	35534340	35534306	93278539
contig_178	815	848	Aelia acuminata genome assembly, chromosome: 6	0.007	97.143	5	35579725	35579691	93278539
contig_178	815	848	Aelia acuminata genome assembly, chromosome: 6	0.007	97.143	5	35587020	35586986	93278539
contig_178	815	848	Aelia acuminata genome assembly, chromosome: 6	0.007	97.143	5	35647777	35647811	93278539
contig_178	815	848	Aelia acuminata genome assembly, chromosome: 6	0.007	97.143	5	35668559	35668593	93278539
contig_178	815	848	Aelia acuminata genome assembly, chromosome: 6	0.007	97.143	5	35740593	35740627	93278539
contig_178	815	848	Aelia acuminata genome assembly, chromosome: 6	0.007	97.143	5	35760807	35760841	93278539
contig_178	815	848	Aelia acuminata genome assembly, chromosome: 6	0.007	97.143	5	35780727	35780761	93278539
contig_178	815	848	Aelia acuminata genome assembly, chromosome: 6	0.007	97.143	5	35878571	35878537	93278539
contig_178	815	848	Aelia acuminata genome assembly, chromosome: 6	0.007	97.143	5	35905275	35905309	93278539
contig_178	815	848	Aelia acuminata genome assembly, chromosome: 6	0.007	97.143	5	35920556	35920590	93278539
contig_178	815	848	Aelia acuminata genome assembly, chromosome: 6	0.007	97.143	5	35944406	35944440	93278539
contig_178	815	848	Aelia acuminata genome assembly, chromosome: 6	0.007	97.143	5	35978665	35978699	93278539
contig_178	815	848	Aelia acuminata genome assembly, chromosome: 6	0.007	97.143	5	35998231	35998197	93278539
contig_178	815	848	Aelia acuminata genome assembly, chromosome: 6	0.007	97.143	5	36233478	36233444	93278539
contig_178	815	848	Aelia acuminata genome assembly, chromosome: 6	0.007	97.143	5	36297830	36297796	93278539
contig_178	815	848	Aelia acuminata genome assembly, chromosome: 6	0.007	97.143	5	36301819	36301853	93278539
contig_178	815	848	Aelia acuminata genome assembly, chromosome: 6	0.007	97.143	5	36449588	36449554	93278539
contig_178	815	848	Aelia acuminata genome assembly, chromosome: 6	0.007	97.143	5	36471680	36471646	93278539
contig_178	815	848	Aelia acuminata genome assembly, chromosome: 6	0.007	97.143	5	36489782	36489748	93278539
contig_178	815	848	Aelia acuminata genome assembly, chromosome: 6	0.007	97.143	5	36527258	36527292	93278539
contig_178	815	848	Aelia acuminata genome assembly, chromosome: 6	0.007	97.143	5	36792206	36792240	93278539
contig_178	815	848	Aelia acuminata genome assembly, chromosome: 6	0.007	97.143	5	36805249	36805215	93278539
contig_178	815	848	Aelia acuminata genome assembly, chromosome: 6	0.007	97.143	5	36838841	36838807	93278539
contig_178	815	848	Aelia acuminata genome assembly, chromosome: 6	0.007	97.143	5	36839636	36839602	93278539
contig_178	815	848	Aelia acuminata genome assembly, chromosome: 6	0.007	97.143	5	36840696	36840730	93278539
contig_178	815	848	Aelia acuminata genome assembly, chromosome: 6	0.007	97.143	5	36899354	36899320	93278539
contig_178	815	848	Aelia acuminata genome assembly, chromosome: 6	0.007	97.143	5	36900468	36900434	93278539
contig_178	815	848	Aelia acuminata genome assembly, chromosome: 6	0.007	97.143	5	36912286	36912320	93278539
contig_178	815	848	Aelia acuminata genome assembly, chromosome: 6	0.007	97.143	5	36947740	36947774	93278539
contig_178	815	848	Aelia acuminata genome assembly, chromosome: 6	0.007	97.143	5	37041219	37041253	93278539
contig_178	815	848	Aelia acuminata genome assembly, chromosome: 6	0.007	97.143	5	37054034	37054000	93278539
contig_178	815	848	Aelia acuminata genome assembly, chromosome: 6	0.007	97.143	5	37366091	37366057	93278539
contig_178	815	848	Aelia acuminata genome assembly, chromosome: 6	0.007	97.143	5	37435845	37435811	93278539
contig_178	815	848	Aelia acuminata genome assembly, chromosome: 6	0.007	97.143	5	37513530	37513496	93278539
contig_178	815	848	Aelia acuminata genome assembly, chromosome: 6	0.007	97.143	5	37582980	37583014	93278539
contig_178	815	848	Aelia acuminata genome assembly, chromosome: 6	0.007	97.143	5	37629207	37629241	93278539
contig_178	815	848	Aelia acuminata genome assembly, chromosome: 6	0.007	97.143	5	38115918	38115952	93278539
contig_178	815	848	Aelia acuminata genome assembly, chromosome: 6	0.007	97.143	5	38177662	38177696	93278539
contig_178	815	848	Aelia acuminata genome assembly, chromosome: 6	0.007	97.143	5	38238323	38238357	93278539
contig_178	815	848	Aelia acuminata genome assembly, chromosome: 6	0.007	97.143	5	38241164	38241198	93278539
contig_178	815	848	Aelia acuminata genome assembly, chromosome: 6	0.007	97.143	5	38258035	38258069	93278539
contig_178	815	848	Aelia acuminata genome assembly, chromosome: 6	0.007	97.143	5	38258571	38258605	93278539
contig_178	815	848	Aelia acuminata genome assembly, chromosome: 6	0.007	97.143	5	38389921	38389955	93278539
contig_178	815	848	Aelia acuminata genome assembly, chromosome: 6	0.007	97.143	5	38403953	38403919	93278539
contig_178	815	848	Aelia acuminata genome assembly, chromosome: 6	0.007	97.143	5	38407618	38407584	93278539
contig_178	815	848	Aelia acuminata genome assembly, chromosome: 6	0.007	97.143	5	38410088	38410054	93278539
contig_178	815	848	Aelia acuminata genome assembly, chromosome: 6	0.007	97.143	5	38410987	38410953	93278539
contig_178	815	848	Aelia acuminata genome assembly, chromosome: 6	0.007	97.143	5	38412164	38412130	93278539
contig_178	815	848	Aelia acuminata genome assembly, chromosome: 6	0.007	97.143	5	38475788	38475754	93278539
contig_178	815	848	Aelia acuminata genome assembly, chromosome: 6	0.007	97.143	5	38568641	38568607	93278539
contig_178	803	848	Aelia acuminata genome assembly, chromosome: 6	0.007	89.13	5	38671327	38671372	93278539
contig_178	815	848	Aelia acuminata genome assembly, chromosome: 6	0.007	97.143	5	38717051	38717085	93278539
contig_178	815	848	Aelia acuminata genome assembly, chromosome: 6	0.007	97.143	5	38722550	38722584	93278539
contig_178	815	848	Aelia acuminata genome assembly, chromosome: 6	0.007	97.143	5	38723851	38723885	93278539
contig_178	815	848	Aelia acuminata genome assembly, chromosome: 6	0.007	97.143	5	38738728	38738762	93278539
contig_178	815	848	Aelia acuminata genome assembly, chromosome: 6	0.007	97.143	5	38771466	38771432	93278539
contig_178	815	848	Aelia acuminata genome assembly, chromosome: 6	0.007	97.143	5	38782575	38782541	93278539
contig_178	815	848	Aelia acuminata genome assembly, chromosome: 6	0.007	97.059	5	38799411	38799378	93278539
contig_178	815	848	Aelia acuminata genome assembly, chromosome: 6	0.007	97.143	5	38882985	38883019	93278539
contig_178	742	848	Aelia acuminata genome assembly, chromosome: 6	0.007	77.982	5	38965312	38965411	93278539
contig_178	815	848	Aelia acuminata genome assembly, chromosome: 6	0.007	97.143	5	38978835	38978869	93278539
contig_178	815	848	Aelia acuminata genome assembly, chromosome: 6	0.007	97.143	5	38984090	38984124	93278539
contig_178	815	848	Aelia acuminata genome assembly, chromosome: 6	0.007	97.143	5	38998450	38998416	93278539
contig_178	815	848	Aelia acuminata genome assembly, chromosome: 6	0.007	97.143	5	39095126	39095092	93278539
contig_178	815	848	Aelia acuminata genome assembly, chromosome: 6	0.007	97.143	5	39111422	39111456	93278539
contig_178	815	848	Aelia acuminata genome assembly, chromosome: 6	0.007	97.143	5	39134007	39133973	93278539
contig_178	815	848	Aelia acuminata genome assembly, chromosome: 6	0.007	97.143	5	39161471	39161437	93278539
contig_178	815	848	Aelia acuminata genome assembly, chromosome: 6	0.007	97.143	5	39280554	39280588	93278539
contig_178	815	848	Aelia acuminata genome assembly, chromosome: 6	0.007	97.143	5	39456465	39456499	93278539
contig_178	815	848	Aelia acuminata genome assembly, chromosome: 6	0.007	97.143	5	39469242	39469208	93278539
contig_178	815	848	Aelia acuminata genome assembly, chromosome: 6	0.007	97.143	5	39597219	39597253	93278539
contig_178	815	848	Aelia acuminata genome assembly, chromosome: 6	0.007	97.143	5	39634294	39634260	93278539
contig_178	815	848	Aelia acuminata genome assembly, chromosome: 6	0.007	97.143	5	39778884	39778918	93278539
contig_178	815	848	Aelia acuminata genome assembly, chromosome: 6	0.007	97.143	5	39874073	39874039	93278539
contig_178	815	848	Aelia acuminata genome assembly, chromosome: 6	0.007	97.143	5	39888290	39888256	93278539
contig_178	815	848	Aelia acuminata genome assembly, chromosome: 6	0.007	97.143	5	39895099	39895065	93278539
contig_178	815	848	Aelia acuminata genome assembly, chromosome: 6	0.007	97.143	5	39955339	39955305	93278539
contig_178	815	848	Aelia acuminata genome assembly, chromosome: 6	0.007	97.143	5	39968784	39968750	93278539
contig_178	815	848	Aelia acuminata genome assembly, chromosome: 6	0.007	97.143	5	40077629	40077663	93278539
contig_178	815	848	Aelia acuminata genome assembly, chromosome: 6	0.007	97.143	5	40102188	40102222	93278539
contig_178	815	848	Aelia acuminata genome assembly, chromosome: 6	0.007	97.143	5	40106051	40106017	93278539
contig_178	815	848	Aelia acuminata genome assembly, chromosome: 6	0.007	97.143	5	40152587	40152553	93278539
contig_178	815	848	Aelia acuminata genome assembly, chromosome: 6	0.007	97.143	5	40152873	40152907	93278539
contig_178	815	848	Aelia acuminata genome assembly, chromosome: 6	0.007	97.143	5	40204866	40204832	93278539
contig_178	815	848	Aelia acuminata genome assembly, chromosome: 6	0.007	97.143	5	40223754	40223720	93278539
contig_178	815	848	Aelia acuminata genome assembly, chromosome: 6	0.007	97.143	5	40340193	40340159	93278539
contig_178	815	848	Aelia acuminata genome assembly, chromosome: 6	0.007	97.143	5	40409828	40409794	93278539
contig_178	815	848	Aelia acuminata genome assembly, chromosome: 6	0.007	97.143	5	40415238	40415272	93278539
contig_178	815	848	Aelia acuminata genome assembly, chromosome: 6	0.007	97.143	5	40565019	40564985	93278539
contig_178	815	848	Aelia acuminata genome assembly, chromosome: 6	0.007	97.143	5	40629872	40629906	93278539
contig_178	815	848	Aelia acuminata genome assembly, chromosome: 6	0.007	97.143	5	40634138	40634104	93278539
contig_178	815	848	Aelia acuminata genome assembly, chromosome: 6	0.007	97.143	5	40636510	40636544	93278539
contig_178	815	848	Aelia acuminata genome assembly, chromosome: 6	0.007	97.143	5	40660575	40660609	93278539
contig_178	815	848	Aelia acuminata genome assembly, chromosome: 6	0.007	97.143	5	40709970	40709936	93278539
contig_178	815	848	Aelia acuminata genome assembly, chromosome: 6	0.007	97.143	5	40821238	40821204	93278539
contig_178	815	848	Aelia acuminata genome assembly, chromosome: 6	0.007	97.143	5	40891308	40891274	93278539
contig_178	815	848	Aelia acuminata genome assembly, chromosome: 6	0.007	97.143	5	40920790	40920824	93278539
contig_178	815	848	Aelia acuminata genome assembly, chromosome: 6	0.007	97.143	5	40960437	40960471	93278539
contig_178	815	848	Aelia acuminata genome assembly, chromosome: 6	0.007	97.143	5	40964658	40964692	93278539
contig_178	815	848	Aelia acuminata genome assembly, chromosome: 6	0.007	97.143	5	41066887	41066853	93278539
contig_178	815	848	Aelia acuminata genome assembly, chromosome: 6	0.007	97.143	5	41081659	41081693	93278539
contig_178	815	848	Aelia acuminata genome assembly, chromosome: 6	0.007	97.143	5	41119017	41119051	93278539
contig_178	815	848	Aelia acuminata genome assembly, chromosome: 6	0.007	97.143	5	41165734	41165700	93278539
contig_178	815	848	Aelia acuminata genome assembly, chromosome: 6	0.007	97.143	5	41195636	41195602	93278539
contig_178	815	848	Aelia acuminata genome assembly, chromosome: 6	0.007	97.143	5	41246181	41246215	93278539
contig_178	815	848	Aelia acuminata genome assembly, chromosome: 6	0.007	97.143	5	41256824	41256790	93278539
contig_178	815	848	Aelia acuminata genome assembly, chromosome: 6	0.007	97.143	5	41313413	41313447	93278539
contig_178	815	848	Aelia acuminata genome assembly, chromosome: 6	0.007	97.143	5	41387206	41387172	93278539
contig_178	815	848	Aelia acuminata genome assembly, chromosome: 6	0.007	97.143	5	41423375	41423409	93278539
contig_178	815	848	Aelia acuminata genome assembly, chromosome: 6	0.007	97.143	5	41529386	41529420	93278539
contig_178	815	848	Aelia acuminata genome assembly, chromosome: 6	0.007	97.143	5	41554875	41554909	93278539
contig_178	815	848	Aelia acuminata genome assembly, chromosome: 6	0.007	97.143	5	41701151	41701185	93278539
contig_178	815	848	Aelia acuminata genome assembly, chromosome: 6	0.007	97.143	5	41761035	41761001	93278539
contig_178	815	848	Aelia acuminata genome assembly, chromosome: 6	0.007	97.143	5	41942908	41942874	93278539
contig_178	815	848	Aelia acuminata genome assembly, chromosome: 6	0.007	97.143	5	42051643	42051677	93278539
contig_178	815	848	Aelia acuminata genome assembly, chromosome: 6	0.007	97.143	5	42054539	42054573	93278539
contig_178	815	848	Aelia acuminata genome assembly, chromosome: 6	0.007	97.143	5	42154425	42154459	93278539
contig_178	815	848	Aelia acuminata genome assembly, chromosome: 6	0.007	97.143	5	42265276	42265310	93278539
contig_178	815	848	Aelia acuminata genome assembly, chromosome: 6	0.007	97.143	5	42309048	42309082	93278539
contig_178	815	848	Aelia acuminata genome assembly, chromosome: 6	0.007	97.143	5	42317831	42317865	93278539
contig_178	815	848	Aelia acuminata genome assembly, chromosome: 6	0.007	97.143	5	42319653	42319619	93278539
contig_178	815	848	Aelia acuminata genome assembly, chromosome: 6	0.007	97.143	5	42429383	42429417	93278539
contig_178	815	848	Aelia acuminata genome assembly, chromosome: 6	0.007	97.143	5	42521881	42521847	93278539
contig_178	815	848	Aelia acuminata genome assembly, chromosome: 6	0.007	97.143	5	42574442	42574408	93278539
contig_178	815	848	Aelia acuminata genome assembly, chromosome: 6	0.007	97.143	5	42620625	42620591	93278539
contig_178	815	848	Aelia acuminata genome assembly, chromosome: 6	0.007	97.143	5	42686485	42686451	93278539
contig_178	815	848	Aelia acuminata genome assembly, chromosome: 6	0.007	97.143	5	42686587	42686621	93278539
contig_178	815	848	Aelia acuminata genome assembly, chromosome: 6	0.007	97.143	5	42794067	42794101	93278539
contig_178	815	848	Aelia acuminata genome assembly, chromosome: 6	0.007	97.143	5	42829415	42829381	93278539
contig_178	815	848	Aelia acuminata genome assembly, chromosome: 6	0.007	97.143	5	42986556	42986522	93278539
contig_178	815	848	Aelia acuminata genome assembly, chromosome: 6	0.007	97.143	5	43056456	43056490	93278539
contig_178	815	848	Aelia acuminata genome assembly, chromosome: 6	0.007	97.143	5	43063950	43063916	93278539
contig_178	815	848	Aelia acuminata genome assembly, chromosome: 6	0.007	97.143	5	43568148	43568182	93278539
contig_178	815	848	Aelia acuminata genome assembly, chromosome: 6	0.007	97.143	5	43629546	43629580	93278539
contig_178	815	848	Aelia acuminata genome assembly, chromosome: 6	0.007	97.143	5	43648186	43648152	93278539
contig_178	815	848	Aelia acuminata genome assembly, chromosome: 6	0.007	97.143	5	43648996	43649030	93278539
contig_178	815	848	Aelia acuminata genome assembly, chromosome: 6	0.007	97.143	5	43652294	43652328	93278539
contig_178	815	848	Aelia acuminata genome assembly, chromosome: 6	0.007	97.143	5	43854535	43854501	93278539
contig_178	815	848	Aelia acuminata genome assembly, chromosome: 6	0.007	97.143	5	43957172	43957138	93278539
contig_178	815	848	Aelia acuminata genome assembly, chromosome: 6	0.007	97.143	5	43970444	43970410	93278539
contig_178	815	848	Aelia acuminata genome assembly, chromosome: 6	0.007	97.143	5	43971387	43971353	93278539
contig_178	815	848	Aelia acuminata genome assembly, chromosome: 6	0.007	97.143	5	43972192	43972158	93278539
contig_178	815	848	Aelia acuminata genome assembly, chromosome: 6	0.007	97.143	5	43992976	43992942	93278539
contig_178	815	848	Aelia acuminata genome assembly, chromosome: 6	0.007	97.143	5	44088589	44088623	93278539
contig_178	815	848	Aelia acuminata genome assembly, chromosome: 6	0.007	97.143	5	44124597	44124631	93278539
contig_178	815	848	Aelia acuminata genome assembly, chromosome: 6	0.007	97.143	5	44133942	44133976	93278539
contig_178	815	848	Aelia acuminata genome assembly, chromosome: 6	0.007	97.143	5	44148894	44148928	93278539
contig_178	815	848	Aelia acuminata genome assembly, chromosome: 6	0.007	97.143	5	44285748	44285782	93278539
contig_178	815	848	Aelia acuminata genome assembly, chromosome: 6	0.007	97.143	5	44383544	44383578	93278539
contig_178	815	848	Aelia acuminata genome assembly, chromosome: 6	0.007	97.143	5	44527452	44527486	93278539
contig_178	815	848	Aelia acuminata genome assembly, chromosome: 6	0.007	97.143	5	44538868	44538902	93278539
contig_178	815	848	Aelia acuminata genome assembly, chromosome: 6	0.007	97.143	5	44664879	44664845	93278539
contig_178	815	848	Aelia acuminata genome assembly, chromosome: 6	0.007	97.143	5	44667316	44667350	93278539
contig_178	815	848	Aelia acuminata genome assembly, chromosome: 6	0.007	97.143	5	44716973	44717007	93278539
contig_178	815	848	Aelia acuminata genome assembly, chromosome: 6	0.007	97.143	5	44810272	44810306	93278539
contig_178	815	848	Aelia acuminata genome assembly, chromosome: 6	0.007	97.143	5	44890058	44890092	93278539
contig_178	815	848	Aelia acuminata genome assembly, chromosome: 6	0.007	97.143	5	44901967	44902001	93278539
contig_178	815	848	Aelia acuminata genome assembly, chromosome: 6	0.007	97.143	5	44909881	44909847	93278539
contig_178	815	848	Aelia acuminata genome assembly, chromosome: 6	0.007	97.143	5	45004045	45004011	93278539
contig_178	815	848	Aelia acuminata genome assembly, chromosome: 6	0.007	97.143	5	45367657	45367691	93278539
contig_178	815	848	Aelia acuminata genome assembly, chromosome: 6	0.007	97.143	5	45457873	45457907	93278539
contig_178	815	848	Aelia acuminata genome assembly, chromosome: 6	0.007	97.143	5	45473605	45473571	93278539
contig_178	815	848	Aelia acuminata genome assembly, chromosome: 6	0.007	97.143	5	45501676	45501642	93278539
contig_178	815	848	Aelia acuminata genome assembly, chromosome: 6	0.007	97.143	5	45505916	45505882	93278539
contig_178	815	848	Aelia acuminata genome assembly, chromosome: 6	0.007	97.143	5	45618769	45618735	93278539
contig_178	815	848	Aelia acuminata genome assembly, chromosome: 6	0.007	97.143	5	45656292	45656258	93278539
contig_178	815	848	Aelia acuminata genome assembly, chromosome: 6	0.007	97.143	5	45751991	45752025	93278539
contig_178	815	848	Aelia acuminata genome assembly, chromosome: 6	0.007	97.143	5	45853811	45853777	93278539
contig_178	815	848	Aelia acuminata genome assembly, chromosome: 6	0.007	97.143	5	45859832	45859866	93278539
contig_178	815	848	Aelia acuminata genome assembly, chromosome: 6	0.007	97.143	5	45968927	45968961	93278539
contig_178	815	848	Aelia acuminata genome assembly, chromosome: 6	0.007	97.143	5	45977374	45977340	93278539
contig_178	815	848	Aelia acuminata genome assembly, chromosome: 6	0.007	97.143	5	45977670	45977704	93278539
contig_178	815	848	Aelia acuminata genome assembly, chromosome: 6	0.007	97.143	5	45980082	45980116	93278539
contig_178	815	848	Aelia acuminata genome assembly, chromosome: 6	0.007	97.143	5	46037082	46037116	93278539
contig_178	815	848	Aelia acuminata genome assembly, chromosome: 6	0.007	97.143	5	46117385	46117351	93278539
contig_178	815	848	Aelia acuminata genome assembly, chromosome: 6	0.007	97.143	5	46146503	46146469	93278539
contig_178	815	848	Aelia acuminata genome assembly, chromosome: 6	0.007	97.143	5	46371464	46371430	93278539
contig_178	815	848	Aelia acuminata genome assembly, chromosome: 6	0.007	97.143	5	46471190	46471156	93278539
contig_178	815	848	Aelia acuminata genome assembly, chromosome: 6	0.007	97.143	5	46495917	46495883	93278539
contig_178	815	848	Aelia acuminata genome assembly, chromosome: 6	0.007	97.143	5	46552504	46552470	93278539
contig_178	815	848	Aelia acuminata genome assembly, chromosome: 6	0.007	97.143	5	46555976	46556010	93278539
contig_178	815	848	Aelia acuminata genome assembly, chromosome: 6	0.007	97.143	5	46556947	46556981	93278539
contig_178	815	848	Aelia acuminata genome assembly, chromosome: 6	0.007	97.143	5	46565037	46565071	93278539
contig_178	815	848	Aelia acuminata genome assembly, chromosome: 6	0.007	97.143	5	46630659	46630693	93278539
contig_178	815	848	Aelia acuminata genome assembly, chromosome: 6	0.007	97.143	5	46694561	46694527	93278539
contig_178	815	848	Aelia acuminata genome assembly, chromosome: 6	0.007	97.143	5	46883770	46883736	93278539
contig_178	815	848	Aelia acuminata genome assembly, chromosome: 6	0.007	97.143	5	46892654	46892620	93278539
contig_178	815	848	Aelia acuminata genome assembly, chromosome: 6	0.007	97.143	5	46918913	46918879	93278539
contig_178	815	848	Aelia acuminata genome assembly, chromosome: 6	0.007	97.143	5	46929607	46929573	93278539
contig_178	815	848	Aelia acuminata genome assembly, chromosome: 6	0.007	97.143	5	46941510	46941476	93278539
contig_178	815	848	Aelia acuminata genome assembly, chromosome: 6	0.007	97.143	5	46968397	46968431	93278539
contig_178	815	848	Aelia acuminata genome assembly, chromosome: 6	0.007	97.143	5	47140902	47140936	93278539
contig_178	815	848	Aelia acuminata genome assembly, chromosome: 6	0.007	97.143	5	47144828	47144862	93278539
contig_178	815	848	Aelia acuminata genome assembly, chromosome: 6	0.007	97.143	5	47309421	47309387	93278539
contig_178	815	848	Aelia acuminata genome assembly, chromosome: 6	0.007	97.143	5	47330155	47330121	93278539
contig_178	815	848	Aelia acuminata genome assembly, chromosome: 6	0.007	97.143	5	47339837	47339803	93278539
contig_178	815	848	Aelia acuminata genome assembly, chromosome: 6	0.007	97.143	5	47352571	47352605	93278539
contig_178	815	848	Aelia acuminata genome assembly, chromosome: 6	0.007	97.143	5	47379663	47379629	93278539
contig_178	815	848	Aelia acuminata genome assembly, chromosome: 6	0.007	97.143	5	47527567	47527601	93278539
contig_178	815	848	Aelia acuminata genome assembly, chromosome: 6	0.007	97.143	5	47618264	47618298	93278539
contig_178	815	848	Aelia acuminata genome assembly, chromosome: 6	0.007	97.143	5	47678837	47678803	93278539
contig_178	815	848	Aelia acuminata genome assembly, chromosome: 6	0.007	97.143	5	47831824	47831858	93278539
contig_178	815	848	Aelia acuminata genome assembly, chromosome: 6	0.007	97.143	5	47849088	47849122	93278539
contig_178	815	848	Aelia acuminata genome assembly, chromosome: 6	0.007	97.143	5	47869016	47869050	93278539
contig_178	815	848	Aelia acuminata genome assembly, chromosome: 6	0.007	97.143	5	47910669	47910703	93278539
contig_178	815	848	Aelia acuminata genome assembly, chromosome: 6	0.007	97.143	5	47958816	47958782	93278539
contig_178	815	848	Aelia acuminata genome assembly, chromosome: 6	0.007	97.143	5	47988051	47988017	93278539
contig_178	815	848	Aelia acuminata genome assembly, chromosome: 6	0.007	97.143	5	48029391	48029357	93278539
contig_178	815	848	Aelia acuminata genome assembly, chromosome: 6	0.007	97.143	5	48189697	48189731	93278539
contig_178	815	848	Aelia acuminata genome assembly, chromosome: 6	0.007	97.143	5	48192834	48192868	93278539
contig_178	815	848	Aelia acuminata genome assembly, chromosome: 6	0.007	97.143	5	48198819	48198853	93278539
contig_178	815	848	Aelia acuminata genome assembly, chromosome: 6	0.007	97.143	5	48246045	48246011	93278539
contig_178	815	848	Aelia acuminata genome assembly, chromosome: 6	0.007	97.143	5	48297003	48297037	93278539
contig_178	815	848	Aelia acuminata genome assembly, chromosome: 6	0.007	97.143	5	48348508	48348474	93278539
contig_178	815	848	Aelia acuminata genome assembly, chromosome: 6	0.007	97.143	5	48375059	48375025	93278539
contig_178	815	848	Aelia acuminata genome assembly, chromosome: 6	0.007	97.143	5	48438136	48438170	93278539
contig_178	815	848	Aelia acuminata genome assembly, chromosome: 6	0.007	97.143	5	48456099	48456065	93278539
contig_178	815	848	Aelia acuminata genome assembly, chromosome: 6	0.007	97.143	5	48510884	48510850	93278539
contig_178	815	848	Aelia acuminata genome assembly, chromosome: 6	0.007	97.143	5	48551872	48551906	93278539
contig_178	815	848	Aelia acuminata genome assembly, chromosome: 6	0.007	97.143	5	48562198	48562232	93278539
contig_178	815	848	Aelia acuminata genome assembly, chromosome: 6	0.007	97.143	5	48566641	48566607	93278539
contig_178	815	848	Aelia acuminata genome assembly, chromosome: 6	0.007	97.143	5	48627228	48627262	93278539
contig_178	815	848	Aelia acuminata genome assembly, chromosome: 6	0.007	97.143	5	48694379	48694345	93278539
contig_178	815	848	Aelia acuminata genome assembly, chromosome: 6	0.007	97.143	5	48695737	48695703	93278539
contig_178	815	848	Aelia acuminata genome assembly, chromosome: 6	0.007	97.143	5	48697089	48697055	93278539
contig_178	815	848	Aelia acuminata genome assembly, chromosome: 6	0.007	97.143	5	48730852	48730886	93278539
contig_178	815	848	Aelia acuminata genome assembly, chromosome: 6	0.007	97.143	5	48891370	48891336	93278539
contig_178	815	848	Aelia acuminata genome assembly, chromosome: 6	0.007	97.143	5	48978706	48978740	93278539
contig_178	815	848	Aelia acuminata genome assembly, chromosome: 6	0.007	97.143	5	49047321	49047355	93278539
contig_178	815	848	Aelia acuminata genome assembly, chromosome: 6	0.007	97.143	5	49151282	49151316	93278539
contig_178	815	848	Aelia acuminata genome assembly, chromosome: 6	0.007	97.143	5	49181396	49181362	93278539
contig_178	815	848	Aelia acuminata genome assembly, chromosome: 6	0.007	97.143	5	49230464	49230498	93278539
contig_178	815	848	Aelia acuminata genome assembly, chromosome: 6	0.007	97.143	5	49239846	49239812	93278539
contig_178	815	848	Aelia acuminata genome assembly, chromosome: 6	0.007	97.143	5	49332484	49332518	93278539
contig_178	815	848	Aelia acuminata genome assembly, chromosome: 6	0.007	97.143	5	49405530	49405496	93278539
contig_178	815	848	Aelia acuminata genome assembly, chromosome: 6	0.007	97.143	5	49407877	49407911	93278539
contig_178	815	848	Aelia acuminata genome assembly, chromosome: 6	0.007	97.143	5	49408549	49408583	93278539
contig_178	815	848	Aelia acuminata genome assembly, chromosome: 6	0.007	97.143	5	49417575	49417541	93278539
contig_178	815	848	Aelia acuminata genome assembly, chromosome: 6	0.007	97.143	5	49441367	49441401	93278539
contig_178	815	848	Aelia acuminata genome assembly, chromosome: 6	0.007	97.143	5	49454599	49454633	93278539
contig_178	815	848	Aelia acuminata genome assembly, chromosome: 6	0.007	97.143	5	49477476	49477442	93278539
contig_178	815	848	Aelia acuminata genome assembly, chromosome: 6	0.007	97.143	5	49478348	49478314	93278539
contig_178	815	848	Aelia acuminata genome assembly, chromosome: 6	0.007	97.143	5	49580376	49580410	93278539
contig_178	769	848	Aelia acuminata genome assembly, chromosome: 6	0.007	80.488	5	49626878	49626800	93278539
contig_178	815	848	Aelia acuminata genome assembly, chromosome: 6	0.007	97.143	5	49627333	49627367	93278539
contig_178	815	848	Aelia acuminata genome assembly, chromosome: 6	0.007	97.143	5	49645599	49645633	93278539
contig_178	815	848	Aelia acuminata genome assembly, chromosome: 6	0.007	97.143	5	49723978	49724012	93278539
contig_178	815	848	Aelia acuminata genome assembly, chromosome: 6	0.007	97.143	5	49784254	49784220	93278539
contig_178	815	848	Aelia acuminata genome assembly, chromosome: 6	0.007	97.143	5	49832369	49832403	93278539
contig_178	815	848	Aelia acuminata genome assembly, chromosome: 6	0.007	97.143	5	49909894	49909860	93278539
contig_178	815	848	Aelia acuminata genome assembly, chromosome: 6	0.007	97.059	5	49945264	49945231	93278539
contig_178	815	848	Aelia acuminata genome assembly, chromosome: 6	0.007	97.143	5	49983304	49983338	93278539
contig_178	815	848	Aelia acuminata genome assembly, chromosome: 6	0.007	97.143	5	50346620	50346654	93278539
contig_178	815	848	Aelia acuminata genome assembly, chromosome: 6	0.007	97.143	5	50350883	50350849	93278539
contig_178	815	848	Aelia acuminata genome assembly, chromosome: 6	0.007	97.143	5	50419676	50419642	93278539
contig_178	815	848	Aelia acuminata genome assembly, chromosome: 6	0.007	97.143	5	50433672	50433638	93278539
contig_178	815	848	Aelia acuminata genome assembly, chromosome: 6	0.007	97.143	5	50543650	50543684	93278539
contig_178	815	848	Aelia acuminata genome assembly, chromosome: 6	0.007	97.059	5	50550130	50550097	93278539
contig_178	815	848	Aelia acuminata genome assembly, chromosome: 6	0.007	97.143	5	50751906	50751872	93278539
contig_178	815	848	Aelia acuminata genome assembly, chromosome: 6	0.007	97.143	5	50757130	50757096	93278539
contig_178	815	848	Aelia acuminata genome assembly, chromosome: 6	0.007	97.143	5	50809074	50809040	93278539
contig_178	815	848	Aelia acuminata genome assembly, chromosome: 6	0.007	97.143	5	50933576	50933542	93278539
contig_178	815	848	Aelia acuminata genome assembly, chromosome: 6	0.007	97.143	5	51079876	51079910	93278539
contig_178	815	848	Aelia acuminata genome assembly, chromosome: 6	0.007	97.143	5	51080662	51080696	93278539
contig_178	815	848	Aelia acuminata genome assembly, chromosome: 6	0.007	97.143	5	51100590	51100624	93278539
contig_178	815	848	Aelia acuminata genome assembly, chromosome: 6	0.007	97.143	5	51160898	51160864	93278539
contig_178	815	848	Aelia acuminata genome assembly, chromosome: 6	0.007	97.143	5	51250254	51250288	93278539
contig_178	815	848	Aelia acuminata genome assembly, chromosome: 6	0.007	97.143	5	51327736	51327770	93278539
contig_178	815	848	Aelia acuminata genome assembly, chromosome: 6	0.007	97.143	5	51333304	51333338	93278539
contig_178	815	848	Aelia acuminata genome assembly, chromosome: 6	0.007	97.143	5	51461630	51461664	93278539
contig_178	815	848	Aelia acuminata genome assembly, chromosome: 6	0.007	97.143	5	51466685	51466719	93278539
contig_178	815	848	Aelia acuminata genome assembly, chromosome: 6	0.007	97.143	5	51467816	51467850	93278539
contig_178	815	848	Aelia acuminata genome assembly, chromosome: 6	0.007	97.143	5	51469733	51469767	93278539
contig_178	815	848	Aelia acuminata genome assembly, chromosome: 6	0.007	97.143	5	51554034	51554000	93278539
contig_178	815	848	Aelia acuminata genome assembly, chromosome: 6	0.007	97.143	5	51555137	51555103	93278539
contig_178	815	848	Aelia acuminata genome assembly, chromosome: 6	0.007	97.143	5	51564994	51565028	93278539
contig_178	815	848	Aelia acuminata genome assembly, chromosome: 6	0.007	97.143	5	51670165	51670131	93278539
contig_178	815	848	Aelia acuminata genome assembly, chromosome: 6	0.007	97.143	5	51680535	51680501	93278539
contig_178	815	848	Aelia acuminata genome assembly, chromosome: 6	0.007	97.143	5	51702671	51702637	93278539
contig_178	815	848	Aelia acuminata genome assembly, chromosome: 6	0.007	97.143	5	51747221	51747255	93278539
contig_178	815	848	Aelia acuminata genome assembly, chromosome: 6	0.007	97.143	5	51773043	51773077	93278539
contig_178	815	848	Aelia acuminata genome assembly, chromosome: 6	0.007	97.143	5	51782983	51783017	93278539
contig_178	815	848	Aelia acuminata genome assembly, chromosome: 6	0.007	97.143	5	51875191	51875157	93278539
contig_178	815	848	Aelia acuminata genome assembly, chromosome: 6	0.007	97.143	5	51879172	51879138	93278539
contig_178	815	848	Aelia acuminata genome assembly, chromosome: 6	0.007	97.143	5	51881212	51881178	93278539
contig_178	815	848	Aelia acuminata genome assembly, chromosome: 6	0.007	97.143	5	51886968	51886934	93278539
contig_178	815	848	Aelia acuminata genome assembly, chromosome: 6	0.007	97.143	5	52000220	52000186	93278539
contig_178	815	848	Aelia acuminata genome assembly, chromosome: 6	0.007	97.143	5	52035015	52034981	93278539
contig_178	815	848	Aelia acuminata genome assembly, chromosome: 6	0.007	97.143	5	52130039	52130005	93278539
contig_178	815	848	Aelia acuminata genome assembly, chromosome: 6	0.007	97.143	5	52163872	52163906	93278539
contig_178	815	848	Aelia acuminata genome assembly, chromosome: 6	0.007	97.143	5	52256140	52256174	93278539
contig_178	815	848	Aelia acuminata genome assembly, chromosome: 6	0.007	97.143	5	52275743	52275777	93278539
contig_178	769	848	Aelia acuminata genome assembly, chromosome: 6	0.007	80.488	5	52312476	52312554	93278539
contig_178	815	848	Aelia acuminata genome assembly, chromosome: 6	0.007	97.143	5	52314371	52314405	93278539
contig_178	815	848	Aelia acuminata genome assembly, chromosome: 6	0.007	97.143	5	52346946	52346912	93278539
contig_178	815	848	Aelia acuminata genome assembly, chromosome: 6	0.007	97.143	5	52449940	52449974	93278539
contig_178	815	848	Aelia acuminata genome assembly, chromosome: 6	0.007	97.143	5	52547300	52547266	93278539
contig_178	815	848	Aelia acuminata genome assembly, chromosome: 6	0.007	97.143	5	52567570	52567536	93278539
contig_178	815	848	Aelia acuminata genome assembly, chromosome: 6	0.007	97.143	5	52576253	52576287	93278539
contig_178	815	848	Aelia acuminata genome assembly, chromosome: 6	0.007	97.143	5	52588114	52588148	93278539
contig_178	815	848	Aelia acuminata genome assembly, chromosome: 6	0.007	97.143	5	52790791	52790825	93278539
contig_178	815	848	Aelia acuminata genome assembly, chromosome: 6	0.007	97.143	5	52797314	52797348	93278539
contig_178	815	848	Aelia acuminata genome assembly, chromosome: 6	0.007	97.143	5	52852477	52852511	93278539
contig_178	815	848	Aelia acuminata genome assembly, chromosome: 6	0.007	97.143	5	52934748	52934782	93278539
contig_178	815	848	Aelia acuminata genome assembly, chromosome: 6	0.007	97.143	5	52939489	52939523	93278539
contig_178	815	848	Aelia acuminata genome assembly, chromosome: 6	0.007	97.143	5	52961590	52961624	93278539
contig_178	815	848	Aelia acuminata genome assembly, chromosome: 6	0.007	97.143	5	53000957	53000923	93278539
contig_178	815	848	Aelia acuminata genome assembly, chromosome: 6	0.007	97.143	5	53037918	53037952	93278539
contig_178	815	848	Aelia acuminata genome assembly, chromosome: 6	0.007	97.143	5	53143876	53143910	93278539
contig_178	815	848	Aelia acuminata genome assembly, chromosome: 6	0.007	97.143	5	53223100	53223066	93278539
contig_178	815	848	Aelia acuminata genome assembly, chromosome: 6	0.007	97.143	5	53259933	53259967	93278539
contig_178	815	848	Aelia acuminata genome assembly, chromosome: 6	0.007	97.143	5	53269728	53269694	93278539
contig_178	815	848	Aelia acuminata genome assembly, chromosome: 6	0.007	97.143	5	53281593	53281559	93278539
contig_178	815	848	Aelia acuminata genome assembly, chromosome: 6	0.007	97.143	5	53282087	53282121	93278539
contig_178	815	848	Aelia acuminata genome assembly, chromosome: 6	0.007	97.143	5	53322261	53322295	93278539
contig_178	815	848	Aelia acuminata genome assembly, chromosome: 6	0.007	97.143	5	53430972	53431006	93278539
contig_178	815	848	Aelia acuminata genome assembly, chromosome: 6	0.007	97.143	5	53432517	53432551	93278539
contig_178	815	848	Aelia acuminata genome assembly, chromosome: 6	0.007	97.143	5	53496711	53496677	93278539
contig_178	803	848	Aelia acuminata genome assembly, chromosome: 6	0.007	89.13	5	53591539	53591584	93278539
contig_178	815	864	Aelia acuminata genome assembly, chromosome: 6	0.007	88.235	5	53599452	53599404	93278539
contig_178	815	848	Aelia acuminata genome assembly, chromosome: 6	0.007	97.143	5	53601673	53601707	93278539
contig_178	815	848	Aelia acuminata genome assembly, chromosome: 6	0.007	97.143	5	53625218	53625252	93278539
contig_178	815	848	Aelia acuminata genome assembly, chromosome: 6	0.007	97.143	5	53651180	53651146	93278539
contig_178	815	848	Aelia acuminata genome assembly, chromosome: 6	0.007	97.143	5	53689020	53688986	93278539
contig_178	815	848	Aelia acuminata genome assembly, chromosome: 6	0.007	97.143	5	53704666	53704632	93278539
contig_178	815	848	Aelia acuminata genome assembly, chromosome: 6	0.007	97.143	5	54003861	54003895	93278539
contig_178	815	848	Aelia acuminata genome assembly, chromosome: 6	0.007	97.143	5	54017798	54017832	93278539
contig_178	815	848	Aelia acuminata genome assembly, chromosome: 6	0.007	97.143	5	54028958	54028924	93278539
contig_178	815	848	Aelia acuminata genome assembly, chromosome: 6	0.007	97.143	5	54059725	54059691	93278539
contig_178	815	848	Aelia acuminata genome assembly, chromosome: 6	0.007	97.143	5	54061016	54061050	93278539
contig_178	815	848	Aelia acuminata genome assembly, chromosome: 6	0.007	97.143	5	54092401	54092367	93278539
contig_178	815	848	Aelia acuminata genome assembly, chromosome: 6	0.007	97.143	5	54106879	54106913	93278539
contig_178	815	848	Aelia acuminata genome assembly, chromosome: 6	0.007	97.143	5	54163889	54163855	93278539
contig_178	815	848	Aelia acuminata genome assembly, chromosome: 6	0.007	97.143	5	54165381	54165347	93278539
contig_178	815	848	Aelia acuminata genome assembly, chromosome: 6	0.007	97.143	5	54187733	54187699	93278539
contig_178	815	848	Aelia acuminata genome assembly, chromosome: 6	0.007	97.143	5	54191259	54191293	93278539
contig_178	815	848	Aelia acuminata genome assembly, chromosome: 6	0.007	97.143	5	54204803	54204769	93278539
contig_178	815	848	Aelia acuminata genome assembly, chromosome: 6	0.007	97.143	5	54206061	54206027	93278539
contig_178	815	848	Aelia acuminata genome assembly, chromosome: 6	0.007	97.143	5	54217209	54217243	93278539
contig_178	815	848	Aelia acuminata genome assembly, chromosome: 6	0.007	97.143	5	54272355	54272389	93278539
contig_178	815	848	Aelia acuminata genome assembly, chromosome: 6	0.007	97.143	5	54398774	54398808	93278539
contig_178	815	848	Aelia acuminata genome assembly, chromosome: 6	0.007	97.143	5	54566256	54566222	93278539
[truncated: 1,562 more rows]

## Sheet: Unclassified_contigs_S6
qseqid	qstart	qend	salltitles	evalue	pident	sstart	sstart	send	slen
contig_102	2234	2818	PREDICTED: Centruroides sculpturatus ATP-dependent DNA helicase PIF1-like (LOC111632490), mRNA	0	87.395	13	2069	1479	3032
contig_104	915	995	Phosphuga atrata genome assembly, chromosome: Y	2.35e-07	82.716	3	4063528	4063448	9745205
contig_104	915	995	Phosphuga atrata genome assembly, chromosome: Y	1.09e-05	81.481	3	4378746	4378826	9745205
contig_105	1047	1085	Gryllus bimaculatus mRNA, GBcontig02164	8.87e-06	97.5	2	2	41	112
contig_107	759	787	Brassicogethes aeneus genome assembly, chromosome: 5	0.07	100	1	25446219	25446191	57801713
contig_108	972	999	Caenorhabditis sp. 34 TK-2017 DNA. chromosome 4, nearly complete genome	0.5	100	1	8207831	8207858	21017644
contig_110	2375	2415	Gryllus bimaculatus mRNA, GBcontig02164	1.86e-08	100	1	42	2	112
contig_111	1902	1929	Plasmodium cynomolgi genome assembly, chromosome: 14	0.28	100	1	2757199	2757172	3166701
contig_112	1372	1924	PREDICTED: Parasteatoda tepidariorum uncharacterized LOC122268554 (LOC122268554), partial mRNA	2e-157	85.353	5	553	1	553
contig_113	506	1261	Acheta domesticus 18S ribosomal RNA gene, nontranscribed spacer	0	93.14	100	734	1	1177
contig_113	1	740	Acheta domesticus 18S ribosomal RNA gene, nontranscribed spacer	0	92.857	100	718	1	1177
contig_113	1029	1781	Acheta domesticus 18S ribosomal RNA gene, nontranscribed spacer	0	90.212	100	734	1	1177
contig_113	735	1252	Acheta domesticus 18S ribosomal RNA gene, nontranscribed spacer	0	94.231	100	1177	659	1177
contig_113	212	720	Acheta domesticus 18S ribosomal RNA gene, nontranscribed spacer	0	94.129	100	1177	670	1177
contig_113	1256	1772	Acheta domesticus 18S ribosomal RNA gene, nontranscribed spacer	0	90.962	100	1177	659	1177
contig_113	1549	2000	Acheta domesticus 18S ribosomal RNA gene, nontranscribed spacer	3.55e-173	91.63	100	734	284	1177
contig_113	1776	2000	Acheta domesticus 18S ribosomal RNA gene, nontranscribed spacer	4.01e-88	93.833	100	1177	951	1177
contig_113	1	197	Acheta domesticus 18S ribosomal RNA gene, nontranscribed spacer	8.92e-65	90.863	100	865	670	1177
contig_114	150	294	Acheta domesticus 18S ribosomal RNA gene, nontranscribed spacer	4.25e-14	78.378	20	1177	1031	1177
contig_117	27445	27474	Andrena fulva genome assembly, chromosome: 1	0.28	100	0	62672875	62672904	94538841
contig_117	27447	27474	Andrena fulva genome assembly, chromosome: 1	3.6	100	0	36609975	36610002	94538841
contig_117	27447	27474	Andrena fulva genome assembly, chromosome: 1	3.6	100	0	63958413	63958386	94538841
contig_119	54	255	Epinotia demarniana genome assembly, chromosome: 25	2.22e-17	76.585	7	3294222	3294022	13908759
contig_12	947	976	Pammene fasciana genome assembly, chromosome: 22	0.018	100	1	10747020	10746991	14515513
contig_121	158	196	Gryllus bimaculatus mRNA, GBcontig02164	1.26e-05	97.5	2	41	2	112
contig_121	3160	3198	Gryllus bimaculatus mRNA, GBcontig02164	1.26e-05	97.5	2	2	41	112
contig_122	3146	3254	Gryllus bimaculatus mRNA, GBcontig22584	9.93e-24	88.073	2	18	124	124
contig_127	43	70	Brenthis ino genome assembly, chromosome: 3	0.26	100	1	5117167	5117194	32520269
contig_128	1245	1272	Solanum pennellii chromosome ch09, complete genome	0.24	100	1	31298108	31298135	84057508
contig_129	1958	2453	PREDICTED: Parasteatoda tepidariorum uncharacterized LOC122274003 (LOC122274003), partial mRNA	0	97.984	10	496	1	496
contig_13	428	496	Ancistrocerus nigricornis genome assembly, chromosome: 1	7.05e-12	89.855	3	12741437	12741503	44957225
contig_130	146	184	Gryllus bimaculatus mRNA, GBcontig02164	1.02e-05	97.5	1	41	2	112
contig_131	771	810	Gryllus bimaculatus mRNA, GBcontig02164	6.59e-08	100	3	41	2	112
contig_131	2288	2325	Gryllus bimaculatus mRNA, GBcontig02164	0.000513	95	3	2	41	112
contig_132	5198	5229	PREDICTED: Periophthalmus magnuspinnatus nuclear body protein SP140-like protein (LOC117374944), mRNA	0.003	100	1	1979	2010	2651
contig_134	886	927	PREDICTED: Aphidius gifuensis lethal(2) giant larvae protein homolog 1 (LOC122850234), transcript variant X2, mRNA	0.002	92.857	1	637	597	5039
contig_135	23	57	Vitis vinifera contig VV78X116155.5, whole genome shotgun sequence	0.066	94.444	2	8068	8103	20351
contig_136	6654	6690	Solanum pennellii chromosome ch06, complete genome	0.000451	97.368	0	52925800	52925837	60730942
contig_137	3796	4350	Gryllus bimaculatus mRNA, GBcontig30267	3.32e-97	79.431	12	121	705	3624
contig_138	3460	3488	Apoda limacodes genome assembly, chromosome: 16	0.11	100	1	538034	538062	29018493
contig_138	3460	3488	Apoda limacodes genome assembly, chromosome: 16	0.11	100	1	542307	542335	29018493
contig_139	1083	1136	Velarifictorus aspersus microsatellite Vasp-22 sequence.	1.74e-12	96.296	2	1362	1415	1429
contig_16	2300	2481	Hypsopygia costalis genome assembly, chromosome: 18	1.62e-67	93.989	4	6403086	6403265	26108825
contig_16	2309	2481	Hypsopygia costalis genome assembly, chromosome: 18	9.83e-60	92.529	4	17962008	17961836	26108825
contig_16	2361	2513	Hypsopygia costalis genome assembly, chromosome: 18	4.61e-53	93.464	4	15396562	15396411	26108825
contig_16	2316	2499	Hypsopygia costalis genome assembly, chromosome: 18	1.29e-48	87.634	4	7045358	7045176	26108825
contig_16	2361	2486	Hypsopygia costalis genome assembly, chromosome: 18	6e-47	96.063	4	15103498	15103372	26108825
contig_16	2359	2481	Hypsopygia costalis genome assembly, chromosome: 18	7.76e-46	96	4	11651562	11651686	26108825
contig_16	2361	2497	Hypsopygia costalis genome assembly, chromosome: 18	1e-44	92.806	4	3894334	3894470	26108825
contig_16	2300	2482	Hypsopygia costalis genome assembly, chromosome: 18	1e-44	86.885	4	17457087	17457262	26108825
contig_16	2361	2518	Hypsopygia costalis genome assembly, chromosome: 18	3.61e-44	89.873	4	527802	527952	26108825
contig_16	2321	2517	Hypsopygia costalis genome assembly, chromosome: 18	3.61e-44	84.615	4	6845283	6845489	26108825
contig_16	2322	2490	Hypsopygia costalis genome assembly, chromosome: 18	3.61e-44	87.429	4	7309577	7309403	26108825
contig_16	2361	2491	Hypsopygia costalis genome assembly, chromosome: 18	3.61e-44	93.893	4	18062223	18062352	26108825
contig_16	2361	2496	Hypsopygia costalis genome assembly, chromosome: 18	1.3e-43	92.647	4	11328822	11328688	26108825
contig_16	2344	2510	Hypsopygia costalis genome assembly, chromosome: 18	4.67e-43	87.574	4	11713114	11713281	26108825
contig_16	2361	2496	Hypsopygia costalis genome assembly, chromosome: 18	4.67e-43	92.143	4	23875746	23875884	26108825
contig_16	2361	2488	Hypsopygia costalis genome assembly, chromosome: 18	7.82e-41	92.969	4	13605679	13605554	26108825
contig_16	2361	2490	Hypsopygia costalis genome assembly, chromosome: 18	7.82e-41	92.366	4	22863333	22863462	26108825
contig_16	2361	2487	Hypsopygia costalis genome assembly, chromosome: 18	2.81e-40	92.913	4	1581563	1581688	26108825
contig_16	2361	2481	Hypsopygia costalis genome assembly, chromosome: 18	2.81e-40	93.6	4	24790701	24790577	26108825
contig_16	2361	2501	Hypsopygia costalis genome assembly, chromosome: 18	1.01e-39	90.071	4	15016656	15016518	26108825
contig_16	2359	2496	Hypsopygia costalis genome assembly, chromosome: 18	1.01e-39	90.58	4	23614402	23614267	26108825
contig_16	2361	2481	Hypsopygia costalis genome assembly, chromosome: 18	3.64e-39	93.388	4	7774103	7774223	26108825
contig_16	2361	2481	Hypsopygia costalis genome assembly, chromosome: 18	3.64e-39	93.388	4	16045766	16045886	26108825
contig_16	2358	2483	Hypsopygia costalis genome assembly, chromosome: 18	4.71e-38	92.126	4	8654488	8654364	26108825
contig_16	2358	2483	Hypsopygia costalis genome assembly, chromosome: 18	1.69e-37	91.473	4	1026244	1026117	26108825
contig_16	2357	2481	Hypsopygia costalis genome assembly, chromosome: 18	1.69e-37	92	4	13742450	13742572	26108825
contig_16	2309	2459	Hypsopygia costalis genome assembly, chromosome: 18	2.83e-35	86.452	4	7225656	7225502	26108825
contig_16	2361	2496	Hypsopygia costalis genome assembly, chromosome: 18	2.83e-35	89.051	4	7952449	7952583	26108825
contig_16	2358	2484	Hypsopygia costalis genome assembly, chromosome: 18	2.83e-35	90.152	4	24042590	24042721	26108825
contig_16	2361	2484	Hypsopygia costalis genome assembly, chromosome: 18	1.32e-33	90.4	4	7671311	7671433	26108825
contig_16	2361	2495	Hypsopygia costalis genome assembly, chromosome: 18	4.74e-33	88.321	4	23838962	23838830	26108825
contig_16	2318	2481	Hypsopygia costalis genome assembly, chromosome: 18	1.7e-32	84.024	4	5881378	5881210	26108825
contig_16	2363	2463	Hypsopygia costalis genome assembly, chromosome: 18	6.13e-32	94.231	4	14669301	14669198	26108825
contig_16	2316	2488	Hypsopygia costalis genome assembly, chromosome: 18	6.13e-32	83.051	4	23009940	23010115	26108825
contig_16	2361	2485	Hypsopygia costalis genome assembly, chromosome: 18	2.2e-31	88.55	4	325699	325569	26108825
contig_16	2360	2487	Hypsopygia costalis genome assembly, chromosome: 18	2.2e-31	88.281	4	1827075	1826948	26108825
contig_16	2318	2492	Hypsopygia costalis genome assembly, chromosome: 18	2.2e-31	82.778	4	15860917	15860740	26108825
contig_16	2324	2490	Hypsopygia costalis genome assembly, chromosome: 18	1.03e-29	82.84	4	1677118	1677285	26108825
contig_16	2361	2455	Hypsopygia costalis genome assembly, chromosome: 18	1.03e-29	94.737	4	11513585	11513679	26108825
contig_16	2361	2481	Hypsopygia costalis genome assembly, chromosome: 18	3.69e-29	88.43	4	22128928	22129048	26108825
contig_16	2361	2447	Hypsopygia costalis genome assembly, chromosome: 18	6.17e-27	95.402	4	11332573	11332659	26108825
contig_16	2361	2481	Hypsopygia costalis genome assembly, chromosome: 18	2.22e-26	87.603	4	3627913	3627796	26108825
contig_16	2316	2481	Hypsopygia costalis genome assembly, chromosome: 18	2.22e-26	81.714	4	9549671	9549845	26108825
contig_16	2391	2479	Hypsopygia costalis genome assembly, chromosome: 18	1.03e-24	93.258	4	11754916	11755004	26108825
contig_16	2361	2440	Hypsopygia costalis genome assembly, chromosome: 18	3.72e-24	96.25	4	9632904	9632982	26108825
contig_16	2362	2490	Hypsopygia costalis genome assembly, chromosome: 18	3.72e-24	85.075	4	24459716	24459585	26108825
contig_16	2358	2490	Hypsopygia costalis genome assembly, chromosome: 18	1.34e-23	84.211	4	4255663	4255794	26108825
contig_16	2361	2456	Hypsopygia costalis genome assembly, chromosome: 18	4.81e-23	90.625	4	14820219	14820125	26108825
contig_16	2371	2449	Hypsopygia costalis genome assembly, chromosome: 18	1.73e-22	94.937	4	19564982	19565060	26108825
contig_16	2361	2431	Hypsopygia costalis genome assembly, chromosome: 18	2.24e-21	97.183	4	10939547	10939617	26108825
contig_16	2359	2434	Hypsopygia costalis genome assembly, chromosome: 18	3.74e-19	93.506	4	4712333	4712257	26108825
contig_16	2396	2475	Hypsopygia costalis genome assembly, chromosome: 18	4.84e-18	91.358	4	6282479	6282559	26108825
contig_16	2363	2481	Hypsopygia costalis genome assembly, chromosome: 18	4.84e-18	84.298	4	9968546	9968658	26108825
contig_16	2421	2509	Hypsopygia costalis genome assembly, chromosome: 18	8.1e-16	87.64	4	18561345	18561431	26108825
contig_16	2361	2430	Hypsopygia costalis genome assembly, chromosome: 18	2.91e-15	92.857	4	14124959	14125027	26108825
contig_16	2415	2476	Hypsopygia costalis genome assembly, chromosome: 18	1.05e-14	95.161	4	1801009	1800948	26108825
contig_16	2383	2501	Hypsopygia costalis genome assembly, chromosome: 18	4.87e-13	82.353	4	4269152	4269045	26108825
contig_16	2428	2486	Hypsopygia costalis genome assembly, chromosome: 18	8.16e-11	93.22	4	15233605	15233661	26108825
contig_16	2359	2406	Hypsopygia costalis genome assembly, chromosome: 18	2.93e-10	97.959	4	1025247	1025199	26108825
contig_16	2361	2410	Hypsopygia costalis genome assembly, chromosome: 18	1.06e-09	96	4	18560784	18560833	26108825
contig_16	1556	1614	Hypsopygia costalis genome assembly, chromosome: 18	2.28e-06	88.333	4	6403123	6403181	26108825
contig_16	2403	2445	Hypsopygia costalis genome assembly, chromosome: 18	0.000382	93.182	4	16034538	16034581	26108825
contig_16	1575	1626	Hypsopygia costalis genome assembly, chromosome: 18	0.001	88.679	4	1025246	1025196	26108825
contig_16	1575	1614	Hypsopygia costalis genome assembly, chromosome: 18	0.064	92.5	4	527800	527838	26108825
contig_16	1578	1614	Hypsopygia costalis genome assembly, chromosome: 18	0.064	94.595	4	1581564	1581599	26108825
contig_16	1578	1614	Hypsopygia costalis genome assembly, chromosome: 18	0.064	94.595	4	7225599	7225564	26108825
contig_16	1578	1614	Hypsopygia costalis genome assembly, chromosome: 18	0.064	94.595	4	9632905	9632940	26108825
contig_16	1578	1614	Hypsopygia costalis genome assembly, chromosome: 18	0.064	94.595	4	11651565	11651600	26108825
contig_16	2361	2401	Hypsopygia costalis genome assembly, chromosome: 18	0.064	92.683	4	14676173	14676210	26108825
contig_16	1578	1614	Hypsopygia costalis genome assembly, chromosome: 18	0.064	94.595	4	15016655	15016620	26108825
contig_16	1578	1614	Hypsopygia costalis genome assembly, chromosome: 18	0.064	94.595	4	24790700	24790665	26108825
contig_16	1578	1606	Hypsopygia costalis genome assembly, chromosome: 18	0.23	100	4	1827073	1827045	26108825
contig_16	1578	1606	Hypsopygia costalis genome assembly, chromosome: 18	0.23	100	4	23614399	23614371	26108825
contig_16	1578	1606	Hypsopygia costalis genome assembly, chromosome: 18	0.23	100	4	23838961	23838933	26108825
contig_16	1575	1606	Hypsopygia costalis genome assembly, chromosome: 18	0.23	96.875	4	24042592	24042623	26108825
contig_16	1575	1605	Hypsopygia costalis genome assembly, chromosome: 18	0.83	96.774	4	7671309	7671339	26108825
contig_16	1575	1605	Hypsopygia costalis genome assembly, chromosome: 18	0.83	96.774	4	22128926	22128956	26108825
contig_18	4189	4217	4_Tbi_b3v08	0.19	100	0	36959	36931	87251
contig_21	3143	3216	PREDICTED: Myotis myotis crumbs cell polarity complex component 2 (CRB2), mRNA	8.61e-20	94.667	1	4409	4335	4431
contig_22	1778	1814	Catocala fraxini genome assembly, chromosome: 25	0.074	94.595	0	14097791	14097825	20022594
contig_23	1	3132	Acheta domesticus breed Farm mitochondrion, complete genome	0	99.809	99	5091	8226	15784
contig_24	670	698	Boloria selene genome assembly, chromosome: 9	0.072	100	1	14142752	14142724	14360425
contig_29	2394	2480	Chrysoperla carnea genome assembly, chromosome: 5	1.05e-15	87.64	3	52323105	52323019	76427138
contig_30	729	818	Leuctra nigra genome assembly, chromosome: 2	9.66e-19	88.889	2	31565082	31564993	57020912
contig_32	509	794	Gryllus bimaculatus mRNA, GBcontig28029	2.67e-110	92.759	13	2	290	347
contig_33	314	357	Borreliella chilensis strain VA1 chromosome, complete genome	0.004	90.909	1	608409	608452	900694
contig_34	3442	3526	Gryllus bimaculatus mRNA, GBcontig11889	1.32e-22	92.941	1	109	25	109
contig_36	754	855	Gryllus veletis mitochondrion, complete genome<>Gryllus veletis mitochondrion, complete genome	7.38e-17	85.437	4	780	681	15686
contig_37	2032	2070	Gryllus bimaculatus mRNA, GBcontig02164	1.18e-05	97.5	1	41	2	112
contig_38	1975	2002	Pterostichus madidus genome assembly, chromosome: 4	0.27	100	1	44246821	44246848	44840273
contig_39	1424	1504	Gryllus bimaculatus mRNA, GBcontig03902	0.003	80.247	2	95	16	119
contig_4	2146	2262	Gryllus bimaculatus mRNA, GBcontig27378	1.72e-23	86.325	8	1	115	115
contig_4	2547	2663	Gryllus bimaculatus mRNA, GBcontig27378	8.01e-22	85.47	8	115	1	115
contig_42	2464	2500	Podabrus alpinus genome assembly, chromosome: X	0.007	94.737	1	53587539	53587503	94671628
contig_43	3051	3078	Gossypioides kirkii chromosome KI_2_4	0.74	100	0	15005018	15005045	41238926
contig_44	470	602	Gryllus veletis mitochondrion, complete genome<>Gryllus veletis mitochondrion, complete genome	3.84e-44	93.284	6	801	671	15686
contig_46	1299	1740	Gryllus veletis mitochondrion, complete genome<>Gryllus veletis mitochondrion, complete genome	9.33e-114	84.41	29	801	364	15686
contig_46	1245	1463	Gryllus veletis mitochondrion, complete genome<>Gryllus veletis mitochondrion, complete genome	2.84e-49	84.163	29	550	331	15686
contig_46	1606	1736	Gryllus veletis mitochondrion, complete genome<>Gryllus veletis mitochondrion, complete genome	1.06e-23	84.733	29	801	676	15686
contig_47	569	653	Gryllus bimaculatus mRNA, GBcontig24056	3.73e-16	88.372	8	29	112	112
contig_49	359	459	Gryllus bimaculatus mRNA, GBcontig05585	1.38e-23	89.109	9	102	2	106
contig_49	1110	1210	Gryllus bimaculatus mRNA, GBcontig05585	6.42e-22	88.119	9	102	2	106
contig_5	1468	1509	Macrobrachium nipponense isolate FS-2020 chromosome 30	0.002	92.857	1	2434140	2434179	73438552
contig_50	1614	1782	PREDICTED: Temnothorax curvispinosus ATP-dependent DNA helicase pif1-like (LOC112468279), partial mRNA	2.69e-11	76.023	7	379	211	1425
contig_51	2534	2575	Macrobrachium nipponense isolate FS-2020 chromosome 30	0.002	92.857	1	2434179	2434140	73438552
contig_52	4165	4194	Lotus japonicus B-129 DNA, chromosome 2, complete sequence	0.048	100	1	45247471	45247500	95628465
contig_53	1833	1970	Gryllus bimaculatus mRNA, GBcontig20209	3.05e-41	90.845	5	2	142	142
contig_54	508	634	Gryllus bimaculatus mRNA, GBcontig28041	8.29e-12	79.545	15	253	126	256
contig_55	1363	1390	Melitaea cinxia chromosome 6	0.59	100	1	11458986	11458959	20826893
contig_57	4751	4778	Chrysodeixis includens genome assembly, chromosome: 15	0.58	100	1	506624	506651	12447588
contig_59	809	910	Gryllus veletis mitochondrion, complete genome<>Gryllus veletis mitochondrion, complete genome	9.32e-17	85.437	3	780	681	15686
contig_6	2468	2496	Chrysolina oricalcia genome assembly, chromosome: 4	0.093	100	1	39914171	39914199	75017378
contig_61	1260	1343	Malus domestica genome assembly, chromosome: 11	1.03e-09	84.524	38	38071239	38071157	41094040
contig_61	3777	3860	Malus domestica genome assembly, chromosome: 11	4.79e-08	83.333	38	38071239	38071157	41094040
contig_61	3629	3712	Malus domestica genome assembly, chromosome: 11	4.79e-08	83.333	38	38071239	38071157	41094040
contig_61	3332	3415	Malus domestica genome assembly, chromosome: 11	4.79e-08	83.333	38	38071239	38071157	41094040
contig_61	3036	3119	Malus domestica genome assembly, chromosome: 11	4.79e-08	83.333	38	38071239	38071157	41094040
contig_61	2888	2971	Malus domestica genome assembly, chromosome: 11	4.79e-08	83.333	38	38071239	38071157	41094040
contig_61	2592	2675	Malus domestica genome assembly, chromosome: 11	4.79e-08	83.333	38	38071239	38071157	41094040
contig_61	2296	2379	Malus domestica genome assembly, chromosome: 11	4.79e-08	83.333	38	38071239	38071157	41094040
contig_61	1704	1787	Malus domestica genome assembly, chromosome: 11	4.79e-08	83.333	38	38071239	38071157	41094040
contig_61	6771	6854	Malus domestica genome assembly, chromosome: 11	4.79e-08	83.333	38	38071157	38071239	41094040
contig_61	668	751	Malus domestica genome assembly, chromosome: 11	4.79e-08	83.333	38	38071239	38071157	41094040
contig_61	6919	7002	Malus domestica genome assembly, chromosome: 11	4.79e-08	83.333	38	38071157	38071239	41094040
contig_61	7067	7150	Malus domestica genome assembly, chromosome: 11	4.79e-08	83.333	38	38071157	38071239	41094040
contig_61	7363	7446	Malus domestica genome assembly, chromosome: 11	4.79e-08	83.333	38	38071157	38071239	41094040
contig_61	3480	3564	Malus domestica genome assembly, chromosome: 11	6.2e-07	82.353	38	38071239	38071157	41094040
contig_61	3925	4008	Malus domestica genome assembly, chromosome: 11	2.23e-06	82.143	38	38071239	38071157	41094040
contig_61	3184	3267	Malus domestica genome assembly, chromosome: 11	2.23e-06	82.143	38	38071239	38071157	41094040
contig_61	2740	2823	Malus domestica genome assembly, chromosome: 11	2.23e-06	82.143	38	38071239	38071157	41094040
contig_61	4846	4929	Malus domestica genome assembly, chromosome: 11	2.23e-06	82.143	38	38071157	38071239	41094040
contig_61	4995	5078	Malus domestica genome assembly, chromosome: 11	2.23e-06	82.143	38	38071157	38071239	41094040
contig_61	2444	2527	Malus domestica genome assembly, chromosome: 11	2.23e-06	82.143	38	38071239	38071157	41094040
contig_61	2148	2231	Malus domestica genome assembly, chromosome: 11	2.23e-06	82.143	38	38071239	38071157	41094040
contig_61	2000	2083	Malus domestica genome assembly, chromosome: 11	2.23e-06	82.143	38	38071239	38071157	41094040
contig_61	1852	1935	Malus domestica genome assembly, chromosome: 11	2.23e-06	82.143	38	38071239	38071157	41094040
contig_61	1556	1639	Malus domestica genome assembly, chromosome: 11	2.23e-06	82.143	38	38071239	38071157	41094040
contig_61	1408	1491	Malus domestica genome assembly, chromosome: 11	2.23e-06	82.143	38	38071239	38071157	41094040
contig_61	1112	1195	Malus domestica genome assembly, chromosome: 11	2.23e-06	82.143	38	38071239	38071157	41094040
contig_61	964	1047	Malus domestica genome assembly, chromosome: 11	2.23e-06	82.143	38	38071239	38071157	41094040
contig_61	816	899	Malus domestica genome assembly, chromosome: 11	2.23e-06	82.143	38	38071239	38071157	41094040
contig_61	520	603	Malus domestica genome assembly, chromosome: 11	2.23e-06	82.143	38	38071239	38071157	41094040
contig_61	372	455	Malus domestica genome assembly, chromosome: 11	2.23e-06	82.143	38	38071239	38071157	41094040
contig_61	7215	7298	Malus domestica genome assembly, chromosome: 11	2.23e-06	82.143	38	38071157	38071239	41094040
contig_61	224	307	Malus domestica genome assembly, chromosome: 11	2.23e-06	82.143	38	38071239	38071157	41094040
contig_61	76	159	Malus domestica genome assembly, chromosome: 11	2.23e-06	82.143	38	38071239	38071157	41094040
contig_61	7511	7566	Malus domestica genome assembly, chromosome: 11	0.000104	87.5	38	38071157	38071212	41094040
contig_62	2338	2366	Craniophora ligustri genome assembly, chromosome: 9	0.093	100	1	8295246	8295218	15622416
contig_63	2102	2233	Gryllus veletis mitochondrion, complete genome<>Gryllus veletis mitochondrion, complete genome	6.2e-42	92.537	6	801	671	15686
contig_64	936	1183	Gryllus firmus microsatellite G28 sequence	6.24e-62	85.317	11	336	89	490
contig_66	671	702	Arachis hypogaea cultivar Shitouqi chromosome A02	0.28	96.875	1	5316493	5316523	99791824
contig_66	672	702	Arachis hypogaea cultivar Shitouqi chromosome A02	0.28	96.875	1	5347819	5347850	99791824
contig_67	492	525	Philonthus cognatus genome assembly, chromosome: 6	0.005	97.143	1	48841763	48841729	67184380
contig_7	167	198	Caligus rogercresseyi isolate FCH chromosome 8	0.039	96.875	2	13470940	13470909	27802916
contig_70	4866	4894	Anorthoa munda genome assembly, chromosome: 15	0.16	100	1	16360205	16360233	31843594
contig_71	1020	1053	Philonthus cognatus genome assembly, chromosome: 6	0.03	97.143	1	48841763	48841729	67184380
contig_71	12217	12250	Philonthus cognatus genome assembly, chromosome: 6	0.03	97.143	1	48841729	48841763	67184380
contig_73	456	563	Gryllus veletis mitochondrion, complete genome<>Gryllus veletis mitochondrion, complete genome	6.87e-17	84.545	5	787	681	15686
contig_74	1148	1188	1_Tps_b3v08	7.89e-07	97.561	2	223	183	327
contig_75	77	122	Tridacna gigas genome assembly, chromosome: 12	0.00041	91.304	2	53700034	53699990	60795544
contig_76	1259	1291	Nezara viridula genome assembly, chromosome: 7	0.066	96.97	0	65379569	65379537	93144212
contig_76	1259	1287	Nezara viridula genome assembly, chromosome: 7	0.24	100	0	4725791	4725763	93144212
contig_79	5	2504	Acheta domesticus breed Farm mitochondrion, complete genome	0	98.525	99	2493	1	15784
contig_79	2505	3545	Acheta domesticus breed Farm mitochondrion, complete genome	0	99.427	99	15784	14738	15784
contig_79	3343	3758	Acheta domesticus breed Farm mitochondrion, complete genome	0	100	99	15153	14738	15784
contig_79	3556	3867	Acheta domesticus breed Farm mitochondrion, complete genome	5.48e-159	100	99	15153	14842	15784
contig_79	3131	3332	Acheta domesticus breed Farm mitochondrion, complete genome	3.59e-96	99.507	99	14940	14738	15784
contig_79	3769	3867	Acheta domesticus breed Farm mitochondrion, complete genome	1.39e-40	100	99	15153	15055	15784
contig_8	2319	2346	Chrysodeixis includens genome assembly, chromosome: 3	0.28	100	1	5708033	5708060	14422361
contig_80	2330	2740	PREDICTED: Parasteatoda tepidariorum histone H3 (LOC122268616), mRNA	0	100	2	1	411	411
contig_81	3836	3863	Mercurialis annua genome assembly, chromosome: LG1-X	0.48	100	1	39336212	39336185	74045953
contig_86	64	91	PREDICTED: Simochromis diagramma uncharacterized LOC120717240 (LOC120717240), ncRNA	0.25	100	1	619	646	717
contig_87	1017	1066	Chrysolina oricalcia genome assembly, chromosome: 1	3.42e-05	90	2	32321526	32321575	86200068
contig_88	967	1104	Gryllus bimaculatus mRNA, GBcontig20209	2.67e-41	90.845	5	2	142	142
contig_89	2865	2895	Spilarctia lutea genome assembly, chromosome: 4	0.007	100	1	1208397	1208367	23039094
contig_9	2020	2146	Gryllus bimaculatus mRNA, GBcontig28041	2.35e-11	79.545	6	126	253	256
contig_90	1048	1600	PREDICTED: Parasteatoda tepidariorum uncharacterized LOC122268554 (LOC122268554), partial mRNA	0	99.819	23	553	1	553
contig_93	2548	2577	Diadumene lineata genome assembly, chromosome: 15	0.029	100	1	1148502	1148531	13156444
contig_95	730	772	Nezara viridula genome assembly, chromosome: 7	0.006	90.909	2	89486776	89486734	93144212
contig_96	1811	1911	Gryllus bimaculatus mRNA, GBcontig05585	3.34e-25	90.099	8	2	102	106
contig_96	564	666	Gryllus bimaculatus mRNA, GBcontig05585	2.03e-17	85.437	8	2	102	106

## Sheet: Unclassified_contigs_S7
qseqid	qstart	qend	salltitles	evalue	pident	sstart	sstart	send	slen
contig_1	4531	4559	Mellicta athalia genome assembly, chromosome: 27	0.16	100	1	327797	327769	13271753
contig_10	383	466	Malus domestica genome assembly, chromosome: 11	3.35e-09	83.333	30	38071239	38071157	41094040
contig_10	87	170	Malus domestica genome assembly, chromosome: 11	3.35e-09	83.333	30	38071239	38071157	41094040
contig_101	1456	1557	Gryllus bimaculatus mRNA, GBcontig20832	3.6e-14	83.654	5	4	106	114
contig_103	4081	4130	Chrysoperla carnea genome assembly, chromosome: 5	0.004	88	1	66370805	66370854	76427138
contig_103	4102	4130	Chrysoperla carnea genome assembly, chromosome: 5	0.2	100	1	65045240	65045268	76427138
contig_104	401	449	Chrysoperla carnea genome assembly, chromosome: X	2.82e-08	93.878	7	19860718	19860766	38618709
contig_104	399	452	Chrysoperla carnea genome assembly, chromosome: X	1.01e-07	90.741	7	5693416	5693363	38618709
contig_104	400	449	Chrysoperla carnea genome assembly, chromosome: X	0.00079	88	7	19860579	19860628	38618709
contig_104	269	306	Chrysoperla carnea genome assembly, chromosome: X	0.037	92.105	7	4873428	4873391	38618709
contig_104	421	449	Chrysoperla carnea genome assembly, chromosome: X	0.037	100	7	4873428	4873400	38618709
contig_104	269	297	Chrysoperla carnea genome assembly, chromosome: X	0.037	100	7	5237880	5237908	38618709
contig_104	421	449	Chrysoperla carnea genome assembly, chromosome: X	0.037	100	7	5237880	5237908	38618709
contig_104	269	297	Chrysoperla carnea genome assembly, chromosome: X	0.037	100	7	5332634	5332662	38618709
contig_104	421	449	Chrysoperla carnea genome assembly, chromosome: X	0.037	100	7	5332634	5332662	38618709
contig_104	421	449	Chrysoperla carnea genome assembly, chromosome: X	0.037	100	7	5693534	5693506	38618709
contig_105	2312	2491	Gryllus bimaculatus Toll2-2 mRNA for Toll-like receptor, complete cds	6.18e-23	79.787	6	3517	3698	3698
contig_107	477	544	Gryllus bimaculatus mRNA, GBcontig16451	6.74e-12	89.706	3	47	114	115
contig_108	970	1010	Drepana falcataria genome assembly, chromosome: 17	0.14	90.244	1	555592	555552	10747590
contig_109	3646	3676	Ophonus ardosiacus genome assembly, chromosome: 11	0.39	96.774	1	20383522	20383492	45488813
contig_109	3646	3673	Ophonus ardosiacus genome assembly, chromosome: 11	0.39	100	1	26953779	26953806	45488813
contig_11	225	308	Malus domestica genome assembly, chromosome: 11	4.96e-09	83.333	51	38071239	38071157	41094040
contig_11	77	160	Malus domestica genome assembly, chromosome: 11	4.96e-09	83.333	51	38071239	38071157	41094040
contig_11	667	750	Malus domestica genome assembly, chromosome: 11	2.31e-07	82.143	51	38071239	38071157	41094040
contig_11	519	602	Malus domestica genome assembly, chromosome: 11	2.31e-07	82.143	51	38071239	38071157	41094040
contig_11	371	454	Malus domestica genome assembly, chromosome: 11	2.31e-07	82.143	51	38071239	38071157	41094040
contig_110	2527	2762	Lymantria monacha genome assembly, chromosome: 23	7.67e-62	86.364	8	23165224	23165460	24894941
contig_111	1836	1863	Eukaryotic synthetic construct chromosome Y<>Eukaryotic synthetic construct chromosome Y	0.21	100	1	17022562	17022589	64558752
contig_113	225	262	Gryllus bimaculatus mRNA, GBcontig02164	4.95e-05	97.436	1	2	40	112
contig_114	551	670	Gryllus veletis mitochondrion, complete genome<>Gryllus veletis mitochondrion, complete genome	5.82e-37	92.562	12	685	802	15686
contig_114	848	972	Gryllus veletis mitochondrion, complete genome<>Gryllus veletis mitochondrion, complete genome	1.27e-28	87.5	12	676	801	15686
contig_115	3931	3962	Salarias fasciatus genome assembly, chromosome: 4	0.42	96.875	1	4736802	4736772	27169852
contig_116	115	219	Chrysoperla carnea genome assembly, chromosome: 5	5.7e-13	82.727	1	52322997	52323105	76427138
contig_117	3647	3674	Hydriomena furcata genome assembly, chromosome: 3	0.66	100	0	17801927	17801900	18997534
contig_118	195	281	Chrysoperla carnea genome assembly, chromosome: 5	3.32e-15	87.64	2	52323019	52323105	76427138
contig_118	4801	4860	Chrysoperla carnea genome assembly, chromosome: 5	2.01e-07	90	2	52323049	52323105	76427138
contig_119	326	361	PREDICTED: Seriola lalandi dorsalis epithelial membrane protein 2 (emp2), mRNA	0.03	94.595	1	1386	1350	3936
contig_120	2683	2721	Gryllus bimaculatus mRNA, GBcontig02164	1.13e-05	97.5	1	2	41	112
contig_121	3256	3294	Gryllus bimaculatus mRNA, GBcontig02164	5.14e-05	97.5	0	41	2	112
contig_122	2193	2285	Gryllus bimaculatus mRNA, GBcontig11510	7.54e-24	91.398	19	95	3	95
contig_122	2362	2454	Gryllus bimaculatus mRNA, GBcontig11510	9.76e-23	90.526	19	95	1	95
contig_122	1855	1948	Gryllus bimaculatus mRNA, GBcontig11510	9.76e-23	90.526	19	95	1	95
contig_122	2278	2369	Gryllus bimaculatus mRNA, GBcontig11510	1.26e-21	90.323	19	95	3	95
contig_122	2025	2116	Gryllus bimaculatus mRNA, GBcontig11510	1.26e-21	90.323	19	95	3	95
contig_122	2109	2200	Gryllus bimaculatus mRNA, GBcontig11510	5.87e-20	89.247	19	95	3	95
contig_122	2445	2538	Gryllus bimaculatus mRNA, GBcontig11510	2.11e-19	88.421	19	95	1	95
contig_122	2529	2620	Gryllus bimaculatus mRNA, GBcontig11510	1.27e-16	87.097	19	95	3	95
contig_122	1939	2032	Gryllus bimaculatus mRNA, GBcontig11510	1.64e-15	86.316	19	95	3	95
contig_122	1779	1862	Gryllus bimaculatus mRNA, GBcontig11510	9.9e-13	86.047	19	88	3	95
contig_124	1682	1742	Gryllus bimaculatus mRNA, GBcontig16451	2.06e-11	91.803	3	54	114	115
contig_125	1131	1158	Ceutorhynchus assimilis genome assembly, chromosome: 11	0.27	100	1	14338526	14338553	32755029
contig_126	435	537	Gryllus bimaculatus mRNA, GBcontig06828	2.04e-10	81.553	7	5	103	109
contig_128	962	1099	Gryllus bimaculatus mRNA, GBcontig20209	7.7e-38	89.437	8	2	142	142
contig_128	106	243	Gryllus bimaculatus mRNA, GBcontig20209	1.67e-34	88.028	8	142	2	142
contig_133	149	2176	Apibacter raozihei strain HY041 chromosome, complete genome	0	77.275	28	682765	680747	3293048
contig_133	2355	4194	Apibacter raozihei strain HY041 chromosome, complete genome	0	75.866	28	680557	678750	3293048
contig_133	12756	14317	Apibacter raozihei strain HY041 chromosome, complete genome	0	76.218	28	671855	670291	3293048
contig_135	2233	2528	Gryllus bimaculatus mRNA, GBcontig28029	7.94e-122	94.295	9	2	297	347
contig_137	2	1188	MAG: Candidatus Nanogingivalaceae bacterium isolate JCVI_28_bin.11 chromosome, complete genome	2.43e-170	76.5	15	586836	588007	691584
contig_138	2105	2164	Ocypus olens genome assembly, chromosome: X	2.2e-06	88.333	1	39360983	39361040	56488273
contig_139	2130	2676	Acheta domesticus 5S rRNA gene	0	95.091	20	541	1	541
contig_14	422	505	Malus domestica genome assembly, chromosome: 11	3.04e-09	83.333	60	38071239	38071157	41094040
contig_14	274	357	Malus domestica genome assembly, chromosome: 11	3.04e-09	83.333	60	38071239	38071157	41094040
contig_14	126	209	Malus domestica genome assembly, chromosome: 11	1.41e-07	82.143	60	38071239	38071157	41094040
contig_14	6	61	Malus domestica genome assembly, chromosome: 11	6.58e-06	87.5	60	38071212	38071157	41094040
contig_140	1	14821	Entomomonas sp. F2A chromosome, complete genome	0	93.432	100	1496802	1482018	3236906
contig_141	643	670	Campylobacter coli strain 16SHKX65C chromosome, complete genome	0.68	100	0	1705854	1705881	1728473
contig_143	358	389	Spilarctia lutea genome assembly, chromosome: 8	0.067	96.875	1	4882775	4882744	21764643
contig_144	1776	1929	Malachius bipustulatus genome assembly, chromosome: 1	9.95e-23	81.29	3	25078850	25079003	94150490
contig_145	5846	8631	Apibacter sp. B3706 chromosome, complete genome	0	75.009	24	573656	576487	2297680
contig_146	8606	10844	Dysgonomonas sp. HDW5A chromosome, complete genome	0	75.354	13	988854	986619	4298355
contig_148	9548	9575	PREDICTED: Strongylocentrotus purpuratus uncharacterized LOC581115 (LOC581115), transcript variant X9, mRNA	2.4	100	0	3932	3959	5685
contig_15	488	571	Malus domestica genome assembly, chromosome: 11	6.26e-09	83.333	58	38071239	38071157	41094040
contig_15	932	1015	Malus domestica genome assembly, chromosome: 11	2.91e-07	82.143	58	38071239	38071157	41094040
contig_15	784	867	Malus domestica genome assembly, chromosome: 11	2.91e-07	82.143	58	38071239	38071157	41094040
contig_15	636	719	Malus domestica genome assembly, chromosome: 11	2.91e-07	82.143	58	38071239	38071157	41094040
contig_15	340	423	Malus domestica genome assembly, chromosome: 11	2.91e-07	82.143	58	38071239	38071157	41094040
contig_15	192	275	Malus domestica genome assembly, chromosome: 11	2.91e-07	82.143	58	38071239	38071157	41094040
contig_15	44	127	Malus domestica genome assembly, chromosome: 11	2.91e-07	82.143	58	38071239	38071157	41094040
contig_150	21959	32571	Apibacter sp. ESL0432 chromosome, complete genome	0	75.526	43	2179924	2169299	2314355
contig_150	8364	10513	Apibacter sp. ESL0432 chromosome, complete genome	0	76.742	43	2191743	2189598	2314355
contig_150	6025	7048	Apibacter sp. ESL0432 chromosome, complete genome	6.94e-82	72.841	43	2192866	2191842	2314355
contig_150	17171	18063	Apibacter sp. ESL0432 chromosome, complete genome	2.5e-81	73.776	43	2184050	2183150	2314355
contig_152	954	982	Vespa crabro genome assembly, chromosome: 1	0.064	100	1	22664949	22664921	24517513
contig_153	2067	2097	Spirodela polyrhiza strain 9509 chromosome 17, partial sequence	1.3	96.774	0	3939830	3939860	4297296
contig_158	6454	6547	Gryllus bimaculatus mRNA, GBcontig18542	2.59e-20	89.474	3	97	6	97
contig_158	6625	6686	Gryllus bimaculatus mRNA, GBcontig18542	7.29e-11	91.935	3	97	38	97
contig_158	6711	6765	Gryllus bimaculatus mRNA, GBcontig18542	1.22e-08	92.727	3	97	44	97
contig_16	235	318	Malus domestica genome assembly, chromosome: 11	3.59e-09	83.333	25	38071239	38071157	41094040
contig_16	531	598	Malus domestica genome assembly, chromosome: 11	2.79e-05	83.824	25	38071239	38071173	41094040
contig_162	2019	2046	Agriotes lineatus genome assembly, chromosome: 10	0.28	100	1	41582714	41582687	95282374
contig_162	2019	2046	Agriotes lineatus genome assembly, chromosome: 10	0.28	100	1	41620468	41620441	95282374
contig_163	902	940	Ischnura elegans genome assembly, chromosome: 12	0.027	92.308	1	84490037	84489999	94743817
contig_164	2501	2577	Brachyptera putata genome assembly, chromosome: 11	7.05e-08	84.416	2	19289387	19289312	23482220
contig_165	2329	2456	Gryllus bimaculatus mRNA, GBcontig27995	3.48e-50	96.899	5	226	98	237
contig_166	4117	4145	Polyommatus icarus genome assembly, chromosome: 11	0.12	100	1	7021623	7021651	21215772
contig_167	4461	4488	Melinaea menophilus n. ssp. AW-2005 genome assembly, chromosome: 12	0.87	100	0	2487461	2487488	19822368
contig_168	2139	2167	Malus domestica genome assembly, chromosome: 3	0.15	100	1	22356971	22356943	37766997
contig_168	2139	2166	Malus domestica genome assembly, chromosome: 3	0.55	100	1	30382817	30382844	37766997
contig_17	649	732	Malus domestica genome assembly, chromosome: 11	4.6e-09	83.333	55	38071239	38071157	41094040
contig_17	353	436	Malus domestica genome assembly, chromosome: 11	4.6e-09	83.333	55	38071239	38071157	41094040
contig_17	57	140	Malus domestica genome assembly, chromosome: 11	4.6e-09	83.333	55	38071239	38071157	41094040
contig_17	501	584	Malus domestica genome assembly, chromosome: 11	2.14e-07	82.143	55	38071239	38071157	41094040
contig_17	205	288	Malus domestica genome assembly, chromosome: 11	2.14e-07	82.143	55	38071239	38071157	41094040
contig_170	1278	1307	Mucilaginibacter sp. 14171R-50 chromosome, complete genome	0.013	100	2	2813739	2813710	4535041
contig_171	1313	1352	PREDICTED: Culex pipiens pallens uncharacterized LOC120428034 (LOC120428034), mRNA	0.014	92.5	1	1456	1417	4380
contig_172	2213	2285	Spodoptera exigua genome assembly, chromosome: 18	2.06e-07	85.526	3	4854756	4854827	14534804
contig_173	10407	10515	Gryllus bimaculatus mRNA, GBcontig22584	1.61e-21	87.156	1	18	124	124
contig_177	1501	1638	Gryllus bimaculatus mRNA, GBcontig20209	6.77e-33	87.324	4	2	142	142
contig_18	411	494	Malus domestica genome assembly, chromosome: 11	3.58e-09	83.333	50	38071239	38071157	41094040
contig_18	263	346	Malus domestica genome assembly, chromosome: 11	1.67e-07	82.143	50	38071239	38071157	41094040
contig_18	115	198	Malus domestica genome assembly, chromosome: 11	1.67e-07	82.143	50	38071239	38071157	41094040
contig_18	6	50	Malus domestica genome assembly, chromosome: 11	0.0001	91.111	50	38071201	38071157	41094040
contig_180	1531	1912	Gryllus pennsylvanicus clone G11 microsatellite sequence	8.25e-71	80.494	32	101	499	519
contig_180	655	1033	Gryllus pennsylvanicus clone G11 microsatellite sequence	6.47e-62	79.208	32	499	101	519
contig_181	72	3282	Acheta domesticus internal transcribed spacer 2 and 28S ribosomal RNA gene, partial sequence	0	89.73	58	1194	4372	4372
contig_183	38129	40074	A.domesticus 18S rRNA gene and internal transcribed spacer 1	0	99.488	5	4	1955	1959
contig_183	41940	42024	A.domesticus 18S rRNA gene and internal transcribed spacer 1	1.03e-21	92.941	5	876	960	1959
contig_183	44117	44201	A.domesticus 18S rRNA gene and internal transcribed spacer 1	1.03e-21	92.941	5	876	960	1959
contig_183	45144	45228	A.domesticus 18S rRNA gene and internal transcribed spacer 1	1.03e-21	92.941	5	876	960	1959
contig_186	11885	12295	PREDICTED: Parasteatoda tepidariorum histone H3 (LOC122268616), mRNA	0	100	2	411	1	411
contig_188	1573	2014	Gryllus bimaculatus Pvr mRNA for PDGF- and VEGF-receptor related, partial cds	1.8e-53	77.124	4	5627	5193	6760
contig_19	570	626	Vigna unguiculata cultivar Xiabao 2 chromosome LG9	5.98e-08	89.655	36	9873515	9873459	51807644
contig_19	423	479	Vigna unguiculata cultivar Xiabao 2 chromosome LG9	5.98e-08	89.655	36	9873515	9873459	51807644
contig_19	275	331	Vigna unguiculata cultivar Xiabao 2 chromosome LG9	5.98e-08	89.655	36	9873515	9873459	51807644
contig_19	127	183	Vigna unguiculata cultivar Xiabao 2 chromosome LG9	5.98e-08	89.655	36	9873515	9873459	51807644
contig_19	718	761	Vigna unguiculata cultivar Xiabao 2 chromosome LG9	1e-05	93.333	36	9873515	9873472	51807644
contig_191	2103	2143	Gryllus bimaculatus mRNA, GBcontig09614	3.49e-05	95.122	2	9	49	108
contig_192	3902	4485	Gryllus veletis mitochondrion, complete genome<>Gryllus veletis mitochondrion, complete genome	4.48e-117	81.126	9	805	231	15686
contig_192	4203	4332	Gryllus veletis mitochondrion, complete genome<>Gryllus veletis mitochondrion, complete genome	3.9e-33	89.231	9	801	676	15686
contig_193	970	1107	Gryllus bimaculatus mRNA, GBcontig20209	1.1e-39	90.141	6	2	142	142
contig_194	719	746	Acomys dimidiatus genome assembly, chromosome: 13	0.2	100	2	11934193	11934166	85730870
contig_196	3108	3135	Seladonia tumulorum genome assembly, chromosome: 1	0.43	100	1	33395324	33395351	39298666
contig_199	17	18921	Entomomonas sp. F2A chromosome, complete genome	0	95.085	99	2777825	2796699	3236906
contig_20	298	381	Malus domestica genome assembly, chromosome: 11	1.76e-08	83.333	20	38071239	38071157	41094040
contig_20	1346	1429	Malus domestica genome assembly, chromosome: 11	8.18e-07	82.143	20	38071239	38071157	41094040
contig_20	1198	1281	Malus domestica genome assembly, chromosome: 11	8.18e-07	82.143	20	38071239	38071157	41094040
contig_20	751	834	Malus domestica genome assembly, chromosome: 11	8.18e-07	82.143	20	38071239	38071157	41094040
contig_20	1050	1134	Malus domestica genome assembly, chromosome: 11	1.06e-05	81.176	20	38071239	38071157	41094040
contig_20	899	983	Malus domestica genome assembly, chromosome: 11	1.06e-05	81.176	20	38071239	38071157	41094040
contig_20	28	83	Malus domestica genome assembly, chromosome: 11	3.8e-05	87.5	20	38071212	38071157	41094040
contig_200	2021	2157	Gryllus bimaculatus mRNA, GBcontig20209	2.39e-39	90.141	3	2	142	142
contig_201	1933	2041	Gryllus bimaculatus mRNA, GBcontig22584	1.13e-23	88.073	2	18	124	124
contig_202	2922	3059	Gryllus bimaculatus mRNA, GBcontig20209	2.41e-39	90.141	3	142	2	142
contig_203	1057	1084	Vanessa cardui genome assembly, chromosome: W	0.18	100	2	1045797	1045824	13819298
contig_204	1774	1807	Euproctis similis genome assembly, chromosome: 1	0.081	94.444	1	17560708	17560673	29627438
contig_205	670	807	Gryllus bimaculatus mRNA, GBcontig20209	1.05e-37	89.437	3	2	142	142
contig_207	4605	4684	Entomomonas moraniae strain QZS01 chromosome, complete genome	6.4e-13	87.805	1	1398732	1398652	3337477
contig_208	948	1209	Gryllus firmus microsatellite G28 sequence	3.91e-59	83.577	11	89	360	490
contig_209	73	189	Gryllus bimaculatus mRNA, GBcontig00296	7.05e-32	90.756	5	6	120	120
contig_211	2273	2928	Apamea monoglypha genome assembly, chromosome: Z	1e-136	80.597	16	7577307	7576640	34587019
contig_212	957	1139	Gryllus firmus microsatellite G28 sequence	1.96e-33	82.979	6	303	123	490
contig_213	5832	23126	Entomomonas sp. F2A chromosome, complete genome	0	92.041	97	2052210	2069450	3236906
contig_213	22879	29707	Entomomonas sp. F2A chromosome, complete genome	0	90.783	97	2069161	2075949	3236906
contig_213	7	4604	Entomomonas sp. F2A chromosome, complete genome	0	92.766	97	2045205	2049723	3236906
contig_213	29900	32612	Entomomonas sp. F2A chromosome, complete genome	0	92.708	97	2076158	2078833	3236906
contig_213	27935	29749	Entomomonas sp. F2A chromosome, complete genome	0	79.61	97	2073791	2075585	3236906
contig_213	23612	25672	Entomomonas sp. F2A chromosome, complete genome	0	75.06	97	2205119	2203070	3236906
contig_213	27533	29289	Entomomonas sp. F2A chromosome, complete genome	0	76.129	97	2074194	2075949	3236906
contig_213	27533	28465	Entomomonas sp. F2A chromosome, complete genome	0	83.193	97	2074603	2075549	3236906
contig_213	24719	25641	Entomomonas sp. F2A chromosome, complete genome	0	83.298	97	2526731	2527642	3236906
contig_213	24708	25641	Entomomonas sp. F2A chromosome, complete genome	0	82.627	97	2467641	2468562	3236906
contig_213	24775	25646	Entomomonas sp. F2A chromosome, complete genome	0	81.271	97	2225223	2224364	3236906
contig_213	28345	29704	Entomomonas sp. F2A chromosome, complete genome	0	76.314	97	2073791	2075130	3236906
contig_213	27550	28277	Entomomonas sp. F2A chromosome, complete genome	2.2e-146	80.187	97	2075446	2076187	3236906
contig_213	24809	25637	Entomomonas sp. F2A chromosome, complete genome	1.32e-143	78.741	97	1415507	1416324	3236906
contig_213	24829	25637	Entomomonas sp. F2A chromosome, complete genome	7.96e-141	78.65	97	3057769	3056972	3236906
contig_213	24829	25631	Entomomonas sp. F2A chromosome, complete genome	8.36e-106	76.29	97	406508	407299	3236906
contig_213	5584	6019	Entomomonas sp. F2A chromosome, complete genome	3.07e-90	81.364	97	2073498	2073062	3236906
contig_213	28771	29295	Entomomonas sp. F2A chromosome, complete genome	5.25e-73	77.462	97	2073807	2074314	3236906
contig_213	4631	4913	Entomomonas sp. F2A chromosome, complete genome	5.68e-18	74.832	97	2074889	2074602	3236906
contig_214	1599	1796	Gryllus bimaculatus microsatellite DNA, locus Gbim23, clone CR113G09	3.78e-54	87.624	9	1	198	198
contig_215	1489	1754	Gryllus firmus microsatellite G28 sequence	4.24e-60	83.636	8	64	335	490
contig_216	2954	3058	Gryllus bimaculatus mRNA, GBcontig21344	8.92e-35	95.238	2	103	1	103
contig_217	1697	2336	Cryptocephalus moraei genome assembly, chromosome: X	2.73e-48	72.994	14	18141469	18142104	42663521
contig_219	2014	2053	Gryllus bimaculatus mRNA, GBcontig02164	2.57e-06	97.5	2	3	42	112
contig_22	10127	10158	Danio rerio genome assembly, chromosome: 24	0.42	96.875	0	16146176	16146207	42362946
contig_220	4	6683	Entomomonas sp. F2A chromosome, complete genome	0	95.469	65	72516	79172	3236906
contig_221	1320	1351	Vitis rotundifolia cultivar Noble chromosome 4	0.62	96.875	1	17995740	17995770	22104209
contig_222	14092	14333	Gryllus firmus microsatellite G28 sequence	6.73e-59	85.141	2	89	335	490
contig_223	5515	5622	Gryllus veletis mitochondrion, complete genome<>Gryllus veletis mitochondrion, complete genome	2.51e-16	84.545	1	681	787	15686
contig_226	1	3520	Entomomonas sp. F2A chromosome, complete genome	0	94.959	99	887793	884267	3236906
contig_23	472	613	Seladonia tumulorum genome assembly, chromosome: 8	1.54e-29	85.811	4	10162383	10162242	21922236
contig_232	185	228	Nomada fabriciana genome assembly, chromosome: 10	0.000112	93.333	1	3675808	3675764	10996985
contig_233	11187	14449	Apibacter raozihei strain HY041 chromosome, complete genome	0	78.893	45	2843781	2847045	3293048
contig_233	1146	4057	Apibacter raozihei strain HY041 chromosome, complete genome	0	76.126	45	2839150	2842053	3293048
contig_233	14919	16318	Apibacter raozihei strain HY041 chromosome, complete genome	0	79.184	45	1786612	1785207	3293048
contig_233	15679	16897	Apibacter raozihei strain HY041 chromosome, complete genome	0	78.085	45	1785084	1783838	3293048
contig_234	3490	3524	4_Tte_b3v08	0.53	94.286	1	69370	69337	112140
contig_235	1860	1973	Gryllus bimaculatus mRNA, GBcontig25897	1.97e-31	91.228	2	113	1	113
contig_236	521	557	Dysgonomonas sp. HDW5A chromosome, complete genome	0.00047	97.297	0	3369754	3369790	4298355
contig_238	2991	3200	Stelis phaeoptera genome assembly, chromosome: 2	2.2e-10	73.934	4	4402913	4402704	18559119
contig_239	1284	1329	Epistrophe grossulariae genome assembly, chromosome: X	0.007	89.13	2	3059661	3059706	11214205
contig_24	2626	2709	Malus domestica genome assembly, chromosome: 11	5.75e-10	84.524	26	38071157	38071239	41094040
contig_24	3218	3301	Malus domestica genome assembly, chromosome: 11	5.75e-10	84.524	26	38071157	38071239	41094040
contig_24	995	1078	Malus domestica genome assembly, chromosome: 11	2.67e-08	83.333	26	38071157	38071239	41094040
contig_24	1588	1671	Malus domestica genome assembly, chromosome: 11	2.67e-08	83.333	26	38071157	38071239	41094040
contig_24	1736	1819	Malus domestica genome assembly, chromosome: 11	2.67e-08	83.333	26	38071157	38071239	41094040
contig_24	1884	1967	Malus domestica genome assembly, chromosome: 11	2.67e-08	83.333	26	38071157	38071239	41094040
contig_24	2330	2413	Malus domestica genome assembly, chromosome: 11	2.67e-08	83.333	26	38071157	38071239	41094040
contig_24	3366	3449	Malus domestica genome assembly, chromosome: 11	2.67e-08	83.333	26	38071157	38071239	41094040
contig_24	3514	3597	Malus domestica genome assembly, chromosome: 11	2.67e-08	83.333	26	38071157	38071239	41094040
contig_24	3662	3745	Malus domestica genome assembly, chromosome: 11	2.67e-08	83.333	26	38071157	38071239	41094040
contig_24	3957	4040	Malus domestica genome assembly, chromosome: 11	2.67e-08	83.333	26	38071157	38071239	41094040
contig_24	3810	3892	Malus domestica genome assembly, chromosome: 11	9.62e-08	83.133	26	38071157	38071238	41094040
contig_24	2922	3005	Malus domestica genome assembly, chromosome: 11	1.24e-06	82.143	26	38071157	38071239	41094040
contig_240	531	608	Gryllus veletis mitochondrion, complete genome<>Gryllus veletis mitochondrion, complete genome	2.64e-16	91.139	3	727	801	15686
contig_241	101	130	Sarcophaga subvicina genome assembly, chromosome: X	0.033	100	1	12917950	12917979	20104721
contig_241	101	130	Sarcophaga subvicina genome assembly, chromosome: X	0.033	100	1	19190858	19190887	20104721
contig_243	1479	1679	Gallus gallus BAC clone CH261-138H22 from chromosome ul, complete sequence	0.000118	73.077	8	29476	29273	198767
contig_244	2593	2629	Vigna angularis var. angularis DNA, chromosome 2, almost complete sequence, cultivar: Shumari	0.000128	97.297	1	41898595	41898631	45515668
contig_245	16223	23000	Entomomonas sp. F2A chromosome, complete genome	0	87.873	64	2507791	2501037	3236906
contig_245	7771	11210	Entomomonas sp. F2A chromosome, complete genome	0	84.399	64	2518522	2515138	3236906
contig_245	7771	11201	Entomomonas sp. F2A chromosome, complete genome	0	84.475	64	2573784	2570420	3236906
contig_245	19930	23000	Entomomonas sp. F2A chromosome, complete genome	0	86.243	64	2561581	2558533	3236906
contig_245	16223	19636	Entomomonas sp. F2A chromosome, complete genome	0	75.999	64	2565206	2561776	3236906
contig_245	872	2687	Entomomonas sp. F2A chromosome, complete genome	0	83.433	64	2578690	2576927	3236906
contig_245	11316	12548	Entomomonas sp. F2A chromosome, complete genome	0	86.176	64	2512660	2511451	3236906
contig_245	11316	12548	Entomomonas sp. F2A chromosome, complete genome	0	86.095	64	2570022	2568816	3236906
contig_245	13278	14350	Entomomonas sp. F2A chromosome, complete genome	0	82.581	64	2567594	2566520	3236906
contig_245	13278	14350	Entomomonas sp. F2A chromosome, complete genome	0	82.505	64	2510224	2509149	3236906
contig_245	4	355	Entomomonas sp. F2A chromosome, complete genome	6.33e-56	79.552	64	2579498	2579157	3236906
contig_245	1180	1247	Entomomonas sp. F2A chromosome, complete genome	3.09e-19	97.059	64	2464694	2464627	3236906
contig_245	1180	1239	Entomomonas sp. F2A chromosome, complete genome	4e-18	100	64	2523464	2523405	3236906
contig_246	5191	5218	Solanum lycopersicum cultivar I-3 chromosome 11	0.69	100	0	8643386	8643413	56311014
contig_247	2408	2540	Gryllus veletis mitochondrion, complete genome<>Gryllus veletis mitochondrion, complete genome	2.07e-37	90.441	5	801	671	15686
contig_248	1	24370	Entomomonas sp. F2A chromosome, complete genome	0	95.051	100	3200001	3224377	3236906
contig_25	544	627	Malus domestica genome assembly, chromosome: 11	4.38e-10	84.524	54	38071157	38071239	41094040
contig_25	840	923	Malus domestica genome assembly, chromosome: 11	4.38e-10	84.524	54	38071157	38071239	41094040
contig_25	1580	1663	Malus domestica genome assembly, chromosome: 11	4.38e-10	84.524	54	38071157	38071239	41094040
contig_25	1876	1959	Malus domestica genome assembly, chromosome: 11	4.38e-10	84.524	54	38071157	38071239	41094040
contig_25	2024	2107	Malus domestica genome assembly, chromosome: 11	4.38e-10	84.524	54	38071157	38071239	41094040
contig_25	2616	2699	Malus domestica genome assembly, chromosome: 11	4.38e-10	84.524	54	38071157	38071239	41094040
contig_25	3060	3143	Malus domestica genome assembly, chromosome: 11	4.38e-10	84.524	54	38071157	38071239	41094040
contig_25	100	183	Malus domestica genome assembly, chromosome: 11	2.04e-08	83.333	54	38071157	38071239	41094040
contig_25	248	331	Malus domestica genome assembly, chromosome: 11	2.04e-08	83.333	54	38071157	38071239	41094040
contig_25	396	479	Malus domestica genome assembly, chromosome: 11	2.04e-08	83.333	54	38071157	38071239	41094040
contig_25	692	775	Malus domestica genome assembly, chromosome: 11	2.04e-08	83.333	54	38071157	38071239	41094040
contig_25	988	1071	Malus domestica genome assembly, chromosome: 11	2.04e-08	83.333	54	38071157	38071239	41094040
contig_25	1136	1219	Malus domestica genome assembly, chromosome: 11	2.04e-08	83.333	54	38071157	38071239	41094040
contig_25	1284	1367	Malus domestica genome assembly, chromosome: 11	2.04e-08	83.333	54	38071157	38071239	41094040
contig_25	1432	1515	Malus domestica genome assembly, chromosome: 11	2.04e-08	83.333	54	38071157	38071239	41094040
contig_25	1728	1811	Malus domestica genome assembly, chromosome: 11	2.04e-08	83.333	54	38071157	38071239	41094040
contig_25	2172	2255	Malus domestica genome assembly, chromosome: 11	2.04e-08	83.333	54	38071157	38071239	41094040
contig_25	2320	2403	Malus domestica genome assembly, chromosome: 11	2.04e-08	83.333	54	38071157	38071239	41094040
contig_25	2468	2551	Malus domestica genome assembly, chromosome: 11	2.04e-08	83.333	54	38071157	38071239	41094040
contig_25	2764	2847	Malus domestica genome assembly, chromosome: 11	2.04e-08	83.333	54	38071157	38071239	41094040
contig_25	2912	2995	Malus domestica genome assembly, chromosome: 11	2.04e-08	83.333	54	38071157	38071239	41094040
contig_250	2774	2831	Alsophila aescularia genome assembly, chromosome: 2	1.68e-07	89.655	1	28015062	28015119	69700727
contig_252	9746	9779	Philonthus cognatus genome assembly, chromosome: 6	0.029	97.143	1	48841729	48841763	67184380
contig_252	820	853	Philonthus cognatus genome assembly, chromosome: 6	0.029	97.143	1	48841763	48841729	67184380
contig_253	11191	12859	Apibacter sp. B3706 chromosome, complete genome	0	79.144	11	463499	465156	2297680
contig_255	717	744	Cantharis rustica genome assembly, chromosome: X	0.31	100	1	25040377	25040350	27326328
contig_257	1163	1190	Jasminum sambac cultivar Hutoumoli linkage group Lg2	0.87	100	0	31095800	31095827	45907647
contig_258	2817	2853	Psylliodes chrysocephala genome assembly, chromosome: 8	0.000142	97.297	1	62623624	62623660	66489127
contig_259	3590	3685	Agriopis marginaria genome assembly, chromosome: 25	3.46e-20	88.542	1	7409619	7409714	9641608
contig_26	2245	2328	Malus domestica genome assembly, chromosome: 11	2.01e-08	83.333	55	38071239	38071157	41094040
contig_26	2097	2180	Malus domestica genome assembly, chromosome: 11	2.01e-08	83.333	55	38071239	38071157	41094040
contig_26	1801	1884	Malus domestica genome assembly, chromosome: 11	2.01e-08	83.333	55	38071239	38071157	41094040
contig_26	1505	1588	Malus domestica genome assembly, chromosome: 11	2.01e-08	83.333	55	38071239	38071157	41094040
contig_26	913	996	Malus domestica genome assembly, chromosome: 11	2.01e-08	83.333	55	38071239	38071157	41094040
contig_26	469	552	Malus domestica genome assembly, chromosome: 11	2.01e-08	83.333	55	38071239	38071157	41094040
contig_26	321	404	Malus domestica genome assembly, chromosome: 11	2.01e-08	83.333	55	38071239	38071157	41094040
contig_26	173	256	Malus domestica genome assembly, chromosome: 11	2.01e-08	83.333	55	38071239	38071157	41094040
contig_26	2985	3068	Malus domestica genome assembly, chromosome: 11	9.34e-07	82.143	55	38071239	38071157	41094040
contig_26	2837	2920	Malus domestica genome assembly, chromosome: 11	9.34e-07	82.143	55	38071239	38071157	41094040
contig_26	2689	2772	Malus domestica genome assembly, chromosome: 11	9.34e-07	82.143	55	38071239	38071157	41094040
contig_26	2541	2624	Malus domestica genome assembly, chromosome: 11	9.34e-07	82.143	55	38071239	38071157	41094040
contig_26	2393	2476	Malus domestica genome assembly, chromosome: 11	9.34e-07	82.143	55	38071239	38071157	41094040
contig_26	1949	2032	Malus domestica genome assembly, chromosome: 11	9.34e-07	82.143	55	38071239	38071157	41094040
contig_26	1653	1736	Malus domestica genome assembly, chromosome: 11	9.34e-07	82.143	55	38071239	38071157	41094040
contig_26	1357	1440	Malus domestica genome assembly, chromosome: 11	9.34e-07	82.143	55	38071239	38071157	41094040
contig_26	1209	1292	Malus domestica genome assembly, chromosome: 11	9.34e-07	82.143	55	38071239	38071157	41094040
contig_26	1061	1144	Malus domestica genome assembly, chromosome: 11	9.34e-07	82.143	55	38071239	38071157	41094040
contig_26	765	848	Malus domestica genome assembly, chromosome: 11	9.34e-07	82.143	55	38071239	38071157	41094040
contig_26	617	700	Malus domestica genome assembly, chromosome: 11	9.34e-07	82.143	55	38071239	38071157	41094040
contig_26	25	108	Malus domestica genome assembly, chromosome: 11	9.34e-07	82.143	55	38071239	38071157	41094040
contig_260	233	395	Tridacna gigas genome assembly, chromosome: 3	0.00014	74.706	6	74940588	74940426	84064994
contig_261	3585	3612	PREDICTED: Ursus arctos microtubule associated serine/threonine kinase family member 4 (MAST4), transcript variant X14, mRNA	0.4	100	1	3665	3692	13788
contig_264	1325	1352	Nysson spinosus genome assembly, chromosome: 12	0.21	100	1	3385426	3385399	9740424
contig_265	3149	3181	Vespa velutina genome assembly, chromosome: 9	0.027	96.97	1	7200088	7200120	9073616
contig_266	27	9868	Entomomonas sp. F2A chromosome, complete genome	0	94.938	99	1754103	1744296	3236906
contig_267	809	836	PREDICTED: Nicotiana tabacum pentatricopeptide repeat-containing protein At5g57250, mitochondrial-like (LOC107785341), transcript variant X2, mRNA	0.25	100	1	3611	3584	3963
contig_268	500	538	Gryllus bimaculatus mRNA, GBcontig02164	1.03e-05	97.5	1	2	41	112
contig_269	3080	3117	Mellicta athalia genome assembly, chromosome: 11	7.73e-05	97.368	1	20833433	20833470	21234190
contig_27	419	502	Malus domestica genome assembly, chromosome: 11	8.5e-09	83.333	43	38071239	38071157	41094040
contig_27	1011	1094	Malus domestica genome assembly, chromosome: 11	3.96e-07	82.143	43	38071239	38071157	41094040
contig_27	863	946	Malus domestica genome assembly, chromosome: 11	3.96e-07	82.143	43	38071239	38071157	41094040
contig_27	715	798	Malus domestica genome assembly, chromosome: 11	3.96e-07	82.143	43	38071239	38071157	41094040
contig_27	567	650	Malus domestica genome assembly, chromosome: 11	3.96e-07	82.143	43	38071239	38071157	41094040
contig_27	271	354	Malus domestica genome assembly, chromosome: 11	3.96e-07	82.143	43	38071239	38071157	41094040
contig_27	123	206	Malus domestica genome assembly, chromosome: 11	3.96e-07	82.143	43	38071239	38071157	41094040
contig_275	1140	1209	Vigna unguiculata cultivar Xiabao 2 chromosome Vu03	3.13e-05	83.784	3	32823685	32823756	82253002
contig_276	2450	2536	Gryllus bimaculatus DNA, U6-like d snRNA, complete sequence	8.35e-10	83.908	1	624	709	709
contig_279	4965	4992	Macrobrachium nipponense isolate FS-2020 chromosome 42	0.77	100	0	35081915	35081888	54564452
contig_28	1834	1917	Malus domestica genome assembly, chromosome: 11	1.55e-08	83.333	54	38071239	38071157	41094040
contig_28	1686	1769	Malus domestica genome assembly, chromosome: 11	1.55e-08	83.333	54	38071239	38071157	41094040
contig_28	650	733	Malus domestica genome assembly, chromosome: 11	1.55e-08	83.333	54	38071239	38071157	41094040
contig_28	58	141	Malus domestica genome assembly, chromosome: 11	1.55e-08	83.333	54	38071239	38071157	41094040
contig_28	2278	2361	Malus domestica genome assembly, chromosome: 11	7.19e-07	82.143	54	38071239	38071157	41094040
contig_28	2130	2213	Malus domestica genome assembly, chromosome: 11	7.19e-07	82.143	54	38071239	38071157	41094040
contig_28	1982	2065	Malus domestica genome assembly, chromosome: 11	7.19e-07	82.143	54	38071239	38071157	41094040
contig_28	1538	1621	Malus domestica genome assembly, chromosome: 11	7.19e-07	82.143	54	38071239	38071157	41094040
contig_28	1390	1473	Malus domestica genome assembly, chromosome: 11	7.19e-07	82.143	54	38071239	38071157	41094040
contig_28	1242	1325	Malus domestica genome assembly, chromosome: 11	7.19e-07	82.143	54	38071239	38071157	41094040
contig_28	1094	1177	Malus domestica genome assembly, chromosome: 11	7.19e-07	82.143	54	38071239	38071157	41094040
contig_28	946	1029	Malus domestica genome assembly, chromosome: 11	7.19e-07	82.143	54	38071239	38071157	41094040
contig_28	798	881	Malus domestica genome assembly, chromosome: 11	7.19e-07	82.143	54	38071239	38071157	41094040
contig_28	502	585	Malus domestica genome assembly, chromosome: 11	7.19e-07	82.143	54	38071239	38071157	41094040
contig_28	354	437	Malus domestica genome assembly, chromosome: 11	7.19e-07	82.143	54	38071239	38071157	41094040
contig_28	206	289	Malus domestica genome assembly, chromosome: 11	7.19e-07	82.143	54	38071239	38071157	41094040
contig_280	15299	19240	Apibacter sp. ESL0432 chromosome, complete genome	0	73.061	26	1666278	1670213	2314355
contig_280	1769	3455	Apibacter sp. ESL0432 chromosome, complete genome	0	77.14	26	1652939	1654617	2314355
contig_282	679	706	Bembecia ichneumoniformis genome assembly, chromosome: 1	0.17	100	2	16789213	16789240	22154014
contig_283	2519	2601	PREDICTED: Cimex lectularius uncharacterized LOC106669214 (LOC106669214), mRNA	1.94e-13	86.905	3	1452	1370	1936
contig_284	3195	3223	Vigna angularis var. angularis DNA, chromosome 5, almost complete sequence, cultivar: Shumari	0.099	100	1	13988314	13988286	37380367
contig_285	2362	2390	Apoda limacodes genome assembly, chromosome: 24	0.16	100	1	15361132	15361160	20876446
contig_285	2362	2390	Apoda limacodes genome assembly, chromosome: 24	0.16	100	1	16690325	16690353	20876446
contig_285	2362	2390	Apoda limacodes genome assembly, chromosome: 24	0.16	100	1	17265187	17265215	20876446
contig_285	2362	2390	Apoda limacodes genome assembly, chromosome: 24	0.16	100	1	17522731	17522759	20876446
contig_295	2318	2353	Phaedon cochleariae genome assembly, chromosome: 2	0.02	94.444	1	43918512	43918477	69648773
contig_296	4126	4263	Gryllus bimaculatus mRNA, GBcontig20209	6.85e-36	88.732	2	2	142	142
[truncated: 947 more rows]

## Sheet: Unclassifed_contigs_S8
qseqid	qstart	qend	salltitles	evalue	pident	sstart	sstart	send	slen
[truncated: 1,501 more rows]

[truncated: 4 more sheets: Unclassified_contigs_S9, Unclassified_contigs_S10, Unclassified_contigs_S11, Unclassified_contigs_S12]
