# Supplementary material for: Advancing pathogen surveillance by nanopore sequencing and genotype characterization of Acheta domesticus densovirus in mass-reared house crickets
Source: Sci Rep. 2024 Apr 12;14:8525. doi: 10.1038/s41598-024-58768-3 (PMC11014933; doi:10.1038/s41598-024-58768-3)
Supplement: Supplementary file 5 — Supplementary Information 5. [file 41598_2024_58768_MOESM5_ESM.xlsx]

## Sheet: Kraken2-S1
91.33	535474	535474	U	0	unclassified
8.67	50830	94	R	1	root
8.53	50019	2997	R1	131567	cellular organisms
7.76	45490	0	D	2759	Eukaryota
7.76	45490	358	D1	33154	Opisthokonta
7.69	45114	173	K	33208	Metazoa
7.66	44940	1604	K1	6072	Eumetazoa
7.39	43299	2982	K2	33213	Bilateria
6.87	40263	12251	K3	33317	Protostomia
4.18	24525	618	K4	1206794	Ecdysozoa
4.08	23893	0	K5	88770	Panarthropoda
4.08	23893	4477	P	6656	Arthropoda
2.22	13013	0	P1	197563	Mandibulata
2.22	13013	1787	P2	197562	Pancrustacea
1.89	11063	91	P3	6960	Hexapoda
1.87	10970	0	C	50557	Insecta
1.87	10970	0	C1	85512	Dicondylia
1.87	10970	0	C2	7496	Pterygota
1.87	10970	3176	C3	33340	Neoptera
1.25	7306	4245	C4	33392	Holometabola
0.25	1464	151	O	7147	Diptera
0.21	1243	28	O1	7203	Brachycera
0.21	1208	0	O2	43733	Muscomorpha
0.21	1208	0	O3	480118	Eremoneura
0.21	1208	0	O4	480117	Cyclorrhapha
0.21	1208	255	O5	43738	Schizophora
0.14	848	193	O6	43741	Acalyptratae
0.08	479	0	O7	43746	Ephydroidea
0.08	479	0	F	7214	Drosophilidae
0.08	479	25	F1	43845	Drosophilinae
0.08	443	0	F2	46877	Drosophilini
0.08	443	136	G	7215	Drosophila
0.03	165	35	G1	32341	Sophophora
0.01	70	17	G2	32346	melanogaster group
0	12	2	G3	32351	melanogaster subgroup
0	6	6	S	7245	Drosophila yakuba
0	4	4	S	7227	Drosophila melanogaster
0	11	0	G3	32347	ananassae subgroup
0	6	0	G4	186282	bipectinata species complex
0	6	6	S	42026	Drosophila bipectinata
0	5	0	G4	545632	ananassae species complex
0	5	5	S	7217	Drosophila ananassae
0	9	0	G3	32352	montium subgroup
0	5	0	G4	446045	Drosophila serrata species complex
0	5	5	S	7274	Drosophila serrata
0	4	4	S	30033	Drosophila kikkawai
0	5	0	G3	32348	elegans subgroup
0	5	5	S	30023	Drosophila elegans
0	5	0	G3	32349	eugracilis subgroup
0	5	5	S	29029	Drosophila eugracilis
0	5	0	G3	32353	suzukii subgroup
0	2	2	S	28584	Drosophila suzukii
0	2	2	S	125945	Drosophila biarmipes
0	1	1	S	1486046	Drosophila subpulchrella
0	3	0	G3	65962	rhopaloa subgroup
0	3	3	S	1041015	Drosophila rhopaloa
0	2	0	G3	32354	takahashii subgroup
0	2	2	S	29030	Drosophila takahashii
0	1	0	G3	32350	ficusphila subgroup
0	1	1	S	30025	Drosophila ficusphila
0.01	54	6	G2	32355	obscura group
0	26	4	G3	32357	obscura subgroup
0	11	11	S	7266	Drosophila guanche
0	8	8	S	7282	Drosophila obscura
0	3	3	S	7241	Drosophila subobscura
0	22	4	G3	32358	pseudoobscura subgroup
0	8	8	S	7229	Drosophila miranda
0	8	8	S	7234	Drosophila persimilis
0	2	2	S	7237	Drosophila pseudoobscura
0	6	0	G2	32365	willistoni group
0	6	0	G3	32367	willistoni subgroup
0	6	6	S	7260	Drosophila willistoni
0.02	129	24	G1	32281	Drosophila
0.01	66	0	G2	32321	repleta group
0.01	60	0	G3	32324	mulleri subgroup
0.01	60	10	G4	198037	mojavensis species complex
0	26	26	S	7230	Drosophila mojavensis
0	21	21	S	7232	Drosophila navojoa
0	3	3	S	7263	Drosophila arizonae
0	6	0	G3	40364	hydei subgroup
0	6	6	S	7224	Drosophila hydei
0.01	31	1	G2	32335	virilis group
0	22	22	S	47314	Drosophila novamexicana
0	8	8	S	7244	Drosophila virilis
0	4	0	G2	32304	immigrans group
0	4	0	G3	32307	nasuta subgroup
0	4	4	S	7291	Drosophila albomicans
0	4	0	G2	32320	quinaria group
0	4	4	S	198719	Drosophila innubila
0	7	0	G1	32280	Dorsilopha
0	7	7	S	30019	Drosophila busckii
0	6	0	G1	504493	Hawaiian Drosophila
0	6	0	G2	48384	picture wing clade
0	6	0	G3	48301	grimshawi clade
0	6	0	G4	48302	grimshawi group
0	6	0	G5	32378	grimshawi subgroup
0	6	6	S	7222	Drosophila grimshawi
0	11	0	F2	1861795	Colocasiomyini
0	11	0	G	7354	Scaptodrosophila
0	11	0	G1	32386	victoria group
0	11	11	S	7225	Scaptodrosophila lebanonensis
0.02	144	0	O7	43752	Tephritoidea
0.02	144	14	F	7211	Tephritidae
0.01	69	0	F1	43867	Trypetinae
0.01	69	0	F2	43901	Carpomyini
0.01	69	0	F3	164882	Carpomyina
0.01	69	40	G	28609	Rhagoletis
0	18	18	S	28612	Rhagoletis zephyria
0	11	11	S	28610	Rhagoletis pomonella
0.01	61	1	F1	164860	Dacinae
0.01	44	5	F2	43871	Dacini
0	29	1	G	27456	Bactrocera
0	16	0	G1	69624	Daculus
0	16	16	S	104688	Bactrocera oleae
0	12	2	G1	47832	Bactrocera
0	5	0	G2	98805	Bactrocera dorsalis complex
0	5	5	S	27457	Bactrocera dorsalis
0	5	5	S	174628	Bactrocera latifrons
0	10	0	G	47833	Zeugodacus
0	10	0	G1	1987911	Zeugodacus
0	10	10	S	28588	Zeugodacus cucurbitae
0	16	0	F2	164862	Ceratitidini
0	16	0	G	7212	Ceratitis
0	16	0	G1	474492	Ceratitis
0	16	16	S	7213	Ceratitis capitata
0.01	32	0	O7	43745	Diopsoidea
0.01	32	0	F	139644	Diopsidae
0.01	32	0	G	139679	Teleopsis
0.01	32	32	S	139649	Teleopsis dalmanni
0.02	105	20	O6	43742	Calyptratae
0.01	54	0	O7	43754	Muscoidea
0.01	54	0	F	7366	Muscidae
0.01	54	6	F1	43910	Muscinae
0	26	0	F2	57894	Muscini
0	26	0	G	7369	Musca
0	26	0	G1	44052	Musca
0	26	26	S	7370	Musca domestica
0	22	0	F2	43911	Stomoxyini
0	22	0	G	35569	Stomoxys
0	22	22	S	35570	Stomoxys calcitrans
0	16	0	O7	43753	Hippoboscoidea
0	16	0	F	7392	Glossinidae
0	16	0	G	7393	Glossina
0	16	0	G1	44051	Nemorhina
0	16	16	S	7396	Glossina fuscipes
0	15	0	O7	43755	Oestroidea
0	15	0	F	7371	Calliphoridae
0	15	0	F1	43914	Luciliinae
0	15	0	G	7374	Lucilia
0	9	9	S	13632	Lucilia sericata
0	6	6	S	7375	Lucilia cuprina
0	7	0	O2	43734	Stratiomyomorpha
0	7	0	F	34687	Stratiomyidae
0	7	0	F1	343564	Hermetiinae
0	7	0	G	343581	Hermetia
0	7	7	S	343691	Hermetia illucens
0.01	70	5	O1	7148	Nematocera
0.01	59	0	O2	43786	Culicomorpha
0.01	59	0	O3	41827	Culicoidea
0.01	59	2	F	7157	Culicidae
0.01	34	0	F1	43817	Culicinae
0	27	0	F2	1056966	Aedini
0	27	0	G	7158	Aedes
0	27	4	G1	53541	Stegomyia
0	14	14	S	7160	Aedes albopictus
0	9	9	S	7159	Aedes aegypti
0	7	0	F2	53550	Culicini
0	7	0	G	7174	Culex
0	7	0	G1	53527	Culex
0	7	0	G2	518105	Culex pipiens complex
0	7	7	S	7176	Culex quinquefasciatus
0	23	0	F1	43816	Anophelinae
0	23	1	G	7164	Anopheles
0	17	1	G1	44534	Cellia
0	14	0	G2	44537	Pyretophorus
0	14	0	G3	44542	gambiae species complex
0	14	0	S	7165	Anopheles gambiae
0	14	14	S1	180454	Anopheles gambiae str. PEST
0	2	0	G2	44535	Neocellia
0	2	2	S	30069	Anopheles stephensi
0	5	0	G1	44543	Nyssorhynchus
0	5	0	G2	44544	albimanus section
0	5	0	G3	44547	albimanus series
0	5	5	S	7167	Anopheles albimanus
0	6	0	O2	43784	Bibionomorpha
0	6	0	O3	41830	Sciaroidea
0	6	0	F	33406	Cecidomyiidae
0	6	0	F1	43793	Cecidomyiinae
0	6	0	F2	52723	Cecidomyiidi
0	6	0	F3	71814	Cecidomyiini
0	6	0	G	153220	Contarinia
0	6	6	S	265458	Contarinia nasturtii
0.14	850	37	O	7399	Hymenoptera
0.14	804	193	O1	7400	Apocrita
0.08	494	162	O2	7434	Aculeata
0.04	212	0	O3	2153479	Formicoidea
0.04	212	66	F	36668	Formicidae
0.02	96	14	F1	34695	Myrmicinae
0.01	54	13	F2	143999	Attini
0	18	1	G	34717	Trachymyrmex
0	12	12	S	471704	Trachymyrmex cornetzi
0	3	3	S	64791	Trachymyrmex zeteki
0	2	2	S	34720	Trachymyrmex septentrionalis
0	10	6	G	12956	Atta
0	2	2	S	12957	Atta cephalotes
0	2	2	S	520822	Atta colombica
0	7	0	G	34699	Cyphomyrmex
0	7	7	S	456900	Cyphomyrmex costatus
0	6	0	G	64782	Acromyrmex
0	6	6	S	103372	Acromyrmex echinatior
0	10	0	F2	144017	Solenopsidini
0	6	0	G	55077	Monomorium
0	6	6	S	307658	Monomorium pharaonis
0	4	0	G	13685	Solenopsis
0	4	4	S	13686	Solenopsis invicta
0	7	0	F2	144019	Stenammini
0	7	0	G	369248	Vollenhovia
0	7	7	S	411798	Vollenhovia emeryi
0	5	0	F2	144001	Blepharidattini
0	5	0	G	64792	Wasmannia
0	5	5	S	64793	Wasmannia auropunctata
0	4	0	F2	144006	Formicoxenini
0	4	0	G	300110	Temnothorax
0	4	4	S	300111	Temnothorax curvispinosus
0	2	0	F2	1932955	Pogonomyrmecini
0	2	0	G	144030	Pogonomyrmex
0	2	2	S	144034	Pogonomyrmex barbatus
0	27	0	F1	43085	Ponerinae
0	27	0	F2	141711	Ponerini
0	15	0	G	604375	Harpegnathos
0	15	15	S	610380	Harpegnathos saltator
0	7	0	G	369122	Dinoponera
0	7	7	S	609295	Dinoponera quadriceps
0	5	0	G	43086	Odontomachus
0	5	5	S	486640	Odontomachus brunneus
0	16	2	F1	7479	Formicinae
0	8	0	F2	72771	Formicini
0	8	0	G	72766	Formica
0	8	8	S	72781	Formica exsecta
0	4	0	F2	72772	Lasiini
0	4	0	G	710235	Nylanderia
0	4	4	S	613905	Nylanderia fulva
0	2	0	F2	72773	Camponotini
0	2	0	G	13390	Camponotus
0	2	2	S	104421	Camponotus floridanus
0	4	0	F1	40138	Pseudomyrmecinae
0	4	0	G	56621	Pseudomyrmex
0	4	4	S	219809	Pseudomyrmex gracilis
0	2	0	F1	40139	Dolichoderinae
0	2	0	G	83484	Linepithema
0	2	2	S	83485	Linepithema humile
0	1	0	F1	213859	Dorylinae
0	1	0	G	2015172	Ooceraea
0	1	1	S	2015173	Ooceraea biroi
0.02	93	10	O3	34735	Apoidea
0.01	44	0	F	7458	Apidae
0.01	43	3	F1	70987	Apinae
0	19	0	F2	83321	Apini
0	19	3	G	7459	Apis
0	5	5	S	7461	Apis cerana
0	5	5	S	7462	Apis dorsata
0	4	4	S	7460	Apis mellifera
0	2	2	S	7463	Apis florea
0	8	0	F2	83311	Bombini
0	8	1	G	28641	Bombus
0	6	3	G1	144703	Pyrobombus
0	2	0	S	2705177	Bombus vancouverensis
0	2	2	S1	2705178	Bombus vancouverensis nearcticus
0	1	1	S	132113	Bombus impatiens
0	1	0	G1	144708	Bombus
0	1	1	S	30195	Bombus terrestris
0	7	0	F2	83310	Euglossini
0	7	0	G	28644	Eufriesea
0	7	7	S	516756	Eufriesea mexicana
0	6	0	F2	83323	Anthophorini
0	6	0	G	117248	Habropoda
0	6	6	S	597456	Habropoda laboriosa
0	1	0	F1	78170	Xylocopinae
0	1	0	F2	78171	Ceratinini
0	1	0	G	78173	Ceratina
0	1	0	G1	236025	Zadontomerus
0	1	1	S	156304	Ceratina calcarata
0	23	0	F	77572	Halictidae
0	12	0	F1	156312	Nomiinae
0	12	0	G	178049	Nomia
0	12	0	G1	2448183	Acunomia
0	12	12	S	2448451	Nomia melanderi
0	7	0	F1	77573	Halictinae
0	7	0	F2	88545	Augochlorini
0	7	0	G	115080	Megalopta
0	7	7	S	115081	Megalopta genalis
0	4	0	F1	178025	Rophitinae
0	4	0	G	178032	Dufourea
0	4	4	S	178035	Dufourea novaeangliae
0	16	0	F	124286	Megachilidae
0	16	0	F1	156330	Megachilinae
0	9	0	F2	156332	Osmiini
0	9	3	G	124287	Osmia
0	5	5	S	473952	Osmia lignaria
0	1	0	S	1437190	Osmia bicornis
0	1	1	S1	1437191	Osmia bicornis bicornis
0	7	0	F2	156331	Megachilini
0	7	0	G	132116	Megachile
0	7	7	S	143995	Megachile rotundata
0	27	0	O3	34725	Vespoidea
0	27	1	F	7438	Vespidae
0	14	0	F1	7455	Polistinae
0	14	0	F2	76984	Polistini
0	14	1	G	7456	Polistes
0	10	10	S	91411	Polistes canadensis
0	3	3	S	743375	Polistes dominula
0	12	0	F1	7439	Vespinae
0	12	0	G	7443	Vespa
0	12	12	S	7446	Vespa mandarinia
0.02	117	24	O2	1955251	Parasitoida
0.01	34	1	O3	7422	Chalcidoidea
0	12	0	F	29051	Encyrtidae
0	12	0	F1	272199	Encyrtinae
0	12	0	G	29052	Copidosoma
0	12	12	S	29053	Copidosoma floridanum
0	9	0	F	75187	Agaonidae
0	9	0	F1	75190	Agaoninae
0	9	0	G	84507	Ceratosolen
0	9	0	S	142686	Ceratosolen solmsi
0	9	9	S1	326594	Ceratosolen solmsi marchali
0	8	0	F	7423	Pteromalidae
0	8	0	F1	272242	Pteromalinae
0	8	0	G	7424	Nasonia
0	8	8	S	7425	Nasonia vitripennis
0	4	0	F	7489	Trichogrammatidae
0	4	0	G	7490	Trichogramma
0	4	4	S	7493	Trichogramma pretiosum
0.01	34	0	O3	40307	Cynipoidea
0.01	34	0	F	73401	Cynipidae
0.01	34	0	F1	1159319	Cynipinae
0.01	34	0	F2	75144	Cynipini
0.01	34	0	G	1159320	Belonocnema
0.01	34	34	S	1159321	Belonocnema treatae
0	25	0	O3	7401	Ichneumonoidea
0	25	2	F	7402	Braconidae
0	11	0	F1	68883	Opiinae
0	7	0	G	454922	Diachasma
0	7	7	S	454923	Diachasma alloeum
0	4	0	G	58738	Fopius
0	4	4	S	64838	Fopius arisanus
0	9	0	F1	65207	Microgastrinae
0	9	0	G	51538	Microplitis
0	9	9	S	69319	Microplitis demolitor
0	3	0	F1	65210	Cheloninae
0	3	0	G	7405	Chelonus
0	3	3	S	460826	Chelonus insularis
0	5	0	O1	85772	Tenthredinoidea
0	3	0	F	52632	Diprionidae
0	3	0	F1	410274	Diprioninae
0	3	0	G	270857	Neodiprion
0	3	3	S	441921	Neodiprion lecontei
0	2	0	F	27532	Tenthredinidae
0	2	0	F1	112290	Allantinae
0	2	0	G	37343	Athalia
0	2	2	S	37344	Athalia rosae
0	4	0	O1	222823	Cephoidea
0	4	0	F	27524	Cephidae
0	4	0	G	173784	Cephus
0	4	4	S	211228	Cephus cinctus
0.07	383	0	C5	85604	Amphiesmenoptera
0.07	383	0	O	7088	Lepidoptera
0.07	383	0	O1	41191	Glossata
0.07	383	0	O2	41196	Neolepidoptera
0.07	383	0	O3	41197	Heteroneura
0.07	383	24	O4	37567	Ditrysia
0.06	323	100	O5	104431	Obtectomera
0.02	92	1	O6	37573	Pyraloidea
0.01	59	0	F	268499	Crambidae
0.01	59	0	F1	40080	Pyraustinae
0.01	59	0	G	29056	Ostrinia
0.01	59	59	S	93504	Ostrinia furnacalis
0.01	32	0	F	7135	Pyralidae
0	20	0	F1	40083	Phycitinae
0	20	0	G	680682	Amyelois
0	20	20	S	680683	Amyelois transitella
0	12	0	F1	40082	Galleriinae
0	12	0	G	7136	Galleria
0	12	12	S	7137	Galleria mellonella
0.01	51	0	O6	37570	Noctuoidea
0.01	51	5	F	7100	Noctuidae
0	24	0	F1	95182	Amphipyrinae
0	24	2	G	7106	Spodoptera
0	13	13	S	69820	Spodoptera litura
0	9	9	S	7108	Spodoptera frugiperda
0	15	0	F1	95186	Plusiinae
0	15	0	G	7110	Trichoplusia
0	15	15	S	7111	Trichoplusia ni
0	7	0	F1	95178	Heliothinae
0	7	0	G	7112	Helicoverpa
0	7	7	S	29058	Helicoverpa armigera
0.01	48	3	O6	37572	Papilionoidea
0	28	2	F	33415	Nymphalidae
0	15	0	F1	42282	Satyrinae
0	15	3	F2	127320	Satyrini
0	7	0	F3	167180	Mycalesina
0	7	0	G	110367	Bicyclus
0	7	7	S	110368	Bicyclus anynana
0	5	0	F3	150883	Maniolina
0	5	0	G	111919	Maniola
0	5	0	G1	111885	Aphantopus
0	5	5	S	2795564	Maniola hyperantus
0	8	0	F1	40040	Nymphalinae
0	8	0	F2	171576	Nymphalini
0	8	0	G	42274	Vanessa
0	8	8	S	334116	Vanessa tameamea
0	3	0	F1	127218	Danainae
0	3	0	F2	30248	Danaini
0	3	0	F3	344705	Danaina
0	3	0	G	13036	Danaus
0	3	0	G1	151542	Danaus
0	3	0	S	13037	Danaus plexippus
0	3	3	S1	278856	Danaus plexippus plexippus
0	14	0	F	7143	Papilionidae
0	14	0	F1	42289	Papilioninae
0	14	0	F2	189315	Papilionini
0	14	0	G	7145	Papilio
0	8	8	S	76193	Papilio machaon
0	4	4	S	66420	Papilio xuthus
0	2	2	S	76194	Papilio polytes
0	3	0	F	7114	Pieridae
0	3	0	F1	42449	Pierinae
0	3	0	F2	152601	Pierini
0	3	0	G	7115	Pieris
0	3	3	S	64459	Pieris rapae
0.01	32	0	O6	37569	Bombycoidea
0	25	0	F	7089	Bombycidae
0	25	0	F1	475327	Bombycinae
0	25	16	G	7090	Bombyx
0	5	5	S	7092	Bombyx mandarina
0	4	4	S	7091	Bombyx mori
0	7	0	F	7128	Sphingidae
0	7	0	F1	82616	Sphinginae
0	7	0	F2	523164	Sphingini
0	7	0	G	7129	Manduca
0	7	7	S	7130	Manduca sexta
0	18	0	O5	37581	Gelechioidea
0	18	0	F	173647	Cosmopterigidae
0	18	0	F1	248746	Cosmopteriginae
0	18	0	G	545366	Hyposmocoma
0	18	18	S	1477025	Hyposmocoma kahamanoa
0	14	0	O5	104430	Apoditrysia
0	14	0	O6	37568	Tortricoidea
0	14	0	F	7139	Tortricidae
0	14	0	F1	81687	Olethreutinae
0	14	0	F2	581387	Grapholitini
0	14	0	G	82599	Cydia
0	14	14	S	82600	Cydia pomonella
0	4	0	O5	37582	Yponomeutoidea
0	4	0	F	51653	Plutellidae
0	4	0	G	51654	Plutella
0	4	4	S	51655	Plutella xylostella
0.05	275	0	O	7041	Coleoptera
0.05	275	29	O1	41084	Polyphaga
0.04	217	32	O2	41088	Cucujiformia
0.02	106	7	O3	71528	Chrysomeloidea
0.01	70	4	F	27439	Chrysomelidae
0.01	38	0	F1	63710	Galerucinae
0.01	38	0	F2	63711	Luperini
0.01	38	0	F3	226742	Diabroticina
0.01	38	0	F4	226749	Diabroticites
0.01	38	0	G	50385	Diabrotica
0.01	38	0	S	50389	Diabrotica virgifera
0.01	38	38	S1	50390	Diabrotica virgifera virgifera
0	28	0	F1	63707	Chrysomelinae
0	28	0	F2	63712	Doryphorini
0	28	0	G	7538	Leptinotarsa
0	28	28	S	7539	Leptinotarsa decemlineata
0	29	0	F	34667	Cerambycidae
0	29	0	F1	79514	Lamiinae
0	29	0	F2	192383	Lamiini
0	29	0	G	157304	Anoplophora
0	29	29	S	217634	Anoplophora glabripennis
0.01	72	0	O3	71529	Curculionoidea
0.01	72	9	F	7042	Curculionidae
0.01	59	0	F1	39812	Dryophthorinae
0.01	59	0	G	7045	Sitophilus
0.01	59	59	S	7048	Sitophilus oryzae
0	4	0	F1	55867	Scolytinae
0	4	0	G	77156	Dendroctonus
0	4	4	S	77166	Dendroctonus ponderosae
0	4	0	O3	71527	Tenebrionoidea
0	4	0	F	7065	Tenebrionidae
0	4	0	F1	1304792	Tenebrionidae incertae sedis
0	4	0	G	7069	Tribolium
0	4	4	S	7070	Tribolium castaneum
0	3	0	O3	71526	Cucujoidea
0	3	0	F	116151	Nitidulidae
0	3	0	F1	577242	Nitidulinae
0	3	0	G	116152	Aethina
0	3	3	S	116153	Aethina tumida
0	20	0	O2	41087	Elateriformia
0	15	0	O3	71192	Buprestoidea
0	15	0	F	50527	Buprestidae
0	15	0	F1	261156	Agrilinae
0	15	0	G	195164	Agrilus
0	15	15	S	224129	Agrilus planipennis
0	5	0	O3	71193	Elateroidea
0	5	0	F	7049	Lampyridae
0	5	0	F1	433514	Lampyrinae
0	5	0	G	7053	Photinus
0	5	5	S	7054	Photinus pyralis
0	5	0	O2	41085	Staphyliniformia
0	5	0	O3	75543	Staphylinoidea
0	5	0	F	57514	Silphidae
0	5	0	F1	82882	Nicrophorinae
0	5	0	G	57515	Nicrophorus
0	5	5	S	110193	Nicrophorus vespilloides
0	4	0	O2	41086	Scarabaeiformia
0	4	0	O3	75546	Scarabaeoidea
0	4	0	F	7055	Scarabaeidae
0	4	0	F1	41142	Scarabaeinae
0	4	0	F2	569643	Scarabaeinae incertae sedis
0	4	0	G	166331	Onthophagus
0	4	4	S	166361	Onthophagus taurus
0.02	89	0	O	7509	Siphonaptera
0.02	89	0	O1	140693	Pulicomorpha
0.02	89	0	O2	129369	Pulicoidea
0.02	89	0	F	7511	Pulicidae
0.02	89	0	F1	476429	Archaeopsyllinae
0.02	89	0	G	7514	Ctenocephalides
0.02	89	89	S	7515	Ctenocephalides felis
0.07	430	17	C4	33342	Paraneoptera
0.06	344	79	O	7524	Hemiptera
0.02	144	6	O1	33373	Sternorrhyncha
0.02	126	0	O2	33380	Aphidomorpha
0.02	126	0	O3	33385	Aphidoidea
0.02	126	12	F	27482	Aphididae
0.02	89	19	F1	133076	Aphidinae
0.01	41	8	F2	33386	Macrosiphini
0	16	0	G	7028	Acyrthosiphon
0	16	16	S	7029	Acyrthosiphon pisum
0	10	0	G	13163	Myzus
0	10	10	S	13164	Myzus persicae
0	7	0	G	143947	Diuraphis
0	7	7	S	143948	Diuraphis noxia
0	29	3	F2	33387	Aphidini
0	12	0	G	345571	Melanaphis
0	12	12	S	742174	Melanaphis sacchari
0	8	0	G	40931	Rhopalosiphum
0	8	8	S	43146	Rhopalosiphum maidis
0	6	0	G	80764	Aphis
0	6	0	G1	464929	Aphis
0	6	6	S	80765	Aphis gossypii
0	25	0	F1	805116	Chaitophorinae
0	25	0	G	143949	Sipha
0	25	25	S	143950	Sipha flava
0	7	0	O2	33377	Aleyrodoidea
0	7	0	F	7036	Aleyrodidae
0	7	0	F1	33379	Aleyrodinae
0	7	0	G	7037	Bemisia
0	7	7	S	7038	Bemisia tabaci
0	5	0	O2	33375	Psylloidea
0	5	0	F	1585420	Liviidae
0	5	0	G	121844	Diaphorina
0	5	5	S	121845	Diaphorina citri
0.02	90	0	O1	33343	Prosorrhyncha
0.02	90	0	O2	33345	Heteroptera
0.02	90	0	O3	33347	Euheteroptera
0.02	90	0	O4	33349	Neoheteroptera
0.02	90	3	O5	33351	Panheteroptera
0.01	68	0	O6	33357	Pentatomomorpha
0.01	68	0	O7	33358	Pentatomoidea
0.01	68	0	F	160513	Pentatomidae
0.01	68	0	F1	286710	Pentatominae
0.01	68	0	G	286705	Halyomorpha
0.01	68	68	S	286706	Halyomorpha halys
0	19	0	O6	33354	Cimicomorpha
0	19	0	O7	33355	Cimicoidea
0	19	0	F	30078	Cimicidae
0	19	0	G	30079	Cimex
0	19	19	S	79782	Cimex lectularius
0.01	31	0	O1	1955247	Auchenorrhyncha
0.01	31	0	O2	33361	Fulgoromorpha
0.01	31	0	O3	36151	Fulgoroidea
0.01	31	0	F	33362	Delphacidae
0.01	31	0	F1	130551	Delphacinae
0.01	31	0	G	108930	Nilaparvata
0.01	31	31	S	108931	Nilaparvata lugens
0.01	58	0	O	30262	Thysanoptera
0.01	58	0	O1	38130	Terebrantia
0.01	58	0	O2	45049	Thripoidea
0.01	58	0	F	45053	Thripidae
0.01	58	11	F1	153976	Thripinae
0	25	0	G	45059	Frankliniella
0	25	25	S	133901	Frankliniella occidentalis
0	22	0	G	45057	Thrips
0	22	22	S	161013	Thrips palmi
0	11	0	C5	1930602	Psocodea
0	11	0	O	85819	Phthiraptera
0	11	0	O1	30005	Anoplura
0	11	0	F	121221	Pediculidae
0	11	0	G	121222	Pediculus
0	11	0	S	121225	Pediculus humanus
0	11	11	S1	121224	Pediculus humanus corporis
0.01	58	0	C4	33341	Polyneoptera
0.01	58	0	C5	6970	Dictyoptera
0.01	58	0	O	85823	Blattodea
0.01	58	0	O1	1049657	Blattoidea
0.01	58	1	O2	1912919	Termitoidae
0.01	34	0	F	46562	Kalotermitidae
0.01	34	0	F1	105801	Cryptotermitinae
0.01	34	0	G	60568	Cryptotermes
0.01	34	34	S	105785	Cryptotermes secundus
0	23	0	F	7501	Termopsidae
0	23	0	F1	127820	Termopsinae
0	23	0	F2	127821	Termopsini
0	23	0	G	7502	Zootermopsis
0	23	23	S	136037	Zootermopsis nevadensis
0	2	0	C	30001	Collembola
0	2	0	O	730330	Entomobryomorpha
0	2	0	O1	730333	Isotomoidea
0	2	0	F	36141	Isotomidae
0	2	0	F1	187620	Proisotominae
0	2	0	G	158440	Folsomia
0	2	2	S	158441	Folsomia candida
0.03	163	0	P3	6657	Crustacea
0.03	162	3	P4	2172821	Multicrustacea
0.03	147	0	C	6681	Malacostraca
0.03	147	3	C1	72041	Eumalacostraca
0.02	135	0	C2	6682	Eucarida
0.02	135	0	O	6683	Decapoda
0.02	135	0	O1	6684	Dendrobranchiata
0.02	135	0	O2	111520	Penaeoidea
0.02	135	0	F	6685	Penaeidae
0.02	135	34	G	133894	Penaeus
0.01	55	55	S	6687	Penaeus monodon
0.01	46	46	S	6689	Penaeus vannamei
0	9	0	C2	6820	Peracarida
0	9	0	O	6821	Amphipoda
0	9	0	O1	1732196	Senticaudata
0	9	0	O2	1732206	Talitrida
0	9	0	O3	199476	Talitroidea
0	9	0	F	199477	Hyalellidae
0	9	0	G	199487	Hyalella
0	9	9	S	294128	Hyalella azteca
0	12	0	C	72037	Hexanauplia
0	7	0	C1	6830	Copepoda
0	7	0	C2	116569	Neocopepoda
0	7	0	C3	116570	Gymnoplea
0	7	0	O	6833	Calanoida
0	7	0	F	88013	Temoridae
0	7	0	G	88014	Eurytemora
0	7	7	S	88015	Eurytemora affinis
0	5	0	C1	116172	Thecostraca
0	5	0	C2	6675	Cirripedia
0	5	0	C3	6676	Thoracica
0	5	0	O	116166	Pedunculata
0	5	0	O1	629286	Scalpellomorpha
0	5	0	F	629293	Pollicipedidae
0	5	0	G	36136	Pollicipes
0	5	5	S	41117	Pollicipes pollicipes
0	1	0	C	6658	Branchiopoda
0	1	0	C1	116557	Phyllopoda
0	1	0	O	84337	Diplostraca
0	1	0	O1	6665	Cladocera
0	1	0	O2	116561	Anomopoda
0	1	0	F	77658	Daphniidae
0	1	0	G	6668	Daphnia
0	1	1	S	35525	Daphnia magna
1.09	6403	53	P1	6843	Chelicerata
1.08	6325	61	C	6854	Arachnida
1.03	6055	0	O	6893	Araneae
1.03	6055	0	O1	6905	Araneomorphae
1.03	6055	41	O2	74971	Entelegynae
1	5884	0	O3	74974	Orbiculariae
1	5884	0	O4	74975	Araneoidea
1	5884	0	F	34643	Theridiidae
1	5884	0	G	449632	Parasteatoda
1	5884	5884	S	114398	Parasteatoda tepidariorum
0.02	130	0	O3	175332	Eresoidea
0.02	130	0	F	175333	Eresidae
0.02	130	0	G	175340	Stegodyphus
0.02	130	130	S	202533	Stegodyphus dumicola
0.03	152	5	C1	6933	Acari
0.02	141	5	C2	6934	Parasitiformes
0.02	133	0	O	6935	Ixodida
0.02	133	0	O1	297308	Ixodoidea
0.02	133	5	F	6939	Ixodidae
0.02	118	8	F1	426437	Rhipicephalinae
0.02	96	8	G	34630	Rhipicephalus
0.01	58	0	G1	426455	Rhipicephalus
0.01	58	0	G2	578835	Rhipicephalus sanguineus group
0.01	58	58	S	34632	Rhipicephalus sanguineus
0.01	30	0	G1	6940	Boophilus
0.01	30	30	S	6941	Rhipicephalus microplus
0	14	0	G	34619	Dermacentor
0	14	14	S	543639	Dermacentor silvarum
0	10	0	F1	426442	Ixodinae
0	10	0	G	6944	Ixodes
0	10	10	S	6945	Ixodes scapularis
0	3	0	O	34634	Mesostigmata
0	3	0	O1	281668	Monogynaspida
0	3	0	O2	1723665	Gamasina
0	2	0	O3	1253825	Phytoseioidea
0	2	0	F	34636	Phytoseiidae
0	2	0	F1	425253	Typhlodrominae
0	2	0	G	1933192	Galendromus
0	2	2	S	34638	Galendromus occidentalis
0	1	0	O3	41438	Dermanyssoidea
0	1	0	F	109261	Varroidae
0	1	1	G	62624	Varroa
0	6	0	C2	6946	Acariformes
0	6	0	O	83137	Sarcoptiformes
0	6	0	O1	6951	Astigmata
0	6	0	O2	223472	Psoroptidia
0	6	0	O3	83163	Analgoidea
0	6	0	F	6952	Pyroglyphidae
0	6	0	F1	474036	Dermatophagoidinae
0	6	0	G	6953	Dermatophagoides
0	6	6	S	6956	Dermatophagoides pteronyssinus
0.01	57	0	O	6855	Scorpiones
0.01	57	0	O1	259437	Buthida
0.01	57	0	O2	70336	Buthoidea
0.01	57	0	F	6856	Buthidae
0.01	57	0	G	6875	Centruroides
0.01	57	57	S	218467	Centruroides sculpturatus
0	25	0	C	6844	Merostomata
0	25	0	O	6845	Xiphosura
0	25	0	F	6846	Limulidae
0	25	0	G	6849	Limulus
0	25	25	S	6850	Limulus polyphemus
0	10	0	P	6231	Nematoda
0	9	0	C	119089	Chromadorea
0	9	0	O	6236	Rhabditida
0	7	0	O1	2301116	Rhabditina
0	7	0	O2	2301119	Rhabditomorpha
0	7	0	O3	55879	Rhabditoidea
0	7	0	F	6243	Rhabditidae
0	7	0	F1	55885	Peloderinae
0	7	0	G	6237	Caenorhabditis
0	3	3	S	6238	Caenorhabditis briggsae
0	2	2	S	6239	Caenorhabditis elegans
0	2	2	S	31234	Caenorhabditis remanei
0	2	0	O1	6300	Tylenchina
0	2	0	O2	2082223	Panagrolaimomorpha
0	2	0	O3	2082224	Strongyloidoidea
0	2	0	F	6246	Strongyloididae
0	2	0	G	6247	Strongyloides
0	2	2	S	34506	Strongyloides ratti
0	1	0	C	119088	Enoplea
0	1	0	C1	1457286	Dorylaimia
0	1	0	O	6329	Trichinellida
0	1	0	F	6332	Trichinellidae
0	1	0	G	6333	Trichinella
0	1	1	S	6334	Trichinella spiralis
0	4	0	K5	1215728	Scalidophora
0	4	0	P	33467	Priapulida
0	4	0	C	2082883	Priapulimorpha
0	4	0	O	2082909	Priapulimorphida
0	4	0	F	37891	Priapulidae
0	4	0	G	37847	Priapulus
0	4	4	S	37621	Priapulus caudatus
0.59	3487	0	K4	2697495	Spiralia
0.59	3487	250	K5	1206795	Lophotrochozoa
0.55	3217	358	P	6447	Mollusca
0.47	2765	0	C	6605	Cephalopoda
0.47	2765	0	C1	6606	Coleoidea
0.47	2765	0	C2	215451	Octopodiformes
0.47	2765	0	O	6638	Octopoda
0.47	2765	0	O1	6646	Incirrata
0.47	2765	0	F	6647	Octopodidae
0.47	2765	1631	G	6643	Octopus
0.14	819	819	S	2607531	Octopus sinensis
0.05	315	315	S	37653	Octopus bimaculoides
0.01	56	7	C	6448	Gastropoda
0	25	0	C1	216305	Heterobranchia
0	25	2	C2	216307	Euthyneura
0	12	0	C3	6496	Euopisthobranchia
0	12	0	O	6497	Aplysiida
0	12	0	O1	216318	Aplysioidea
0	12	0	F	6498	Aplysiidae
0	12	0	G	6499	Aplysia
0	12	12	S	6500	Aplysia californica
0	11	0	C3	977775	Panpulmonata
0	11	0	C4	977779	Hygrophila
0	11	0	C5	216441	Lymnaeoidea
0	11	0	F	6524	Planorbidae
0	11	0	G	6525	Biomphalaria
0	11	11	S	6526	Biomphalaria glabrata
0	22	0	C1	69555	Caenogastropoda
0	22	0	O	75116	Architaenioglossa
0	22	0	O1	6475	Ampullarioidea
0	22	0	F	54973	Ampullariidae
0	22	0	G	72702	Pomacea
0	22	22	S	400727	Pomacea canaliculata
0	2	0	C1	69675	Patellogastropoda
0	2	0	C2	216260	Lottioidea
0	2	0	F	69676	Lottiidae
0	2	0	G	72691	Lottia
0	2	2	S	225164	Lottia gigantea
0.01	38	0	C	6544	Bivalvia
0.01	38	0	C1	2785011	Autobranchia
0.01	38	1	C2	6545	Pteriomorphia
0	23	0	O	106218	Pectinida
0	23	0	O1	106219	Pectinoidea
0	23	1	F	6566	Pectinidae
0	14	0	G	6578	Pecten
0	14	14	S	6579	Pecten maximus
0	8	0	G	186466	Mizuhopecten
0	8	8	S	6573	Mizuhopecten yessoensis
0	14	0	O	6562	Ostreida
0	14	0	O1	98302	Ostreoidea
0	14	0	F	6563	Ostreidae
0	14	0	G	6564	Crassostrea
0	8	8	S	29159	Crassostrea gigas
0	6	6	S	6565	Crassostrea virginica
0	14	0	P	6157	Platyhelminthes
0	13	0	C	6178	Trematoda
0	13	0	C1	6179	Digenea
0	12	0	O	6180	Strigeidida
0	12	0	O1	31244	Schistosomatoidea
0	12	0	F	31245	Schistosomatidae
0	12	0	G	6181	Schistosoma
0	6	6	S	6183	Schistosoma mansoni
0	6	6	S	6185	Schistosoma haematobium
0	1	0	O	6193	Opisthorchiida
0	1	0	O1	6194	Opisthorchiata
0	1	0	F	6196	Opisthorchiidae
0	1	0	G	6197	Opisthorchis
0	1	1	S	6198	Opisthorchis viverrini
0	1	0	C	6199	Cestoda
0	1	0	C1	6200	Eucestoda
0	1	0	O	6201	Cyclophyllidea
0	1	0	F	6208	Taeniidae
0	1	0	G	6209	Echinococcus
0	1	0	G1	2212966	Echinococcus granulosus group
0	1	1	S	6210	Echinococcus granulosus
0	3	0	P	6340	Annelida
0	3	0	C	42113	Clitellata
0	3	0	C1	55824	Hirudinea
0	3	0	O	2218736	Hirudinida
0	3	0	O1	2218738	Glossiphoniiformes
0	3	0	F	6407	Glossiphoniidae
0	3	0	G	6411	Helobdella
0	3	3	S	6412	Helobdella robusta
0	3	0	P	7568	Brachiopoda
0	3	0	P1	115360	Linguliformea
0	3	0	C	115361	Lingulata
0	3	0	O	7570	Lingulida
0	3	0	O1	115362	Linguloidea
0	3	0	F	33491	Lingulidae
0	3	0	G	7571	Lingula
0	3	3	S	7574	Lingula anatina
0.01	54	10	K3	33511	Deuterostomia
0	26	3	P	7586	Echinodermata
0	20	1	P1	133551	Eleutherozoa
0	13	0	P2	7624	Echinozoa
0	13	0	C	7625	Echinoidea
0	13	0	C1	7638	Euechinoidea
0	13	0	C2	7674	Echinacea
0	13	0	O	2785018	Camarodonta
0	13	0	O1	7675	Echinidea
0	13	0	F	31181	Strongylocentrotidae
0	13	0	G	7664	Strongylocentrotus
0	13	13	S	7668	Strongylocentrotus purpuratus
0	6	0	P2	7587	Asterozoa
0	6	0	C	7588	Asteroidea
0	3	0	C1	41242	Forcipulatacea
0	3	0	O	7599	Forcipulatida
0	3	0	F	7600	Asteriidae
0	3	0	G	7601	Asterias
0	3	3	S	7604	Asterias rubens
0	3	0	C1	41243	Valvatacea
0	3	0	O	41166	Valvatida
0	3	0	F	133432	Acanthasteridae
0	3	0	G	133433	Acanthaster
0	3	3	S	133434	Acanthaster planci
0	3	0	P1	133550	Pelmatozoa
0	3	0	C	35069	Crinoidea
0	3	0	C1	35070	Articulata
0	3	0	O	7581	Comatulida
0	3	0	F	106121	Comatulidae
0	3	0	F1	1529449	Comatulinae
0	3	0	G	1529434	Anneissia
0	3	3	S	1529436	Anneissia japonica
0	12	0	P	7711	Chordata
0	11	0	P1	7735	Cephalochordata
0	11	0	C	2682552	Leptocardii
0	11	0	O	2682553	Amphioxiformes
0	11	0	F	7736	Branchiostomidae
0	11	1	G	7737	Branchiostoma
0	8	8	S	7741	Branchiostoma belcheri
0	2	2	S	7739	Branchiostoma floridae
0	1	0	P1	7712	Tunicata
0	1	0	C	7713	Ascidiacea
0	1	0	O	7716	Phlebobranchia
0	1	0	F	7717	Cionidae
0	1	0	G	7718	Ciona
0	1	1	S	7719	Ciona intestinalis
0	6	0	P	10219	Hemichordata
0	6	0	C	10220	Enteropneusta
0	6	0	F	10221	Harrimaniidae
0	6	0	G	10222	Saccoglossus
0	6	6	S	10224	Saccoglossus kowalevskii
0.01	36	3	P	6073	Cnidaria
0	20	0	C	6101	Anthozoa
0	20	0	C1	6102	Hexacorallia
0	14	1	O	6125	Scleractinia
0	12	0	O1	123757	Astrocoeniina
0	7	0	F	46729	Pocilloporidae
0	4	0	G	46730	Pocillopora
0	4	4	S	46731	Pocillopora damicornis
0	3	0	G	50428	Stylophora
0	3	3	S	50429	Stylophora pistillata
0	5	0	F	6126	Acroporidae
0	5	1	G	6127	Acropora
0	2	2	S	45264	Acropora millepora
0	2	2	S	70779	Acropora digitifera
0	1	0	O1	123760	Faviina
0	1	0	F	46736	Merulinidae
0	1	0	G	1920453	Orbicella
0	1	1	S	48498	Orbicella faveolata
0	6	2	O	6103	Actiniaria
0	2	0	F	42822	Actiniidae
0	2	0	G	6104	Actinia
0	2	2	S	6105	Actinia tenebrosa
0	1	0	F	42823	Aiptasiidae
0	1	0	G	1720308	Exaiptasia
0	1	1	S	2652724	Exaiptasia diaphana
0	1	0	F	45349	Edwardsiidae
0	1	0	G	45350	Nematostella
0	1	1	S	45351	Nematostella vectensis
0	13	0	C	6074	Hydrozoa
0	13	0	C1	37516	Hydroidolina
0	13	0	O	406427	Anthoathecata
0	13	0	O1	1612408	Aplanulata
0	13	0	F	6080	Hydridae
0	13	0	G	6083	Hydra
0	13	13	S	6087	Hydra vulgaris
0	1	0	P	10226	Placozoa
0	1	0	F	2493110	Trichoplacidae
0	1	0	G	10227	Trichoplax
0	1	1	S	10228	Trichoplax adhaerens
0	1	0	P	6040	Porifera
0	1	0	C	6042	Demospongiae
0	1	0	C1	1779146	Heteroscleromorpha
0	1	0	O	6049	Haplosclerida
0	1	0	F	178475	Niphatidae
0	1	0	G	178513	Amphimedon
0	1	1	S	400682	Amphimedon queenslandica
0	12	0	K	4751	Fungi
0	12	0	K1	451864	Dikarya
0	11	0	P	4890	Ascomycota
0	10	0	P1	716545	saccharomyceta
0	6	0	P2	147537	Saccharomycotina
0	6	0	C	4891	Saccharomycetes
0	6	0	O	4892	Saccharomycetales
0	6	0	F	4893	Saccharomycetaceae
0	3	0	G	113604	Tetrapisispora
0	2	0	S	113608	Tetrapisispora phaffii
0	2	2	S1	1071381	Tetrapisispora phaffii CBS 4417
0	1	0	S	1071379	Tetrapisispora blattae
0	1	1	S1	1071380	Tetrapisispora blattae CBS 6284
0	1	0	G	4910	Kluyveromyces
0	1	1	S	28985	Kluyveromyces lactis
0	1	0	G	300275	Lachancea
0	1	0	S	381046	Lachancea thermotolerans
0	1	1	S1	559295	Lachancea thermotolerans CBS 6340
0	1	0	G	374468	Nakaseomyces
0	1	0	G1	600669	Nakaseomyces/Candida clade
0	1	1	S	5478	[Candida] glabrata
0	4	0	P2	147538	Pezizomycotina
0	4	0	P3	716546	leotiomyceta
0	4	0	P4	715989	sordariomyceta
0	4	0	C	147550	Sordariomycetes
0	4	0	C1	222543	Hypocreomycetidae
0	3	0	O	5125	Hypocreales
0	3	0	F	110618	Nectriaceae
0	3	0	G	5506	Fusarium
0	2	0	G1	569360	Fusarium sambucinum species complex
0	2	2	S	56646	Fusarium venenatum
0	1	0	G1	171627	Fusarium fujikuroi species complex
0	1	0	S	117187	Fusarium verticillioides
0	1	1	S1	334819	Fusarium verticillioides 7600
0	1	0	O	1028384	Glomerellales
0	1	0	F	681950	Glomerellaceae
0	1	0	G	5455	Colletotrichum
0	1	0	G1	2707350	Colletotrichum destructivum species complex
0	1	0	S	80884	Colletotrichum higginsianum
0	1	1	S1	759273	Colletotrichum higginsianum IMI 349063
0	1	0	P1	451866	Taphrinomycotina
0	1	0	C	147554	Schizosaccharomycetes
0	1	0	O	34346	Schizosaccharomycetales
0	1	0	F	4894	Schizosaccharomycetaceae
0	1	0	G	4895	Schizosaccharomyces
0	1	1	S	4896	Schizosaccharomyces pombe
0	1	0	P	5204	Basidiomycota
0	1	0	P1	452284	Ustilaginomycotina
0	1	0	C	5257	Ustilaginomycetes
0	1	0	O	5267	Ustilaginales
0	1	0	F	5268	Ustilaginaceae
0	1	0	G	63265	Sporisorium
0	1	1	S	280036	Sporisorium graminicola
0	3	0	C	28009	Choanoflagellata
0	3	0	O	1924738	Craspedida
0	3	0	F	81529	Salpingoecidae
0	2	0	G	86017	Salpingoeca
0	2	2	S	946362	Salpingoeca rosetta
0	1	0	G	81525	Monosiga
0	1	0	S	81824	Monosiga brevicollis
0	1	1	S1	431895	Monosiga brevicollis MX1
0	2	0	C	127916	Ichthyosporea
0	2	0	O	198625	Ichthyophonida
0	2	0	G	72018	Sphaeroforma
0	2	0	S	72019	Sphaeroforma arctica
0	2	2	S1	667725	Sphaeroforma arctica JP610
0	1	0	C	2687318	Filasterea
0	1	0	G	192874	Capsaspora
0	1	0	S	192875	Capsaspora owczarzaki
0	1	1	S1	595528	Capsaspora owczarzaki ATCC 30864
0.26	1528	127	D	2	Bacteria
0.1	591	0	P	32066	Fusobacteria
0.1	591	0	C	203490	Fusobacteriia
0.1	591	0	O	203491	Fusobacteriales
0.1	590	0	F	203492	Fusobacteriaceae
0.1	590	179	G	848	Fusobacterium
0.05	307	307	S	856	Fusobacterium varium
0.02	103	67	S	861	Fusobacterium ulcerans
0.01	36	36	S1	469617	Fusobacterium ulcerans ATCC 49185
0	1	0	G1	2648384	unclassified Fusobacterium
0	1	1	S	2764326	Fusobacterium sp. NSJ-57
0	1	0	F	1129771	Leptotrichiaceae
0	1	0	G	34104	Streptobacillus
0	1	1	S	34105	Streptobacillus moniliformis
0.1	571	29	P	1224	Proteobacteria
0.09	513	81	C	1236	Gammaproteobacteria
0.04	251	0	O	135614	Xanthomonadales
0.04	251	0	F	32033	Xanthomonadaceae
0.04	249	0	G	83614	Luteimonas
0.04	249	249	S	1176533	Luteimonas granuli
0	2	0	G	338	Xanthomonas
0	1	0	S	339	Xanthomonas campestris
0	1	1	S1	340	Xanthomonas campestris pv. campestris
0	1	1	S	56458	Xanthomonas sacchari
0.02	135	35	O	91347	Enterobacterales
0.01	49	7	F	543	Enterobacteriaceae
0	14	4	G	570	Klebsiella
0	8	8	S	571	Klebsiella oxytoca
0	1	1	S	573	Klebsiella pneumoniae
0	1	1	G1	2608929	unclassified Klebsiella
0	13	1	G	561	Escherichia
0	12	12	S	562	Escherichia coli
0	5	3	G	544	Citrobacter
0	1	1	S	67824	Citrobacter farmeri
0	1	1	G1	1344959	Citrobacter freundii complex
0	5	0	G	158876	Yokenella
0	5	5	S	158877	Yokenella regensburgei
0	2	0	F1	191675	Enterobacteriaceae incertae sedis
0	2	0	F2	84563	ant, tsetse, mealybug, aphid, etc. endosymbionts
0	2	0	F3	84564	ant endosymbionts
0	2	0	G	203804	Candidatus Blochmannia
0	1	0	S	251535	Candidatus Blochmannia vafer
0	1	1	S1	859654	Candidatus Blochmannia vafer str. BVAF
0	1	1	G1	711328	unclassified Candidatus Blochmannia endosymbionts
0	2	0	G	158483	Cedecea
0	2	0	G1	2649846	unclassified Cedecea
0	2	2	S	2545798	Cedecea sp. FDAARGOS_727
0	1	0	G	620	Shigella
0	1	1	S	621	Shigella boydii
0	26	15	F	1903416	Budviciaceae
0	8	3	G	82984	Pragia
0	4	4	S	82985	Pragia fontium
0	1	0	G1	2629891	unclassified Pragia
0	1	1	S	2498113	Pragia sp. CF-458
0	2	0	G	2172100	Limnobaculum
0	2	2	S	2172103	Limnobaculum parvum
0	1	0	G	82980	Leminorella
0	1	1	S	158841	Leminorella richardii
0	17	1	F	1903414	Morganellaceae
0	11	7	G	583	Proteus
0	2	2	S	585	Proteus vulgaris
0	1	0	G1	257482	unclassified Proteus
0	1	1	S	2490996	Proteus sp. GOKU
0	1	1	S	626774	Proteus cibarius
0	3	0	G	581	Morganella
0	3	3	S	582	Morganella morganii
0	2	1	G	586	Providencia
0	1	1	S	587	Providencia rettgeri
0	3	0	F	1903410	Pectobacteriaceae
0	3	0	G	122277	Pectobacterium
0	2	0	S	554	Pectobacterium carotovorum
0	2	1	S1	555	Pectobacterium carotovorum subsp. carotovorum
0	1	1	S2	1218933	Pectobacterium carotovorum subsp. carotovorum PCC21
0	1	1	S	1905730	Pectobacterium parmentieri
0	3	1	F	1903411	Yersiniaceae
0	1	0	G	613	Serratia
0	1	1	S	615	Serratia marcescens
0	1	0	G	629	Yersinia
0	1	1	S	28152	Yersinia kristensenii
0	2	0	F	1903409	Erwiniaceae
0	2	0	G	53335	Pantoea
0	1	1	S	553	Pantoea ananatis
0	1	1	S	1891675	Pantoea alhagi
0.01	33	2	O	72274	Pseudomonadales
0	21	1	F	135621	Pseudomonadaceae
0	17	0	G	2758906	Entomomonas
0	17	17	S	2213226	Entomomonas moraniae
0	3	2	G	286	Pseudomonas
0	1	0	G1	136841	Pseudomonas aeruginosa group
0	1	1	S	287	Pseudomonas aeruginosa
0	10	1	F	468	Moraxellaceae
0	8	1	G	469	Acinetobacter
0	2	2	S	487316	Acinetobacter soli
0	2	2	S	106648	Acinetobacter bereziniae
0	1	0	G1	909768	Acinetobacter calcoaceticus/baumannii complex
0	1	1	S	471	Acinetobacter calcoaceticus
0	1	0	S	202950	Acinetobacter baylyi
0	1	1	S1	62977	Acinetobacter baylyi ADP1
0	1	0	G1	196816	unclassified Acinetobacter
0	1	1	S	1758189	Acinetobacter sp. ACNIH2
0	1	0	G	475	Moraxella
0	1	1	S	29433	Moraxella ovis
0	11	0	O	135622	Alteromonadales
0	4	0	F	267888	Pseudoalteromonadaceae
0	4	2	G	53246	Pseudoalteromonas
0	1	0	S	288	Pseudoalteromonas atlantica
0	1	1	S1	342610	Pseudoalteromonas atlantica T6c
0	1	0	S	107327	Pseudoalteromonas ulvae
0	1	1	S1	1315306	Pseudoalteromonas ulvae UL12
0	3	0	F	267890	Shewanellaceae
0	3	0	G	22	Shewanella
0	1	0	S	56812	Shewanella frigidimarina
0	1	1	S1	318167	Shewanella frigidimarina NCIMB 400
0	1	1	S	1028752	Shewanella aestuarii
0	1	1	S	238836	Shewanella donghaensis
0	2	0	F	72275	Alteromonadaceae
0	1	0	G	226	Alteromonas
0	1	0	S	28108	Alteromonas macleodii
0	1	1	S1	1004787	Alteromonas macleodii str. 'Balearic Sea AD45'
0	1	0	G	1621534	Paraglaciecola
0	1	0	G1	2685791	unclassified Paraglaciecola
0	1	1	S	2686358	Paraglaciecola sp. L3A3
0	1	0	F	267889	Colwelliaceae
0	1	0	G	28228	Colwellia
0	1	1	S	1967665	Colwellia beringensis
0	1	0	F	267894	Psychromonadaceae
0	1	0	G	67572	Psychromonas
0	1	0	G1	2614957	unclassified Psychromonas
0	1	1	S	314282	Psychromonas sp. CNPT3
0	1	0	O	118969	Legionellales
0	1	0	F	444	Legionellaceae
0	1	0	G	445	Legionella
0	1	1	S	446	Legionella pneumophila
0	1	0	O	135625	Pasteurellales
0	1	0	F	712	Pasteurellaceae
0	1	0	G	745	Pasteurella
0	1	0	S	747	Pasteurella multocida
0	1	1	S1	44283	Pasteurella multocida subsp. multocida
0	13	1	C	28211	Alphaproteobacteria
0	6	0	O	356	Rhizobiales
0	3	0	O1	119042	Rhizobiales incertae sedis
0	3	0	G	573657	Candidatus Hodgkinia
0	3	3	S	573658	Candidatus Hodgkinia cicadicola
0	1	1	F	41294	Bradyrhizobiaceae
0	1	0	F	69277	Phyllobacteriaceae
0	1	0	G	68287	Mesorhizobium
0	1	1	S	1777866	Mesorhizobium erdmanii
0	1	0	F	82115	Rhizobiaceae
0	1	1	F1	227290	Rhizobium/Agrobacterium group
0	3	0	O	766	Rickettsiales
0	2	0	F	775	Rickettsiaceae
0	2	0	F1	33988	Rickettsieae
0	2	1	G	780	Rickettsia
0	1	0	G1	114277	spotted fever group
0	1	0	G2	2750824	unclassified spotted fever group
0	1	1	S	444612	Rickettsia endosymbiont of Ixodes scapularis
0	1	0	F	942	Anaplasmataceae
0	1	0	F1	952	Wolbachieae
0	1	1	G	953	Wolbachia
0	1	0	C1	82117	Alphaproteobacteria incertae sedis
0	1	0	G	1632780	Phreatobacter
0	1	1	S	1868589	Phreatobacter cathodiphilus
0	1	0	O	204457	Sphingomonadales
0	1	0	F	41297	Sphingomonadaceae
0	1	0	G	13687	Sphingomonas
0	1	1	S	152682	Sphingomonas melonis
0	1	0	O	1921002	Holosporales
0	1	0	F	44746	Holosporaceae
0	1	0	F1	204454	unclassified Holosporaceae
0	1	1	S	86106	endosymbiont of Acanthamoeba sp. UWC8
0	9	0	C	28216	Betaproteobacteria
0	4	1	O	80840	Burkholderiales
0	1	0	F	80864	Comamonadaceae
0	1	0	G	12916	Acidovorax
0	1	0	G1	2684926	unclassified Acidovorax
0	1	1	S	2714923	Acidovorax sp. HDW3
0	1	0	F	119060	Burkholderiaceae
0	1	0	G	106589	Cupriavidus
0	1	1	S	164546	Cupriavidus taiwanensis
0	1	0	O1	224471	Burkholderiales genera incertae sedis
0	1	0	G	93681	Roseateles
0	1	1	S	76731	Roseateles depolymerans
0	3	0	O	206351	Neisseriales
0	3	0	F	481	Neisseriaceae
0	2	0	G	482	Neisseria
0	1	1	S	487	Neisseria meningitidis
0	1	1	S	28091	Neisseria weaveri
0	1	0	G	59	Vitreoscilla
0	1	0	G1	2627922	unclassified Vitreoscilla
0	1	1	S	96942	Vitreoscilla sp. C1
0	2	0	O	32003	Nitrosomonadales
0	2	1	F	206379	Nitrosomonadaceae
0	1	0	G	914	Nitrosomonas
0	1	0	G1	2609265	unclassified Nitrosomonas
0	1	1	S	261292	Nitrosomonas sp. Is79A3
0	7	0	P1	68525	delta/epsilon subdivisions
0	5	0	C	29547	Epsilonproteobacteria
0	5	0	O	213849	Campylobacterales
0	4	0	F	72294	Campylobacteraceae
0	2	0	G	194	Campylobacter
0	1	0	S	198	Campylobacter hyointestinalis
0	1	1	S1	91353	Campylobacter hyointestinalis subsp. lawsonii
0	1	1	S	199	Campylobacter concisus
0	2	0	F1	2321108	Arcobacter group
0	1	0	G	28196	Arcobacter
0	1	0	S	28200	Arcobacter skirrowii
0	1	1	S1	1032239	Arcobacter skirrowii CCUG 10374
0	1	0	G	2321114	Malaciobacter
0	1	0	S	1032072	Malaciobacter molluscorum
0	1	1	S1	870501	Malaciobacter molluscorum LMG 25693
0	1	0	F	72293	Helicobacteraceae
0	1	0	G	209	Helicobacter
0	1	1	S	35818	Helicobacter pullorum
0	2	0	C	28221	Deltaproteobacteria
0	2	0	O	29	Myxococcales
0	2	0	O1	80811	Cystobacterineae
0	2	0	F	31	Myxococcaceae
0	2	0	G	83461	Corallococcus
0	1	0	S	35	Corallococcus macrosporus
0	1	1	S1	1189310	Myxococcus macrosporus DSM 14697
0	1	0	S	184914	Corallococcus coralloides
0	1	1	S1	1144275	Corallococcus coralloides DSM 2259
0.03	194	3	D1	1783272	Terrabacteria group
0.02	101	1	P	1239	Firmicutes
0.02	92	4	C	91061	Bacilli
0.01	79	1	O	186826	Lactobacillales
0.01	47	0	F	1300	Streptococcaceae
0.01	46	22	G	1357	Lactococcus
0	24	24	S	1363	Lactococcus garvieae
0	1	0	G	1301	Streptococcus
0	1	1	S	1309	Streptococcus mutans
0	12	0	F	33958	Lactobacillaceae
0	11	1	G	1578	Lactobacillus
0	10	5	S	1604	Lactobacillus amylovorus
0	5	5	S1	1423723	Lactobacillus amylovorus DSM 20531
0	1	0	G	2767885	Latilactobacillus
0	1	1	S	1599	Lactobacillus sakei
0	12	0	F	81852	Enterococcaceae
0	12	2	G	1350	Enterococcus
0	6	6	S	2005703	Enterococcus wangshanyuanii
0	2	2	S	1351	Enterococcus faecalis
0	1	1	S	33945	Enterococcus avium
0	1	1	S	160453	Enterococcus gilvus
0	7	0	F	81850	Leuconostocaceae
0	7	0	G	46255	Weissella
0	7	7	S	759620	Weissella ceti
0	9	0	O	1385	Bacillales
0	5	0	F	186817	Bacillaceae
0	4	1	G	1386	Bacillus
0	2	1	G1	86661	Bacillus cereus group
0	1	1	S	1396	Bacillus cereus
0	1	1	S	35841	Bacillus thermoamylovorans
0	1	0	G	29331	Amphibacillus
0	1	0	S	1449	Amphibacillus xylanus
0	1	1	S1	698758	Amphibacillus xylanus NBRC 15112
0	2	0	F	186822	Paenibacillaceae
0	2	0	G	44249	Paenibacillus
0	1	0	G1	185978	unclassified Paenibacillus
0	1	1	S	2741301	Paenibacillus sp. URB8-2
0	1	1	S	128574	Paenibacillus brasilensis
0	1	0	F	90964	Staphylococcaceae
0	1	1	G	1279	Staphylococcus
0	1	0	O1	539002	Bacillales incertae sedis
0	1	0	O2	539742	Bacillales Family XII. Incertae Sedis
0	1	0	G	33986	Exiguobacterium
0	1	0	G1	2644629	unclassified Exiguobacterium
0	1	1	S	2051906	Exiguobacterium sp. N4-1P
0	7	0	C	186801	Clostridia
0	7	2	O	186802	Clostridiales
0	3	0	F	31979	Clostridiaceae
0	3	0	G	1485	Clostridium
0	1	1	S	1491	Clostridium botulinum
0	1	1	S	1548	Clostridium scatologenes
0	1	0	S	1538	Clostridium ljungdahlii
0	1	1	S1	748727	Clostridium ljungdahlii DSM 13528
0	2	1	F	186803	Lachnospiraceae
0	1	1	G	1506553	Lachnoclostridium
0	1	0	C	909932	Negativicutes
0	1	0	O	1843488	Acidaminococcales
0	1	0	F	909930	Acidaminococcaceae
0	1	0	G	33024	Phascolarctobacterium
0	1	1	S	33025	Phascolarctobacterium faecium
0.01	59	2	P	201174	Actinobacteria
0.01	57	17	C	1760	Actinobacteria
0	24	0	O	85011	Streptomycetales
0	24	6	F	2062	Streptomycetaceae
0	15	2	G	1883	Streptomyces
0	7	4	G1	2593676	unclassified Streptomyces
0	1	1	S	2751189	Streptomyces sp. NEAU-sy36
0	1	1	S	2136173	Streptomyces sp. So13.3
0	1	1	S	1495638	Streptomyces sp. M56
0	1	1	S	1940	Streptomyces albireticuli
0	1	1	S	1642299	Streptomyces alfalfae
0	1	1	S	1690221	Streptomyces spongiicola
0	1	1	S	2653200	Streptomyces phaeolivaceus
0	1	1	S	116188	Streptomyces coeruleorubidus
0	1	1	S	66871	Streptomyces aureoverticillatus
0	3	0	G	2063	Kitasatospora
0	3	0	G1	2633591	unclassified Kitasatospora
0	2	2	S	2018025	Kitasatospora sp. MMS16-BH015
0	1	1	S	2742135	Kitasatospora sp. NA04385
0	6	0	O	85007	Corynebacteriales
0	5	0	F	1653	Corynebacteriaceae
0	5	0	G	1716	Corynebacterium
0	3	0	S	1727	Corynebacterium variabile
0	3	3	S1	858619	Corynebacterium variabile DSM 44702
0	1	1	S	43768	Corynebacterium matruchotii
0	1	1	S	1737425	Corynebacterium provencense
0	1	0	F	1762	Mycobacteriaceae
0	1	0	G	1866885	Mycolicibacterium
0	1	1	S	1286180	Mycolicibacterium sediminis
0	4	0	O	85006	Micrococcales
0	2	0	F	85023	Microbacteriaceae
0	2	0	G	33882	Microbacterium
0	2	0	G1	2609290	unclassified Microbacterium
0	1	1	S	2782168	Microbacterium sp. WY121
0	1	1	S	367477	Microbacterium sp. XT11
0	1	0	F	1268	Micrococcaceae
0	1	0	G	1663	Arthrobacter
0	1	1	S	2211210	Arthrobacter dokdonellae
0	1	0	F	85019	Brevibacteriaceae
0	1	0	G	1696	Brevibacterium
0	1	1	S	1703	Brevibacterium linens
0	3	0	O	85009	Propionibacteriales
0	3	0	F	85015	Nocardioidaceae
0	2	0	G	1839	Nocardioides
0	2	0	G1	2615069	unclassified Nocardioides
0	2	2	S	2736757	Nocardioides sp. MC1495
0	1	0	G	182639	Kribbella
0	1	1	S	1544730	Kribbella qitaiheensis
0	2	0	O	85012	Streptosporangiales
0	1	0	F	2012	Thermomonosporaceae
0	1	0	G	2019	Thermomonospora
0	1	0	S	2020	Thermomonospora curvata
0	1	1	S1	471852	Thermomonospora curvata DSM 43183
0	1	0	F	83676	Nocardiopsaceae
0	1	0	G	2013	Nocardiopsis
0	1	0	S	53437	Nocardiopsis alba
0	1	1	S1	1205910	Nocardiopsis alba ATCC BAA-2165
0	1	0	O	85010	Pseudonocardiales
0	1	0	F	2070	Pseudonocardiaceae
0	1	0	G	1847	Pseudonocardia
0	1	0	S	240495	Pseudonocardia dioxanivorans
0	1	1	S1	675635	Pseudonocardia dioxanivorans CB1190
0	29	0	D2	1798711	Cyanobacteria/Melainabacteria group
0	29	0	P	1117	Cyanobacteria
0	28	0	O	1161	Nostocales
0	28	0	F	1162	Nostocaceae
0	28	0	G	1177	Nostoc
0	28	0	G1	2593658	unclassified Nostoc
0	28	28	S	2576903	Nostoc sp. C057
0	1	0	P1	1301283	Oscillatoriophycideae
0	1	0	O	1118	Chroococcales
0	1	0	F	1890449	Microcystaceae
0	1	0	G	1125	Microcystis
0	1	1	S	1126	Microcystis aeruginosa
0	2	0	P	544448	Tenericutes
0	2	0	C	31969	Mollicutes
0	2	0	O	186328	Entomoplasmatales
0	2	0	F	2131	Spiroplasmataceae
0	2	0	G	2132	Spiroplasma
0	1	0	G1	2637901	unclassified Spiroplasma
0	1	1	S	216963	Spiroplasma sp. TIUS-1
0	1	0	S	2136	Spiroplasma monobiae
0	1	1	S1	1336748	Spiroplasma monobiae MQ-1
0.01	42	0	D1	1783270	FCB group
0.01	42	0	D2	68336	Bacteroidetes/Chlorobi group
0.01	42	11	P	976	Bacteroidetes
0	14	2	C	200643	Bacteroidia
0	12	6	O	171549	Bacteroidales
0	3	0	F	815	Bacteroidaceae
0	3	0	G	816	Bacteroides
0	1	1	S	817	Bacteroides fragilis
0	1	0	S	151276	Bacteroides coprosuis
0	1	1	S1	679937	Bacteroides coprosuis DSM 18011
0	1	1	S	246787	Bacteroides cellulosilyticus
0	2	0	F	2005520	Dysgonomonadaceae
0	2	0	G	156973	Dysgonomonas
0	2	1	G1	2630389	unclassified Dysgonomonas
0	1	1	S	2714927	Dysgonomonas sp. HDW5B
0	1	0	F	171552	Prevotellaceae
0	1	0	G	838	Prevotella
0	1	1	S	28132	Prevotella melaninogenica
0	13	0	C	117743	Flavobacteriia
0	13	0	O	200644	Flavobacteriales
0	7	2	F	49546	Flavobacteriaceae
0	2	0	G	52959	Polaribacter
0	1	0	G1	196858	unclassified Polaribacter
0	1	1	S	754397	Polaribacter sp. SA4-10
0	1	1	S	996801	Polaribacter reichenbachii
0	1	0	G	1016	Capnocytophaga
0	1	0	G1	2640652	unclassified Capnocytophaga
0	1	1	S	1316596	Capnocytophaga sp. oral taxon 878
0	1	0	G	104264	Cellulophaga
0	1	1	S	979	Cellulophaga lytica
0	1	0	G	290174	Aquimarina
0	1	0	G1	2627091	unclassified Aquimarina
0	1	1	S	1714860	Aquimarina sp. BL5
0	6	0	F	2762318	Weeksellaceae
0	4	1	G	308865	Elizabethkingia
0	2	2	S	1117645	Elizabethkingia anophelis
0	1	1	S	238	Elizabethkingia meningoseptica
0	2	0	F1	2782232	Chryseobacterium group
0	1	1	G	59732	Chryseobacterium
0	1	0	G	2782231	Kaistella
0	1	1	S	1241979	Chryseobacterium carnis
0	2	0	C	768503	Cytophagia
0	2	0	O	768507	Cytophagales
0	1	0	F	89373	Cytophagaceae
0	1	0	G	107	Spirosoma
0	1	0	G1	2621999	unclassified Spirosoma
0	1	1	S	2728024	Spirosoma sp. CJU-R4
0	1	0	F	200667	Flammeovirgaceae
0	1	0	G	59739	Flammeovirga
0	1	0	G1	2637820	unclassified Flammeovirga
0	1	1	S	1191459	Flammeovirga sp. MY04
0	1	0	C	117747	Sphingobacteriia
0	1	0	O	200666	Sphingobacteriales
0	1	1	F	84566	Sphingobacteriaceae
0	1	0	C	1853228	Chitinophagia
0	1	0	O	1853229	Chitinophagales
0	1	0	F	563835	Chitinophagaceae
0	1	0	G	354354	Niastella
0	1	0	S	354356	Niastella koreensis
0	1	1	S1	700598	Niastella koreensis GR20-10
0	2	0	P	200918	Thermotogae
0	2	0	C	188708	Thermotogae
0	2	0	O	2419	Thermotogales
0	1	0	F	188709	Thermotogaceae
0	1	1	G	1643951	Pseudothermotoga
0	1	0	F	1643950	Fervidobacteriaceae
0	1	0	G	2420	Thermosipho
0	1	1	S	46541	Thermosipho melanesiensis
0	1	0	D1	1783257	PVC group
0	1	0	P	203682	Planctomycetes
0	1	0	C	203683	Planctomycetia
0	1	0	O	112	Planctomycetales
0	1	0	F	126	Planctomycetaceae
0	1	0	G	1649453	Gimesia
0	1	1	S	2527964	Gimesia aquarii
0	4	0	D	2157	Archaea
0	2	0	P	28890	Euryarchaeota
0	1	0	P1	2283794	Methanomada group
0	1	0	C	183939	Methanococci
0	1	0	O	2182	Methanococcales
0	1	0	F	2183	Methanococcaceae
0	1	0	G	2184	Methanococcus
0	1	0	S	2188	Methanococcus voltae
0	1	1	S1	456320	Methanococcus voltae A3
0	1	0	P1	2290931	Stenosarchaea group
0	1	0	C	183963	Halobacteria
0	1	0	O	1644060	Natrialbales
0	1	0	F	1644061	Natrialbaceae
0	1	0	G	203193	Halobiforma
0	1	0	S	229731	Halobiforma lacisalsi
0	1	1	S1	358396	Halobiforma lacisalsi AJ5
0	2	0	D1	1783275	TACK group
0	1	0	P	28889	Crenarchaeota
0	1	0	C	183924	Thermoprotei
0	1	0	O	2281	Sulfolobales
0	1	0	F	118883	Sulfolobaceae
0	1	1	G	2284	Sulfolobus
0	1	0	P	651137	Thaumarchaeota
0	1	0	C	1643678	Nitrososphaeria
0	1	0	O	1033996	Nitrososphaerales
0	1	0	F	1033997	Nitrososphaeraceae
0	1	0	G	1826864	Candidatus Nitrosocosmicus
0	1	1	S	1353260	Candidatus Nitrosocosmicus oleophilus
0.12	717	0	D	10239	Viruses
0.12	711	0	D1	2731342	Monodnaviria
0.12	711	0	K	2732092	Shotokuvirae
0.12	711	0	P	2732415	Cossaviricota
0.12	711	0	C	2732422	Quintoviricetes
0.12	711	0	O	2732534	Piccovirales
0.12	711	0	F	10780	Parvoviridae
0.12	711	0	F1	40120	Densovirinae
0.12	711	0	G	2733229	Scindoambidensovirus
0.12	711	0	S	2745121	Orthopteran scindoambidensovirus 1
0.12	711	711	S1	185639	Acheta domestica densovirus
0	5	0	F	10442	Baculoviridae
0	5	0	G	558016	Alphabaculovirus
0	5	5	S	10449	Lymantria dispar multiple nucleopolyhedrovirus
0	1	0	D1	2732004	Varidnaviria
0	1	0	K	2732005	Bamfordvirae
0	1	0	P	2732008	Preplasmiviricota
0	1	0	C	2732529	Tectiliviricetes
0	1	0	O	2732559	Rowavirales
0	1	0	F	10508	Adenoviridae
0	1	0	G	10509	Mastadenovirus
0	1	0	S	696859	Murine mastadenovirus C
0	1	1	S1	573199	Murine adenovirus 3

## Sheet: Kraken2-S2
78.19	290097	290097	U	0	unclassified
21.81	80927	100	R	1	root
21.09	78249	1652	R1	131567	cellular organisms
20.34	75452	0	D	2759	Eukaryota
20.34	75452	229	D1	33154	Opisthokonta
20.27	75212	87	K	33208	Metazoa
20.25	75124	645	K1	6072	Eumetazoa
20.07	74468	2565	K2	33213	Bilateria
19.38	71890	31239	K3	33317	Protostomia
6.08	22574	0	K4	2697495	Spiralia
6.08	22574	2037	K5	1206795	Lophotrochozoa
5.53	20529	2553	P	6447	Mollusca
4.83	17930	0	C	6605	Cephalopoda
4.83	17930	0	C1	6606	Coleoidea
4.83	17930	0	C2	215451	Octopodiformes
4.83	17930	0	O	6638	Octopoda
4.83	17930	0	O1	6646	Incirrata
4.83	17930	0	F	6647	Octopodidae
4.83	17930	12991	G	6643	Octopus
1.04	3863	3863	S	2607531	Octopus sinensis
0.29	1076	1076	S	37653	Octopus bimaculoides
0.01	37	7	C	6448	Gastropoda
0	18	0	C1	216305	Heterobranchia
0	18	0	C2	216307	Euthyneura
0	10	0	C3	977775	Panpulmonata
0	10	0	C4	977779	Hygrophila
0	10	0	C5	216441	Lymnaeoidea
0	10	0	F	6524	Planorbidae
0	10	0	G	6525	Biomphalaria
0	10	10	S	6526	Biomphalaria glabrata
0	8	0	C3	6496	Euopisthobranchia
0	8	0	O	6497	Aplysiida
0	8	0	O1	216318	Aplysioidea
0	8	0	F	6498	Aplysiidae
0	8	0	G	6499	Aplysia
0	8	8	S	6500	Aplysia californica
0	10	0	C1	69555	Caenogastropoda
0	10	0	O	75116	Architaenioglossa
0	10	0	O1	6475	Ampullarioidea
0	10	0	F	54973	Ampullariidae
0	10	0	G	72702	Pomacea
0	10	10	S	400727	Pomacea canaliculata
0	2	0	C1	69675	Patellogastropoda
0	2	0	C2	216260	Lottioidea
0	2	0	F	69676	Lottiidae
0	2	0	G	72691	Lottia
0	2	2	S	225164	Lottia gigantea
0	9	0	C	6544	Bivalvia
0	9	0	C1	2785011	Autobranchia
0	9	1	C2	6545	Pteriomorphia
0	5	0	O	106218	Pectinida
0	5	0	O1	106219	Pectinoidea
0	5	0	F	6566	Pectinidae
0	3	0	G	186466	Mizuhopecten
0	3	3	S	6573	Mizuhopecten yessoensis
0	2	0	G	6578	Pecten
0	2	2	S	6579	Pecten maximus
0	3	0	O	6562	Ostreida
0	3	0	O1	98302	Ostreoidea
0	3	0	F	6563	Ostreidae
0	3	1	G	6564	Crassostrea
0	1	1	S	6565	Crassostrea virginica
0	1	1	S	29159	Crassostrea gigas
0	6	0	P	6157	Platyhelminthes
0	6	0	C	6178	Trematoda
0	6	0	C1	6179	Digenea
0	5	0	O	6180	Strigeidida
0	5	0	O1	31244	Schistosomatoidea
0	5	0	F	31245	Schistosomatidae
0	5	0	G	6181	Schistosoma
0	3	3	S	6183	Schistosoma mansoni
0	2	2	S	6185	Schistosoma haematobium
0	1	0	O	6193	Opisthorchiida
0	1	0	O1	6194	Opisthorchiata
0	1	0	F	6196	Opisthorchiidae
0	1	0	G	6197	Opisthorchis
0	1	1	S	6198	Opisthorchis viverrini
0	2	0	P	6340	Annelida
0	2	0	C	42113	Clitellata
0	2	0	C1	55824	Hirudinea
0	2	0	O	2218736	Hirudinida
0	2	0	O1	2218738	Glossiphoniiformes
0	2	0	F	6407	Glossiphoniidae
0	2	0	G	6411	Helobdella
0	2	2	S	6412	Helobdella robusta
4.87	18077	261	K4	1206794	Ecdysozoa
4.8	17807	0	K5	88770	Panarthropoda
4.8	17807	2701	P	6656	Arthropoda
2.84	10529	0	P1	197563	Mandibulata
2.84	10529	2214	P2	197562	Pancrustacea
2.21	8182	52	P3	6960	Hexapoda
2.19	8126	0	C	50557	Insecta
2.19	8126	0	C1	85512	Dicondylia
2.19	8126	0	C2	7496	Pterygota
2.19	8126	1545	C3	33340	Neoptera
1.68	6222	2925	C4	33392	Holometabola
0.69	2547	322	O	7147	Diptera
0.58	2162	30	O1	7203	Brachycera
0.57	2128	0	O2	43733	Muscomorpha
0.57	2128	0	O3	480118	Eremoneura
0.57	2128	0	O4	480117	Cyclorrhapha
0.57	2128	394	O5	43738	Schizophora
0.44	1624	345	O6	43741	Acalyptratae
0.32	1186	0	O7	43746	Ephydroidea
0.32	1186	0	F	7214	Drosophilidae
0.32	1186	66	F1	43845	Drosophilinae
0.3	1107	0	F2	46877	Drosophilini
0.3	1107	478	G	7215	Drosophila
0.09	321	82	G1	32281	Drosophila
0.04	160	7	G2	32321	repleta group
0.04	141	0	G3	32324	mulleri subgroup
0.04	141	36	G4	198037	mojavensis species complex
0.02	67	67	S	7230	Drosophila mojavensis
0.01	28	28	S	7232	Drosophila navojoa
0	10	10	S	7263	Drosophila arizonae
0	12	0	G3	40364	hydei subgroup
0	12	12	S	7224	Drosophila hydei
0.02	63	5	G2	32335	virilis group
0.01	51	51	S	47314	Drosophila novamexicana
0	7	7	S	7244	Drosophila virilis
0	9	0	G2	32304	immigrans group
0	9	0	G3	32307	nasuta subgroup
0	9	9	S	7291	Drosophila albomicans
0	7	0	G2	32320	quinaria group
0	7	7	S	198719	Drosophila innubila
0.07	257	74	G1	32341	Sophophora
0.03	95	23	G2	32355	obscura group
0.01	42	11	G3	32358	pseudoobscura subgroup
0	16	16	S	7234	Drosophila persimilis
0	13	13	S	7237	Drosophila pseudoobscura
0	2	2	S	7229	Drosophila miranda
0.01	30	5	G3	32357	obscura subgroup
0	10	10	S	7266	Drosophila guanche
0	8	8	S	7241	Drosophila subobscura
0	7	7	S	7282	Drosophila obscura
0.02	78	19	G2	32346	melanogaster group
0	18	0	G3	32347	ananassae subgroup
0	13	0	G4	186282	bipectinata species complex
0	13	13	S	42026	Drosophila bipectinata
0	5	0	G4	545632	ananassae species complex
0	5	5	S	7217	Drosophila ananassae
0	12	2	G3	32351	melanogaster subgroup
0	3	3	S	7220	Drosophila erecta
0	3	3	S	7245	Drosophila yakuba
0	2	2	S	7227	Drosophila melanogaster
0	2	2	S	7238	Drosophila sechellia
0	9	1	G3	32353	suzukii subgroup
0	5	5	S	125945	Drosophila biarmipes
0	2	2	S	28584	Drosophila suzukii
0	1	1	S	1486046	Drosophila subpulchrella
0	7	0	G3	32352	montium subgroup
0	4	4	S	30033	Drosophila kikkawai
0	3	0	G4	446045	Drosophila serrata species complex
0	3	3	S	7274	Drosophila serrata
0	5	0	G3	32349	eugracilis subgroup
0	5	5	S	29029	Drosophila eugracilis
0	3	0	G3	32348	elegans subgroup
0	3	3	S	30023	Drosophila elegans
0	3	0	G3	32350	ficusphila subgroup
0	3	3	S	30025	Drosophila ficusphila
0	2	0	G3	32354	takahashii subgroup
0	2	2	S	29030	Drosophila takahashii
0	10	0	G2	32365	willistoni group
0	10	0	G3	32367	willistoni subgroup
0	10	10	S	7260	Drosophila willistoni
0.01	35	0	G1	504493	Hawaiian Drosophila
0.01	35	0	G2	48384	picture wing clade
0.01	35	0	G3	48301	grimshawi clade
0.01	35	0	G4	48302	grimshawi group
0.01	35	0	G5	32378	grimshawi subgroup
0.01	35	35	S	7222	Drosophila grimshawi
0	16	0	G1	32280	Dorsilopha
0	16	16	S	30019	Drosophila busckii
0	13	0	F2	1861795	Colocasiomyini
0	13	0	G	7354	Scaptodrosophila
0	13	0	G1	32386	victoria group
0	13	13	S	7225	Scaptodrosophila lebanonensis
0.02	89	0	O7	43752	Tephritoidea
0.02	89	8	F	7211	Tephritidae
0.01	49	0	F1	43867	Trypetinae
0.01	49	0	F2	43901	Carpomyini
0.01	49	0	F3	164882	Carpomyina
0.01	49	5	G	28609	Rhagoletis
0.01	40	40	S	28612	Rhagoletis zephyria
0	4	4	S	28610	Rhagoletis pomonella
0.01	32	4	F1	164860	Dacinae
0.01	25	3	F2	43871	Dacini
0	16	0	G	27456	Bactrocera
0	10	0	G1	47832	Bactrocera
0	6	6	S	174628	Bactrocera latifrons
0	4	0	G2	98805	Bactrocera dorsalis complex
0	4	4	S	27457	Bactrocera dorsalis
0	6	0	G1	69624	Daculus
0	6	6	S	104688	Bactrocera oleae
0	6	0	G	47833	Zeugodacus
0	6	0	G1	1987911	Zeugodacus
0	6	6	S	28588	Zeugodacus cucurbitae
0	3	0	F2	164862	Ceratitidini
0	3	0	G	7212	Ceratitis
0	3	0	G1	474492	Ceratitis
0	3	3	S	7213	Ceratitis capitata
0	4	0	O7	43745	Diopsoidea
0	4	0	F	139644	Diopsidae
0	4	0	G	139679	Teleopsis
0	4	4	S	139649	Teleopsis dalmanni
0.03	110	17	O6	43742	Calyptratae
0.02	75	0	O7	43754	Muscoidea
0.02	75	0	F	7366	Muscidae
0.02	75	7	F1	43910	Muscinae
0.01	38	0	F2	57894	Muscini
0.01	38	0	G	7369	Musca
0.01	38	0	G1	44052	Musca
0.01	38	38	S	7370	Musca domestica
0.01	30	0	F2	43911	Stomoxyini
0.01	30	0	G	35569	Stomoxys
0.01	30	30	S	35570	Stomoxys calcitrans
0	14	0	O7	43755	Oestroidea
0	14	0	F	7371	Calliphoridae
0	14	0	F1	43914	Luciliinae
0	14	1	G	7374	Lucilia
0	9	9	S	7375	Lucilia cuprina
0	4	4	S	13632	Lucilia sericata
0	4	0	O7	43753	Hippoboscoidea
0	4	0	F	7392	Glossinidae
0	4	0	G	7393	Glossina
0	4	0	G1	44051	Nemorhina
0	4	4	S	7396	Glossina fuscipes
0	4	0	O2	43734	Stratiomyomorpha
0	4	0	F	34687	Stratiomyidae
0	4	0	F1	343564	Hermetiinae
0	4	0	G	343581	Hermetia
0	4	4	S	343691	Hermetia illucens
0.02	63	0	O1	7148	Nematocera
0.02	59	0	O2	43786	Culicomorpha
0.02	59	0	O3	41827	Culicoidea
0.02	59	3	F	7157	Culicidae
0.01	40	0	F1	43816	Anophelinae
0.01	40	0	G	7164	Anopheles
0.01	31	0	G1	44534	Cellia
0.01	30	0	G2	44537	Pyretophorus
0.01	30	0	G3	44542	gambiae species complex
0.01	30	0	S	7165	Anopheles gambiae
0.01	30	30	S1	180454	Anopheles gambiae str. PEST
0	1	0	G2	44535	Neocellia
0	1	1	S	30069	Anopheles stephensi
0	9	0	G1	44543	Nyssorhynchus
0	9	0	G2	44544	albimanus section
0	9	0	G3	44547	albimanus series
0	9	9	S	7167	Anopheles albimanus
0	16	0	F1	43817	Culicinae
0	14	0	F2	1056966	Aedini
0	14	0	G	7158	Aedes
0	14	5	G1	53541	Stegomyia
0	8	8	S	7160	Aedes albopictus
0	1	1	S	7159	Aedes aegypti
0	2	0	F2	53550	Culicini
0	2	0	G	7174	Culex
0	2	0	G1	53527	Culex
0	2	0	G2	518105	Culex pipiens complex
0	2	2	S	7176	Culex quinquefasciatus
0	4	0	O2	43784	Bibionomorpha
0	4	0	O3	41830	Sciaroidea
0	3	0	F	33406	Cecidomyiidae
0	3	0	F1	43793	Cecidomyiinae
0	3	0	F2	52723	Cecidomyiidi
0	3	0	F3	71814	Cecidomyiini
0	3	0	G	153220	Contarinia
0	3	3	S	265458	Contarinia nasturtii
0	1	0	F	7184	Sciaridae
0	1	0	G	35571	Bradysia
0	1	1	S	38358	Bradysia coprophila
0.13	472	20	O	7399	Hymenoptera
0.12	448	72	O1	7400	Apocrita
0.09	340	86	O2	7434	Aculeata
0.05	183	0	O3	2153479	Formicoidea
0.05	183	25	F	36668	Formicidae
0.03	111	0	F1	43085	Ponerinae
0.03	111	5	F2	141711	Ponerini
0.03	102	0	G	604375	Harpegnathos
0.03	102	102	S	610380	Harpegnathos saltator
0	2	0	G	43086	Odontomachus
0	2	2	S	486640	Odontomachus brunneus
0	2	0	G	369122	Dinoponera
0	2	2	S	609295	Dinoponera quadriceps
0.01	37	9	F1	34695	Myrmicinae
0	10	4	F2	143999	Attini
0	4	4	G	12956	Atta
0	1	0	G	34717	Trachymyrmex
0	1	1	S	34720	Trachymyrmex septentrionalis
0	1	0	G	64782	Acromyrmex
0	1	1	S	103372	Acromyrmex echinatior
0	7	0	F2	144001	Blepharidattini
0	7	0	G	64792	Wasmannia
0	7	7	S	64793	Wasmannia auropunctata
0	6	0	F2	144019	Stenammini
0	6	0	G	369248	Vollenhovia
0	6	6	S	411798	Vollenhovia emeryi
0	4	0	F2	144017	Solenopsidini
0	3	0	G	55077	Monomorium
0	3	3	S	307658	Monomorium pharaonis
0	1	0	G	13685	Solenopsis
0	1	1	S	13686	Solenopsis invicta
0	1	0	F2	144006	Formicoxenini
0	1	0	G	300110	Temnothorax
0	1	1	S	300111	Temnothorax curvispinosus
0	4	0	F1	7479	Formicinae
0	2	0	F2	72772	Lasiini
0	2	0	G	710235	Nylanderia
0	2	2	S	613905	Nylanderia fulva
0	1	0	F2	72771	Formicini
0	1	0	G	72766	Formica
0	1	1	S	72781	Formica exsecta
0	1	0	F2	72773	Camponotini
0	1	0	G	13390	Camponotus
0	1	1	S	104421	Camponotus floridanus
0	3	0	F1	40138	Pseudomyrmecinae
0	3	0	G	56621	Pseudomyrmex
0	3	3	S	219809	Pseudomyrmex gracilis
0	3	0	F1	213859	Dorylinae
0	3	0	G	2015172	Ooceraea
0	3	3	S	2015173	Ooceraea biroi
0.02	57	13	O3	34735	Apoidea
0.01	20	1	F	7458	Apidae
0.01	19	2	F1	70987	Apinae
0	6	0	F2	83310	Euglossini
0	6	0	G	28644	Eufriesea
0	6	6	S	516756	Eufriesea mexicana
0	5	0	F2	83311	Bombini
0	5	0	G	28641	Bombus
0	5	2	G1	144703	Pyrobombus
0	1	1	S	103933	Bombus bifarius
0	1	1	S	132113	Bombus impatiens
0	1	1	S	207650	Bombus vosnesenskii
0	3	0	F2	83321	Apini
0	3	1	G	7459	Apis
0	2	2	S	7460	Apis mellifera
0	3	0	F2	83323	Anthophorini
0	3	0	G	117248	Habropoda
0	3	3	S	597456	Habropoda laboriosa
0	16	0	F	77572	Halictidae
0	7	0	F1	77573	Halictinae
0	7	0	F2	88545	Augochlorini
0	7	0	G	115080	Megalopta
0	7	7	S	115081	Megalopta genalis
0	7	0	F1	156312	Nomiinae
0	7	0	G	178049	Nomia
0	7	0	G1	2448183	Acunomia
0	7	7	S	2448451	Nomia melanderi
0	2	0	F1	178025	Rophitinae
0	2	0	G	178032	Dufourea
0	2	2	S	178035	Dufourea novaeangliae
0	8	0	F	124286	Megachilidae
0	8	1	F1	156330	Megachilinae
0	5	0	F2	156332	Osmiini
0	5	0	G	124287	Osmia
0	3	0	S	1437190	Osmia bicornis
0	3	3	S1	1437191	Osmia bicornis bicornis
0	2	2	S	473952	Osmia lignaria
0	2	0	F2	156331	Megachilini
0	2	0	G	132116	Megachile
0	2	2	S	143995	Megachile rotundata
0	14	0	O3	34725	Vespoidea
0	14	1	F	7438	Vespidae
0	10	0	F1	7455	Polistinae
0	10	0	F2	76984	Polistini
0	10	0	G	7456	Polistes
0	6	6	S	743375	Polistes dominula
0	4	4	S	91411	Polistes canadensis
0	3	0	F1	7439	Vespinae
0	3	0	G	7443	Vespa
0	3	3	S	7446	Vespa mandarinia
0.01	36	3	O2	1955251	Parasitoida
0	18	0	O3	7422	Chalcidoidea
0	8	0	F	7489	Trichogrammatidae
0	8	0	G	7490	Trichogramma
0	8	8	S	7493	Trichogramma pretiosum
0	8	0	F	75187	Agaonidae
0	8	0	F1	75190	Agaoninae
0	8	0	G	84507	Ceratosolen
0	8	0	S	142686	Ceratosolen solmsi
0	8	8	S1	326594	Ceratosolen solmsi marchali
0	1	0	F	7423	Pteromalidae
0	1	0	F1	272242	Pteromalinae
0	1	0	G	7424	Nasonia
0	1	1	S	7425	Nasonia vitripennis
0	1	0	F	29051	Encyrtidae
0	1	0	F1	272199	Encyrtinae
0	1	0	G	29052	Copidosoma
0	1	1	S	29053	Copidosoma floridanum
0	11	0	O3	40307	Cynipoidea
0	11	0	F	73401	Cynipidae
0	11	0	F1	1159319	Cynipinae
0	11	0	F2	75144	Cynipini
0	11	0	G	1159320	Belonocnema
0	11	11	S	1159321	Belonocnema treatae
0	4	0	O3	7401	Ichneumonoidea
0	4	0	F	7402	Braconidae
0	3	0	F1	68883	Opiinae
0	2	0	G	454922	Diachasma
0	2	2	S	454923	Diachasma alloeum
0	1	0	G	58738	Fopius
0	1	1	S	64838	Fopius arisanus
0	1	0	F1	65210	Cheloninae
0	1	0	G	7405	Chelonus
0	1	1	S	460826	Chelonus insularis
0	4	0	O1	85772	Tenthredinoidea
0	3	0	F	52632	Diprionidae
0	3	0	F1	410274	Diprioninae
0	3	0	G	270857	Neodiprion
0	3	3	S	441921	Neodiprion lecontei
0	1	0	F	27532	Tenthredinidae
0	1	0	F1	112290	Allantinae
0	1	0	G	37343	Athalia
0	1	1	S	37344	Athalia rosae
0.05	173	0	C5	85604	Amphiesmenoptera
0.05	173	0	O	7088	Lepidoptera
0.05	173	0	O1	41191	Glossata
0.05	173	0	O2	41196	Neolepidoptera
0.05	173	0	O3	41197	Heteroneura
0.05	173	25	O4	37567	Ditrysia
0.03	122	34	O5	104431	Obtectomera
0.01	33	1	O6	37573	Pyraloidea
0.01	29	0	F	268499	Crambidae
0.01	29	0	F1	40080	Pyraustinae
0.01	29	0	G	29056	Ostrinia
0.01	29	29	S	93504	Ostrinia furnacalis
0	3	0	F	7135	Pyralidae
0	3	0	F1	40083	Phycitinae
0	3	0	G	680682	Amyelois
0	3	3	S	680683	Amyelois transitella
0.01	30	0	O6	37572	Papilionoidea
0.01	21	0	F	33415	Nymphalidae
0	11	0	F1	42282	Satyrinae
0	11	1	F2	127320	Satyrini
0	6	0	F3	167180	Mycalesina
0	6	0	G	110367	Bicyclus
0	6	6	S	110368	Bicyclus anynana
0	4	0	F3	150883	Maniolina
0	4	0	G	111919	Maniola
0	4	0	G1	111885	Aphantopus
0	4	4	S	2795564	Maniola hyperantus
0	7	0	F1	40040	Nymphalinae
0	7	0	F2	171576	Nymphalini
0	7	0	G	42274	Vanessa
0	7	7	S	334116	Vanessa tameamea
0	3	0	F1	127218	Danainae
0	3	0	F2	30248	Danaini
0	3	0	F3	344705	Danaina
0	3	0	G	13036	Danaus
0	3	0	G1	151542	Danaus
0	3	0	S	13037	Danaus plexippus
0	3	3	S1	278856	Danaus plexippus plexippus
0	9	0	F	7143	Papilionidae
0	9	0	F1	42289	Papilioninae
0	9	0	F2	189315	Papilionini
0	9	0	G	7145	Papilio
0	5	5	S	76194	Papilio polytes
0	4	4	S	76193	Papilio machaon
0.01	21	0	O6	37570	Noctuoidea
0.01	21	1	F	7100	Noctuidae
0	17	0	F1	95182	Amphipyrinae
0	17	0	G	7106	Spodoptera
0	16	16	S	69820	Spodoptera litura
0	1	1	S	7108	Spodoptera frugiperda
0	2	0	F1	95186	Plusiinae
0	2	0	G	7110	Trichoplusia
0	2	2	S	7111	Trichoplusia ni
0	1	0	F1	95178	Heliothinae
0	1	0	G	7112	Helicoverpa
0	1	1	S	29058	Helicoverpa armigera
0	4	0	O6	37569	Bombycoidea
0	2	0	F	7089	Bombycidae
0	2	0	F1	475327	Bombycinae
0	2	1	G	7090	Bombyx
0	1	1	S	7092	Bombyx mandarina
0	2	0	F	7128	Sphingidae
0	2	0	F1	82616	Sphinginae
0	2	0	F2	523164	Sphingini
0	2	0	G	7129	Manduca
0	2	2	S	7130	Manduca sexta
0.01	25	0	O5	104430	Apoditrysia
0.01	25	0	O6	37568	Tortricoidea
0.01	25	0	F	7139	Tortricidae
0.01	25	0	F1	81687	Olethreutinae
0.01	25	0	F2	581387	Grapholitini
0.01	25	0	G	82599	Cydia
0.01	25	25	S	82600	Cydia pomonella
0	1	0	O5	37581	Gelechioidea
0	1	0	F	173647	Cosmopterigidae
0	1	0	F1	248746	Cosmopteriginae
0	1	0	G	545366	Hyposmocoma
0	1	1	S	1477025	Hyposmocoma kahamanoa
0.02	71	0	O	7041	Coleoptera
0.02	71	4	O1	41084	Polyphaga
0.01	54	8	O2	41088	Cucujiformia
0.01	29	1	O3	71528	Chrysomeloidea
0.01	21	1	F	27439	Chrysomelidae
0	12	0	F1	63707	Chrysomelinae
0	12	0	F2	63712	Doryphorini
0	12	0	G	7538	Leptinotarsa
0	12	12	S	7539	Leptinotarsa decemlineata
0	8	0	F1	63710	Galerucinae
0	8	0	F2	63711	Luperini
0	8	0	F3	226742	Diabroticina
0	8	0	F4	226749	Diabroticites
0	8	0	G	50385	Diabrotica
0	8	0	S	50389	Diabrotica virgifera
0	8	8	S1	50390	Diabrotica virgifera virgifera
0	7	0	F	34667	Cerambycidae
0	7	0	F1	79514	Lamiinae
0	7	0	F2	192383	Lamiini
0	7	0	G	157304	Anoplophora
0	7	7	S	217634	Anoplophora glabripennis
0	16	0	O3	71529	Curculionoidea
0	16	2	F	7042	Curculionidae
0	8	0	F1	55867	Scolytinae
0	8	0	G	77156	Dendroctonus
0	8	8	S	77166	Dendroctonus ponderosae
0	6	0	F1	39812	Dryophthorinae
0	6	0	G	7045	Sitophilus
0	6	6	S	7048	Sitophilus oryzae
0	1	0	O3	71527	Tenebrionoidea
0	1	0	F	7065	Tenebrionidae
0	1	0	F1	1304792	Tenebrionidae incertae sedis
0	1	0	G	7069	Tribolium
0	1	1	S	7070	Tribolium castaneum
0	6	0	O2	41086	Scarabaeiformia
0	6	0	O3	75546	Scarabaeoidea
0	6	0	F	7055	Scarabaeidae
0	6	0	F1	41142	Scarabaeinae
0	6	0	F2	569643	Scarabaeinae incertae sedis
0	6	0	G	166331	Onthophagus
0	6	6	S	166361	Onthophagus taurus
0	6	0	O2	41087	Elateriformia
0	3	0	O3	71192	Buprestoidea
0	3	0	F	50527	Buprestidae
0	3	0	F1	261156	Agrilinae
0	3	0	G	195164	Agrilus
0	3	3	S	224129	Agrilus planipennis
0	3	0	O3	71193	Elateroidea
0	3	0	F	7049	Lampyridae
0	3	0	F1	433514	Lampyrinae
0	3	0	G	7053	Photinus
0	3	3	S	7054	Photinus pyralis
0	1	0	O2	41085	Staphyliniformia
0	1	0	O3	75543	Staphylinoidea
0	1	0	F	57514	Silphidae
0	1	0	F1	82882	Nicrophorinae
0	1	0	G	57515	Nicrophorus
0	1	1	S	110193	Nicrophorus vespilloides
0.01	34	0	O	7509	Siphonaptera
0.01	34	0	O1	140693	Pulicomorpha
0.01	34	0	O2	129369	Pulicoidea
0.01	34	0	F	7511	Pulicidae
0.01	34	0	F1	476429	Archaeopsyllinae
0.01	34	0	G	7514	Ctenocephalides
0.01	34	34	S	7515	Ctenocephalides felis
0.09	332	6	C4	33342	Paraneoptera
0.06	231	0	O	30262	Thysanoptera
0.06	231	0	O1	38130	Terebrantia
0.06	231	0	O2	45049	Thripoidea
0.06	231	0	F	45053	Thripidae
0.06	231	44	F1	153976	Thripinae
0.03	113	0	G	45057	Thrips
0.03	113	113	S	161013	Thrips palmi
0.02	74	0	G	45059	Frankliniella
0.02	74	74	S	133901	Frankliniella occidentalis
0.02	85	14	O	7524	Hemiptera
0.01	35	1	O1	33373	Sternorrhyncha
0.01	33	0	O2	33380	Aphidomorpha
0.01	33	0	O3	33385	Aphidoidea
0.01	33	3	F	27482	Aphididae
0.01	24	2	F1	133076	Aphidinae
0	16	2	F2	33387	Aphidini
0	10	0	G	345571	Melanaphis
0	10	10	S	742174	Melanaphis sacchari
0	3	0	G	40931	Rhopalosiphum
0	3	3	S	43146	Rhopalosiphum maidis
0	1	0	G	80764	Aphis
0	1	0	G1	464929	Aphis
0	1	1	S	80765	Aphis gossypii
0	6	1	F2	33386	Macrosiphini
0	3	0	G	7028	Acyrthosiphon
0	3	3	S	7029	Acyrthosiphon pisum
0	1	0	G	13163	Myzus
0	1	1	S	13164	Myzus persicae
0	1	0	G	143947	Diuraphis
0	1	1	S	143948	Diuraphis noxia
0	6	0	F1	805116	Chaitophorinae
0	6	0	G	143949	Sipha
0	6	6	S	143950	Sipha flava
0	1	0	O2	33377	Aleyrodoidea
0	1	0	F	7036	Aleyrodidae
0	1	0	F1	33379	Aleyrodinae
0	1	0	G	7037	Bemisia
0	1	1	S	7038	Bemisia tabaci
0.01	25	0	O1	1955247	Auchenorrhyncha
0.01	25	0	O2	33361	Fulgoromorpha
0.01	25	0	O3	36151	Fulgoroidea
0.01	25	0	F	33362	Delphacidae
0.01	25	0	F1	130551	Delphacinae
0.01	25	0	G	108930	Nilaparvata
0.01	25	25	S	108931	Nilaparvata lugens
0	11	0	O1	33343	Prosorrhyncha
0	11	0	O2	33345	Heteroptera
0	11	0	O3	33347	Euheteroptera
0	11	0	O4	33349	Neoheteroptera
0	11	1	O5	33351	Panheteroptera
0	8	0	O6	33357	Pentatomomorpha
0	8	0	O7	33358	Pentatomoidea
0	8	0	F	160513	Pentatomidae
0	8	0	F1	286710	Pentatominae
0	8	0	G	286705	Halyomorpha
0	8	8	S	286706	Halyomorpha halys
0	2	0	O6	33354	Cimicomorpha
0	2	0	O7	33355	Cimicoidea
0	2	0	F	30078	Cimicidae
0	2	0	G	30079	Cimex
0	2	2	S	79782	Cimex lectularius
0	10	0	C5	1930602	Psocodea
0	10	0	O	85819	Phthiraptera
0	10	0	O1	30005	Anoplura
0	10	0	F	121221	Pediculidae
0	10	0	G	121222	Pediculus
0	10	0	S	121225	Pediculus humanus
0	10	10	S1	121224	Pediculus humanus corporis
0.01	27	0	C4	33341	Polyneoptera
0.01	27	0	C5	6970	Dictyoptera
0.01	27	0	O	85823	Blattodea
0.01	27	0	O1	1049657	Blattoidea
0.01	27	6	O2	1912919	Termitoidae
0	12	0	F	46562	Kalotermitidae
0	12	0	F1	105801	Cryptotermitinae
0	12	0	G	60568	Cryptotermes
0	12	12	S	105785	Cryptotermes secundus
0	9	0	F	7501	Termopsidae
0	9	0	F1	127820	Termopsinae
0	9	0	F2	127821	Termopsini
0	9	0	G	7502	Zootermopsis
0	9	9	S	136037	Zootermopsis nevadensis
0	4	0	C	30001	Collembola
0	4	0	O	730330	Entomobryomorpha
0	4	0	O1	730333	Isotomoidea
0	4	0	F	36141	Isotomidae
0	4	0	F1	187620	Proisotominae
0	4	0	G	158440	Folsomia
0	4	4	S	158441	Folsomia candida
0.04	133	0	P3	6657	Crustacea
0.04	131	6	P4	2172821	Multicrustacea
0.03	110	0	C	6681	Malacostraca
0.03	110	0	C1	72041	Eumalacostraca
0.03	109	0	C2	6682	Eucarida
0.03	109	0	O	6683	Decapoda
0.03	109	0	O1	6684	Dendrobranchiata
0.03	109	0	O2	111520	Penaeoidea
0.03	109	0	F	6685	Penaeidae
0.03	109	34	G	133894	Penaeus
0.01	43	43	S	6689	Penaeus vannamei
0.01	32	32	S	6687	Penaeus monodon
0	1	0	C2	6820	Peracarida
0	1	0	O	6821	Amphipoda
0	1	0	O1	1732196	Senticaudata
0	1	0	O2	1732206	Talitrida
0	1	0	O3	199476	Talitroidea
0	1	0	F	199477	Hyalellidae
0	1	0	G	199487	Hyalella
0	1	1	S	294128	Hyalella azteca
0	15	0	C	72037	Hexanauplia
0	13	0	C1	116172	Thecostraca
0	13	0	C2	6675	Cirripedia
0	13	0	C3	6676	Thoracica
0	13	0	O	116166	Pedunculata
0	13	0	O1	629286	Scalpellomorpha
0	13	0	F	629293	Pollicipedidae
0	13	0	G	36136	Pollicipes
0	13	13	S	41117	Pollicipes pollicipes
0	2	0	C1	6830	Copepoda
0	2	0	C2	116569	Neocopepoda
0	2	0	C3	116570	Gymnoplea
0	2	0	O	6833	Calanoida
0	2	0	F	88013	Temoridae
0	2	0	G	88014	Eurytemora
0	2	2	S	88015	Eurytemora affinis
0	2	0	C	6658	Branchiopoda
0	2	0	C1	116557	Phyllopoda
0	2	0	O	84337	Diplostraca
0	2	0	O1	6665	Cladocera
0	2	0	O2	116561	Anomopoda
0	2	0	F	77658	Daphniidae
0	2	0	G	6668	Daphnia
0	2	2	S	35525	Daphnia magna
1.23	4577	10	P1	6843	Chelicerata
1.23	4552	21	C	6854	Arachnida
1.18	4382	0	O	6893	Araneae
1.18	4382	0	O1	6905	Araneomorphae
1.18	4382	14	O2	74971	Entelegynae
1.16	4301	0	O3	74974	Orbiculariae
1.16	4301	0	O4	74975	Araneoidea
1.16	4301	0	F	34643	Theridiidae
1.16	4301	0	G	449632	Parasteatoda
1.16	4301	4301	S	114398	Parasteatoda tepidariorum
0.02	67	0	O3	175332	Eresoidea
0.02	67	0	F	175333	Eresidae
0.02	67	0	G	175340	Stegodyphus
0.02	67	67	S	202533	Stegodyphus dumicola
0.04	137	0	C1	6933	Acari
0.04	136	4	C2	6934	Parasitiformes
0.03	122	0	O	6935	Ixodida
0.03	122	0	O1	297308	Ixodoidea
0.03	122	5	F	6939	Ixodidae
0.03	108	4	F1	426437	Rhipicephalinae
0.03	97	13	G	34630	Rhipicephalus
0.02	57	0	G1	426455	Rhipicephalus
0.02	57	0	G2	578835	Rhipicephalus sanguineus group
0.02	57	57	S	34632	Rhipicephalus sanguineus
0.01	27	0	G1	6940	Boophilus
0.01	27	27	S	6941	Rhipicephalus microplus
0	7	0	G	34619	Dermacentor
0	7	7	S	543639	Dermacentor silvarum
0	9	0	F1	426442	Ixodinae
0	9	0	G	6944	Ixodes
0	9	9	S	6945	Ixodes scapularis
0	10	0	O	34634	Mesostigmata
0	10	0	O1	281668	Monogynaspida
0	10	0	O2	1723665	Gamasina
0	9	0	O3	1253825	Phytoseioidea
0	9	0	F	34636	Phytoseiidae
0	9	0	F1	425253	Typhlodrominae
0	9	0	G	1933192	Galendromus
0	9	9	S	34638	Galendromus occidentalis
0	1	0	O3	41438	Dermanyssoidea
0	1	0	F	109261	Varroidae
0	1	0	G	62624	Varroa
0	1	1	S	62625	Varroa jacobsoni
0	1	0	C2	6946	Acariformes
0	1	0	O	83137	Sarcoptiformes
0	1	0	O1	6951	Astigmata
0	1	0	O2	223472	Psoroptidia
0	1	0	O3	83163	Analgoidea
0	1	0	F	6952	Pyroglyphidae
0	1	0	F1	474036	Dermatophagoidinae
0	1	0	G	6953	Dermatophagoides
0	1	1	S	6956	Dermatophagoides pteronyssinus
0	12	0	O	6855	Scorpiones
0	12	0	O1	259437	Buthida
0	12	0	O2	70336	Buthoidea
0	12	0	F	6856	Buthidae
0	12	0	G	6875	Centruroides
0	12	12	S	218467	Centruroides sculpturatus
0	15	0	C	6844	Merostomata
0	15	0	O	6845	Xiphosura
0	15	0	F	6846	Limulidae
0	15	0	G	6849	Limulus
0	15	15	S	6850	Limulus polyphemus
0	8	0	K5	1215728	Scalidophora
0	8	0	P	33467	Priapulida
0	8	0	C	2082883	Priapulimorpha
0	8	0	O	2082909	Priapulimorphida
0	8	0	F	37891	Priapulidae
0	8	0	G	37847	Priapulus
0	8	8	S	37621	Priapulus caudatus
0	1	0	P	6231	Nematoda
0	1	0	C	119089	Chromadorea
0	1	1	O	6236	Rhabditida
0	13	0	K3	33511	Deuterostomia
0	9	0	P	7711	Chordata
0	9	0	P1	7735	Cephalochordata
0	9	0	C	2682552	Leptocardii
0	9	0	O	2682553	Amphioxiformes
0	9	0	F	7736	Branchiostomidae
0	9	0	G	7737	Branchiostoma
0	8	8	S	7741	Branchiostoma belcheri
0	1	1	S	7739	Branchiostoma floridae
0	3	0	P	7586	Echinodermata
0	2	0	P1	133551	Eleutherozoa
0	2	0	P2	7624	Echinozoa
0	2	0	C	7625	Echinoidea
0	2	0	C1	7638	Euechinoidea
0	2	0	C2	7674	Echinacea
0	2	0	O	2785018	Camarodonta
0	2	0	O1	7675	Echinidea
0	2	0	F	31181	Strongylocentrotidae
0	2	0	G	7664	Strongylocentrotus
0	2	2	S	7668	Strongylocentrotus purpuratus
0	1	0	P1	133550	Pelmatozoa
0	1	0	C	35069	Crinoidea
0	1	0	C1	35070	Articulata
0	1	0	O	7581	Comatulida
0	1	0	F	106121	Comatulidae
0	1	0	F1	1529449	Comatulinae
0	1	0	G	1529434	Anneissia
0	1	1	S	1529436	Anneissia japonica
0	1	0	P	10219	Hemichordata
0	1	0	C	10220	Enteropneusta
0	1	0	F	10221	Harrimaniidae
0	1	0	G	10222	Saccoglossus
0	1	1	S	10224	Saccoglossus kowalevskii
0	11	0	P	6073	Cnidaria
0	9	0	C	6101	Anthozoa
0	9	0	C1	6102	Hexacorallia
0	5	0	O	6125	Scleractinia
0	3	0	O1	123757	Astrocoeniina
0	2	0	F	46729	Pocilloporidae
0	2	0	G	50428	Stylophora
0	2	2	S	50429	Stylophora pistillata
0	1	0	F	6126	Acroporidae
0	1	0	G	6127	Acropora
0	1	1	S	45264	Acropora millepora
0	2	0	O1	123760	Faviina
0	2	0	F	46736	Merulinidae
0	2	0	G	1920453	Orbicella
0	2	2	S	48498	Orbicella faveolata
0	4	0	O	6103	Actiniaria
0	3	0	F	42822	Actiniidae
0	3	0	G	6104	Actinia
0	3	3	S	6105	Actinia tenebrosa
0	1	0	F	45349	Edwardsiidae
0	1	0	G	45350	Nematostella
0	1	1	S	45351	Nematostella vectensis
0	2	0	C	6074	Hydrozoa
0	2	0	C1	37516	Hydroidolina
0	2	0	O	406427	Anthoathecata
0	2	0	O1	1612408	Aplanulata
0	2	0	F	6080	Hydridae
0	2	0	G	6083	Hydra
0	2	2	S	6087	Hydra vulgaris
0	1	0	P	6040	Porifera
0	1	0	C	6042	Demospongiae
0	1	0	C1	1779146	Heteroscleromorpha
0	1	0	O	6049	Haplosclerida
0	1	0	F	178475	Niphatidae
0	1	0	G	178513	Amphimedon
0	1	1	S	400682	Amphimedon queenslandica
0	9	0	K	4751	Fungi
0	9	0	K1	451864	Dikarya
0	8	0	P	4890	Ascomycota
0	8	0	P1	716545	saccharomyceta
0	5	0	P2	147538	Pezizomycotina
0	5	0	P3	716546	leotiomyceta
0	4	0	P4	715989	sordariomyceta
0	3	0	C	147550	Sordariomycetes
0	2	0	C1	222543	Hypocreomycetidae
0	1	0	O	5125	Hypocreales
0	1	0	F	110618	Nectriaceae
0	1	0	G	5506	Fusarium
0	1	0	G1	171631	Fusarium oxysporum species complex
0	1	0	S	5507	Fusarium oxysporum
0	1	0	S1	59765	Fusarium oxysporum f. sp. lycopersici
0	1	1	S2	426428	Fusarium oxysporum f. sp. lycopersici 4287
0	1	0	O	1028384	Glomerellales
0	1	0	F	681950	Glomerellaceae
0	1	0	G	5455	Colletotrichum
0	1	0	G1	2707350	Colletotrichum destructivum species complex
0	1	0	S	80884	Colletotrichum higginsianum
0	1	1	S1	759273	Colletotrichum higginsianum IMI 349063
0	1	0	C1	222544	Sordariomycetidae
0	1	0	O	639021	Magnaporthales
0	1	0	F	2528436	Pyriculariaceae
0	1	0	G	48558	Pyricularia
0	1	1	S	1578925	Pyricularia pennisetigena
0	1	0	C	147548	Leotiomycetes
0	1	0	O	5178	Helotiales
0	1	0	F	28983	Sclerotiniaceae
0	1	0	G	33196	Botrytis
0	1	0	S	40559	Botrytis cinerea
0	1	1	S1	332648	Botrytis cinerea B05.10
0	1	0	P4	715962	dothideomyceta
0	1	0	C	147541	Dothideomycetes
0	1	0	C1	451867	Dothideomycetidae
0	1	0	O	2726947	Mycosphaerellales
0	1	0	F	93133	Mycosphaerellaceae
0	1	0	G	1047167	Zymoseptoria
0	1	0	S	1047171	Zymoseptoria tritici
0	1	1	S1	336722	Zymoseptoria tritici IPO323
0	3	0	P2	147537	Saccharomycotina
0	3	0	C	4891	Saccharomycetes
0	3	1	O	4892	Saccharomycetales
0	1	1	F	4893	Saccharomycetaceae
0	1	0	F	34353	Dipodascaceae
0	1	0	G	4951	Yarrowia
0	1	0	S	4952	Yarrowia lipolytica
0	1	1	S1	284591	Yarrowia lipolytica CLIB122
0	1	0	P	5204	Basidiomycota
0	1	0	P1	452284	Ustilaginomycotina
0	1	0	C	5257	Ustilaginomycetes
0	1	0	O	5267	Ustilaginales
0	1	0	F	5268	Ustilaginaceae
0	1	0	G	63265	Sporisorium
0	1	1	S	280036	Sporisorium graminicola
0	1	0	C	28009	Choanoflagellata
0	1	0	O	1924738	Craspedida
0	1	0	F	81529	Salpingoecidae
0	1	0	G	86017	Salpingoeca
0	1	1	S	946362	Salpingoeca rosetta
0	1	0	C	2687318	Filasterea
0	1	0	G	192874	Capsaspora
0	1	0	S	192875	Capsaspora owczarzaki
0	1	1	S1	595528	Capsaspora owczarzaki ATCC 30864
0.31	1141	210	D	2	Bacteria
0.11	403	31	P	1224	Proteobacteria
0.08	293	25	C	1236	Gammaproteobacteria
0.06	226	22	O	91347	Enterobacterales
0.03	125	6	F	543	Enterobacteriaceae
0.02	79	8	G	570	Klebsiella
0.02	71	71	S	571	Klebsiella oxytoca
0	18	11	G	547	Enterobacter
0	7	5	G1	354276	Enterobacter cloacae complex
0	2	1	S	550	Enterobacter cloacae
0	1	0	S1	69219	Enterobacter cloacae subsp. dissolvens
0	1	1	S2	1104326	Enterobacter cloacae subsp. dissolvens SDM
0	12	11	G	544	Citrobacter
0	1	1	S	35703	Citrobacter amalonaticus
0	6	0	G	561	Escherichia
0	6	6	S	562	Escherichia coli
0	4	0	G	579	Kluyvera
0	4	4	S	2774055	Kluyvera genomosp. 3
0.02	69	1	F	1903414	Morganellaceae
0.01	42	38	G	583	Proteus
0	3	3	S	585	Proteus vulgaris
0	1	1	S	626774	Proteus cibarius
0.01	26	0	G	581	Morganella
0.01	26	26	S	582	Morganella morganii
0	7	6	F	1903416	Budviciaceae
0	1	0	G	82984	Pragia
0	1	0	G1	2629891	unclassified Pragia
0	1	1	S	2498113	Pragia sp. CF-458
0	2	0	F	1903409	Erwiniaceae
0	1	0	G	551	Erwinia
0	1	1	S	55211	Erwinia persicina
0	1	0	G	53335	Pantoea
0	1	1	S	553	Pantoea ananatis
0	1	0	F	1903411	Yersiniaceae
0	1	0	G	629	Yersinia
0	1	1	S	29486	Yersinia ruckeri
0.01	20	0	O	135614	Xanthomonadales
0.01	20	1	F	32033	Xanthomonadaceae
0	17	0	G	83614	Luteimonas
0	17	17	S	1176533	Luteimonas granuli
0	1	0	G	68	Lysobacter
0	1	1	S	1605891	Lysobacter maris
0	1	0	G	40323	Stenotrophomonas
0	1	1	S	128780	Stenotrophomonas acidaminiphila
0	14	0	O	72274	Pseudomonadales
0	8	0	F	468	Moraxellaceae
0	8	1	G	469	Acinetobacter
0	5	5	S	106648	Acinetobacter bereziniae
0	2	1	S	52133	Acinetobacter venetianus
0	1	1	S1	1197884	Acinetobacter venetianus VE-C3
0	6	1	F	135621	Pseudomonadaceae
0	4	1	G	286	Pseudomonas
0	1	0	G1	196821	unclassified Pseudomonas
0	1	1	S	1758730	Pseudomonas sp. BIOMIG1BAC
0	1	1	S	95300	Pseudomonas vancouverensis
0	1	0	G1	136841	Pseudomonas aeruginosa group
0	1	1	S	287	Pseudomonas aeruginosa
0	1	0	G	2758906	Entomomonas
0	1	1	S	2213226	Entomomonas moraniae
0	4	0	O	1240482	Orbales
0	4	0	F	1240483	Orbaceae
0	4	0	G	743714	Orbus
0	4	0	G1	2646913	unclassified Orbus
0	4	4	S	1635327	Orbus sp. IPMB12
0	1	0	O	135619	Oceanospirillales
0	1	0	F	449732	Litoricolaceae
0	1	0	G	418700	Litoricola
0	1	1	S	418701	Litoricola lipolytica
0	1	0	O	135622	Alteromonadales
0	1	0	F	267894	Psychromonadaceae
0	1	0	G	67572	Psychromonas
0	1	0	G1	2614957	unclassified Psychromonas
0	1	1	S	314282	Psychromonas sp. CNPT3
0	1	0	O	135623	Vibrionales
0	1	0	F	641	Vibrionaceae
0	1	0	G	662	Vibrio
0	1	1	S	190893	Vibrio coralliilyticus
0	1	0	O	135624	Aeromonadales
0	1	0	F	84642	Aeromonadaceae
0	1	1	G	642	Aeromonas
0.01	35	0	C	28216	Betaproteobacteria
0.01	29	1	O	80840	Burkholderiales
0	15	0	F	119060	Burkholderiaceae
0	5	0	G	32008	Burkholderia
0	4	0	G1	111527	pseudomallei group
0	4	4	S	28450	Burkholderia pseudomallei
0	1	0	G1	87882	Burkholderia cepacia complex
0	1	1	S	101571	Burkholderia ubonensis
0	5	0	G	106589	Cupriavidus
0	5	5	S	164546	Cupriavidus taiwanensis
0	2	0	G	93217	Pandoraea
0	2	2	S	93220	Pandoraea pnomenusa
0	2	0	G	1822464	Paraburkholderia
0	1	1	S	169430	Paraburkholderia hospita
0	1	0	S	261302	Paraburkholderia phytofirmans
0	1	1	S1	398527	Paraburkholderia phytofirmans PsJN
0	1	1	G	44013	Polynucleobacter
0	10	2	F	80864	Comamonadaceae
0	2	1	G	283	Comamonas
0	1	0	G1	2638500	unclassified Comamonas
0	1	1	S	2597701	Comamonas sp. NLF-7-7
0	2	0	G	238749	Diaphorobacter
0	1	1	S	1715720	Diaphorobacter ruginosibacter
0	1	0	G1	2649760	unclassified Diaphorobacter
0	1	1	S	2714924	Diaphorobacter sp. HDW4A
0	1	0	G	34072	Variovorax
0	1	0	G1	663243	unclassified Variovorax
0	1	1	S	2762322	Variovorax sp. PAMC26660
0	1	0	G	80865	Delftia
0	1	1	S	80866	Delftia acidovorans
0	1	0	G	665874	Limnohabitans
0	1	0	G1	2626134	unclassified Limnohabitans
0	1	1	S	1678128	Limnohabitans sp. 63ED37-2
0	1	0	G	364316	Verminephrobacter
0	1	0	S	364317	Verminephrobacter eiseniae
0	1	1	S1	391735	Verminephrobacter eiseniae EF01-2
0	2	0	F	75682	Oxalobacteraceae
0	2	0	G	963	Herbaspirillum
0	1	1	S	92645	Herbaspirillum frisingense
0	1	0	S	341045	Herbaspirillum hiltneri
0	1	1	S1	1262470	Herbaspirillum hiltneri N3
0	1	0	F	506	Alcaligenaceae
0	1	0	G	517	Bordetella
0	1	0	G1	2630031	unclassified Bordetella
0	1	1	S	1697043	Bordetella sp. H567
0	6	1	O	206351	Neisseriales
0	4	2	F	481	Neisseriaceae
0	1	0	G	59	Vitreoscilla
0	1	0	G1	2627922	unclassified Vitreoscilla
0	1	1	S	96942	Vitreoscilla sp. C1
0	1	1	G	482	Neisseria
0	1	0	F	1499392	Chromobacteriaceae
0	1	0	F1	90153	Chromobacterium group
0	1	0	G	535	Chromobacterium
0	1	1	S	536	Chromobacterium violaceum
0.01	26	0	P1	68525	delta/epsilon subdivisions
0.01	25	0	C	28221	Deltaproteobacteria
0.01	25	1	O	29	Myxococcales
0.01	21	0	O1	80811	Cystobacterineae
0.01	19	0	F	31	Myxococcaceae
0.01	19	0	G	83461	Corallococcus
0.01	19	0	S	35	Corallococcus macrosporus
0.01	19	19	S1	1189310	Myxococcus macrosporus DSM 14697
0	1	0	F	39	Archangiaceae
0	1	0	G	47	Archangium
0	1	1	S	48	Archangium gephyra
0	1	0	F	1524215	Anaeromyxobacteraceae
0	1	0	G	161492	Anaeromyxobacter
0	1	0	S	161493	Anaeromyxobacter dehalogenans
0	1	1	S1	290397	Anaeromyxobacter dehalogenans 2CP-C
0	2	0	O1	80812	Sorangiineae
0	1	0	F	49	Polyangiaceae
0	1	0	G	39643	Sorangium
0	1	1	S	56	Sorangium cellulosum
0	1	0	F	1524216	Labilitrichaceae
0	1	0	G	1524217	Labilithrix
0	1	1	S	1391654	Labilithrix luteola
0	1	0	O1	224462	Nannocystineae
0	1	0	F	224464	Kofleriaceae
0	1	0	G	162027	Haliangium
0	1	0	S	80816	Haliangium ochraceum
0	1	1	S1	502025	Haliangium ochraceum DSM 14365
0	1	0	C	29547	Epsilonproteobacteria
0	1	0	O	213849	Campylobacterales
0	1	0	F	72294	Campylobacteraceae
0	1	0	F1	2321108	Arcobacter group
0	1	0	G	28196	Arcobacter
0	1	1	S	28197	Arcobacter butzleri
0	18	2	C	28211	Alphaproteobacteria
0	9	1	O	356	Rhizobiales
0	3	0	F	69277	Phyllobacteriaceae
0	3	0	G	68287	Mesorhizobium
0	3	0	G1	325217	unclassified Mesorhizobium
0	3	3	S	2082387	Mesorhizobium sp. Pch-S
0	1	0	F	41294	Bradyrhizobiaceae
0	1	0	G	1033	Afipia
0	1	0	G1	2642050	unclassified Afipia
0	1	1	S	1882747	Afipia sp. GAS231
0	1	0	O1	119042	Rhizobiales incertae sedis
0	1	0	G	573657	Candidatus Hodgkinia
0	1	1	S	573658	Candidatus Hodgkinia cicadicola
0	1	0	F	119045	Methylobacteriaceae
0	1	0	G	407	Methylobacterium
0	1	0	G1	2615210	unclassified Methylobacterium
0	1	1	S	1479019	Methylobacterium sp. C1
0	1	0	F	255475	Aurantimonadaceae
0	1	0	G	414371	Aureimonas
0	1	0	G1	2615206	unclassified Aureimonas
0	1	1	S	1349819	Aureimonas sp. AU20
0	1	0	F	335928	Xanthobacteraceae
0	1	0	G	6	Azorhizobium
0	1	0	S	7	Azorhizobium caulinodans
0	1	1	S1	438753	Azorhizobium caulinodans ORS 571
0	3	0	O	204441	Rhodospirillales
0	3	0	F	41295	Rhodospirillaceae
0	3	0	G	191	Azospirillum
0	2	0	G1	2630922	unclassified Azospirillum
0	2	2	S	664962	Azospirillum sp. TSH58
0	1	1	S	528244	Azospirillum thiophilum
0	2	0	O	204455	Rhodobacterales
0	2	0	F	31989	Rhodobacteraceae
0	1	1	G	265	Paracoccus
0	1	0	G	1855413	Brevirhabdus
0	1	1	S	1267768	Brevirhabdus pacifica
0	1	0	O	204457	Sphingomonadales
0	1	0	F	41297	Sphingomonadaceae
0	1	0	G	165695	Sphingobium
0	1	1	S	120107	Sphingobium cloacae
0	1	0	O	204458	Caulobacterales
0	1	0	F	76892	Caulobacteraceae
0	1	0	G	41275	Brevundimonas
0	1	1	S	41276	Brevundimonas vesicularis
0.08	307	9	D1	1783272	Terrabacteria group
0.06	237	3	P	201174	Actinobacteria
0.06	234	58	C	1760	Actinobacteria
0.03	127	0	O	85011	Streptomycetales
0.03	127	53	F	2062	Streptomycetaceae
0.02	74	34	G	1883	Streptomyces
0.01	20	4	G1	2593676	unclassified Streptomyces
0	4	4	S	2751189	Streptomyces sp. NEAU-sy36
0	1	1	S	2692235	Streptomyces sp. GF20
0	1	1	S	1736046	Streptomyces sp. SM18
0	1	1	S	2721244	Streptomyces sp. RPA4-2
0	1	1	S	2721246	Streptomyces sp. S1D4-11
0	1	1	S	1495638	Streptomyces sp. M56
0	1	1	S	2705439	Streptomyces sp. S4.7
0	1	1	S	2059884	Streptomyces sp. CMB-StM0423
0	1	1	S	2203204	Streptomyces sp. WAC 01438
0	1	1	S	1882757	Streptomyces sp. 3214.6
0	1	1	S	646637	Streptomyces sp. M2
0	1	1	S	1972846	Streptomyces sp. Sge12
0	1	1	S	355249	Streptomyces sp. Tu6071
0	5	5	S	47763	Streptomyces lydicus
0	2	0	S	1038928	Streptomyces xinghaiensis
0	2	2	S1	1038929	Streptomyces xinghaiensis S187
0	2	2	S	68209	Streptomyces globosus
0	1	1	S	68210	Streptomyces glomeroaurantiacus
0	1	1	S	1690221	Streptomyces spongiicola
0	1	1	S	1176198	Streptomyces harbinensis
0	1	1	S	67345	Streptomyces prasinus
0	1	0	S	1930	Streptomyces scabiei
0	1	1	S1	680198	Streptomyces scabiei 87.22
0	1	1	S	38300	Streptomyces pristinaespiralis
0	1	1	S	73044	Streptomyces seoulensis
0	1	1	S	2686304	Streptomyces broussonetiae
0	1	1	S	1905	Streptomyces exfoliatus
0	1	1	S	1890	Streptomyces antibioticus
0	1	1	S	362257	Streptomyces vietnamensis
0.01	28	8	O	85007	Corynebacteriales
0	7	0	F	1653	Corynebacteriaceae
0	7	1	G	1716	Corynebacterium
0	3	0	S	1727	Corynebacterium variabile
0	3	3	S1	858619	Corynebacterium variabile DSM 44702
0	1	1	S	161895	Corynebacterium phocae
0	1	0	S	160386	Corynebacterium casei
0	1	1	S1	1285583	Corynebacterium casei LMG S-19264
0	1	0	S	1404244	Corynebacterium glyciniphilum
0	1	1	S1	1404245	Corynebacterium glyciniphilum AJ 3170
0	6	0	F	85028	Tsukamurellaceae
0	6	5	G	2060	Tsukamurella
0	1	1	S	57704	Tsukamurella tyrosinosolvens
0	4	1	F	1762	Mycobacteriaceae
0	2	0	G	670516	Mycobacteroides
0	2	2	S	36809	Mycobacteroides abscessus
0	1	0	G	1763	Mycobacterium
0	1	0	G1	2642494	unclassified Mycobacterium
0	1	1	S	1682113	Mycobacterium sp. YC-RL4
0	1	0	F	85025	Nocardiaceae
0	1	0	G	1817	Nocardia
0	1	1	S	455432	Nocardia terpenica
0	1	0	F	85026	Gordoniaceae
0	1	1	G	2053	Gordonia
0	1	0	F	85029	Dietziaceae
0	1	0	G	37914	Dietzia
0	1	1	S	546160	Dietzia lutea
0	9	1	O	85006	Micrococcales
0	3	0	F	85016	Cellulomonadaceae
0	3	0	G	1707	Cellulomonas
0	2	0	G1	2620175	unclassified Cellulomonas
0	1	1	S	2591145	Cellulomonas sp. Y8
0	1	1	S	2654191	Cellulomonas sp. JZ18
0	1	0	S	11	Cellulomonas gilvus
0	1	1	S1	593907	Cellulomonas gilvus ATCC 13127
0	2	1	F	85023	Microbacteriaceae
0	1	0	G	33877	Agromyces
0	1	0	G1	2639701	unclassified Agromyces
0	1	1	S	2585717	Agromyces sp. HY052
0	1	0	F	85019	Brevibacteriaceae
0	1	1	G	1696	Brevibacterium
0	1	0	F	85020	Dermabacteraceae
0	1	0	G	43668	Brachybacterium
0	1	1	S	1331682	Brachybacterium ginsengisoli
0	1	0	F	1331736	Ruaniaceae
0	1	0	G	1331737	Haloactinobacterium
0	1	0	G1	2624404	unclassified Haloactinobacterium
0	1	1	S	2675754	Haloactinobacterium sp. HY164
0	4	0	O	85009	Propionibacteriales
0	3	0	F	31957	Propionibacteriaceae
0	2	0	G	1912216	Cutibacterium
0	1	1	S	1747	Cutibacterium acnes
0	1	1	S	33011	Cutibacterium granulosum
0	1	1	G	72763	Tessaracoccus
0	1	0	F	85015	Nocardioidaceae
0	1	0	G	1839	Nocardioides
0	1	1	S	2589074	Nocardioides sambongensis
0	2	0	O	85008	Micromonosporales
0	2	0	F	28056	Micromonosporaceae
0	2	0	G	907364	Phytohabitans
0	1	1	S	624315	Phytohabitans suffuscus
0	1	1	S	1076124	Phytohabitans flavus
0	2	0	O	85012	Streptosporangiales
0	2	0	F	2012	Thermomonosporaceae
0	1	0	G	1988	Actinomadura
0	1	0	G1	2626254	unclassified Actinomadura
0	1	1	S	2742128	Actinomadura sp. NAK00032
0	1	0	G	2019	Thermomonospora
0	1	0	S	2020	Thermomonospora curvata
0	1	1	S1	471852	Thermomonospora curvata DSM 43183
0	2	0	O	2037	Actinomycetales
0	2	0	F	2049	Actinomycetaceae
0	2	0	G	1654	Actinomyces
0	1	1	S	1659	Actinomyces israelii
0	1	0	G1	2609248	unclassified Actinomyces
0	1	1	S	2321394	Actinomyces sp. 2129
0	1	0	O	85004	Bifidobacteriales
0	1	0	F	31953	Bifidobacteriaceae
0	1	0	G	1678	Bifidobacterium
0	1	1	S	216816	Bifidobacterium longum
0	1	0	O	85010	Pseudonocardiales
0	1	0	F	2070	Pseudonocardiaceae
0	1	0	G	1851	Saccharomonospora
0	1	0	S	40989	Saccharomonospora cyanea
0	1	1	S1	882082	Saccharomonospora cyanea NA-134
0.01	50	3	P	1239	Firmicutes
0.01	42	0	C	91061	Bacilli
0.01	40	0	O	186826	Lactobacillales
0	17	0	F	81852	Enterococcaceae
0	17	0	G	1350	Enterococcus
0	14	14	S	1351	Enterococcus faecalis
0	1	1	S	33945	Enterococcus avium
0	1	1	S	53345	Enterococcus durans
0	1	1	S	2005703	Enterococcus wangshanyuanii
0	8	0	F	1300	Streptococcaceae
0	7	1	G	1357	Lactococcus
0	6	6	S	1363	Lactococcus garvieae
0	1	0	G	1301	Streptococcus
0	1	0	G1	119603	Streptococcus dysgalactiae group
0	1	1	S	1334	Streptococcus dysgalactiae
0	8	0	F	81850	Leuconostocaceae
0	8	0	G	46255	Weissella
0	7	7	S	759620	Weissella ceti
0	1	1	S	137591	Weissella cibaria
0	6	0	F	33958	Lactobacillaceae
0	4	0	G	2767886	Levilactobacillus
0	4	4	S	1580	Lactobacillus brevis
0	1	0	G	2767842	Lactiplantibacillus
0	1	1	S	1590	Lactiplantibacillus plantarum
0	1	0	G	2767885	Latilactobacillus
0	1	1	S	1599	Lactobacillus sakei
0	1	0	F	186828	Carnobacteriaceae
0	1	1	G	2747	Carnobacterium
0	2	0	O	1385	Bacillales
0	1	0	F	90964	Staphylococcaceae
0	1	0	G	1279	Staphylococcus
0	1	1	S	1296	Staphylococcus sciuri
0	1	0	F	186817	Bacillaceae
0	1	0	G	400634	Lysinibacillus
0	1	0	G1	2636778	unclassified Lysinibacillus
0	1	1	S	2072025	Lysinibacillus sp. YS11
0	4	0	C	186801	Clostridia
0	3	2	O	186802	Clostridiales
0	1	0	F	186803	Lachnospiraceae
0	1	1	G	698776	Cellulosilyticum
0	1	0	O	53433	Halanaerobiales
0	1	0	F	53434	Halobacteroidaceae
0	1	0	G	28186	Acetohalobium
0	1	0	S	28187	Acetohalobium arabaticum
0	1	1	S1	574087	Acetohalobium arabaticum DSM 5501
0	1	0	C	909932	Negativicutes
0	1	0	O	1843488	Acidaminococcales
0	1	0	F	909930	Acidaminococcaceae
0	1	0	G	33024	Phascolarctobacterium
0	1	1	S	33025	Phascolarctobacterium faecium
0	6	0	P	1297	Deinococcus-Thermus
0	6	0	C	188787	Deinococci
0	6	0	O	118964	Deinococcales
0	6	0	F	183710	Deinococcaceae
0	6	0	G	1298	Deinococcus
0	4	0	G1	2623546	unclassified Deinococcus
0	4	4	S	2080419	Deinococcus sp. NW-56
0	1	0	S	502394	Deinococcus gobiensis
0	1	1	S1	745776	Deinococcus gobiensis I-0
0	1	1	S	1211322	Deinococcus metallilatus
0	3	0	D2	1798711	Cyanobacteria/Melainabacteria group
0	3	0	P	1117	Cyanobacteria
0	3	0	O	1161	Nostocales
0	3	0	F	1162	Nostocaceae
0	3	0	G	1177	Nostoc
0	3	0	G1	2593658	unclassified Nostoc
0	3	3	S	2576903	Nostoc sp. C057
0	2	0	P	200795	Chloroflexi
0	2	0	C	1382928	Ardenticatenia
0	2	0	O	1382929	Ardenticatenales
0	2	0	F	1382930	Ardenticatenaceae
0	2	0	G	1988031	Candidatus Promineofilum
0	2	2	S	1806508	Candidatus Promineofilum breve
0.05	201	0	P	32066	Fusobacteria
0.05	201	0	C	203490	Fusobacteriia
0.05	201	0	O	203491	Fusobacteriales
0.05	201	1	F	203492	Fusobacteriaceae
0.05	200	58	G	848	Fusobacterium
0.03	120	120	S	856	Fusobacterium varium
0.01	22	15	S	861	Fusobacterium ulcerans
0	7	7	S1	469617	Fusobacterium ulcerans ATCC 49185
0	18	0	D1	1783270	FCB group
0	18	0	D2	68336	Bacteroidetes/Chlorobi group
0	18	2	P	976	Bacteroidetes
0	7	0	C	117743	Flavobacteriia
0	7	0	O	200644	Flavobacteriales
0	4	0	F	2762318	Weeksellaceae
0	1	1	G	59734	Empedobacter
0	1	0	G	501783	Cloacibacterium
0	1	1	S	237258	Cloacibacterium normanense
0	1	1	G	1778601	Apibacter
0	1	1	F1	2782232	Chryseobacterium group
0	3	1	F	49546	Flavobacteriaceae
0	1	0	G	76831	Myroides
0	1	1	S	480520	Myroides profundi
0	1	0	G	104267	Tenacibaculum
0	1	0	G1	2635139	unclassified Tenacibaculum
0	1	1	S	2358479	Tenacibaculum sp. DSM 106434
0	6	0	C	200643	Bacteroidia
0	6	1	O	171549	Bacteroidales
0	3	0	F	815	Bacteroidaceae
0	3	0	G	816	Bacteroides
0	1	1	S	818	Bacteroides thetaiotaomicron
0	1	1	S	28113	Bacteroides heparinolyticus
0	1	0	G1	2646097	unclassified Bacteroides
0	1	1	S	2763022	Bacteroides sp. M10
0	1	0	F	171550	Rikenellaceae
0	1	0	G	239759	Alistipes
0	1	1	S	2364787	Alistipes megaguti
0	1	0	F	1853231	Odoribacteraceae
0	1	0	G	283168	Odoribacter
0	1	1	S	28118	Odoribacter splanchnicus
0	3	0	C	117747	Sphingobacteriia
0	3	0	O	200666	Sphingobacteriales
0	3	0	F	84566	Sphingobacteriaceae
0	3	0	G	28453	Sphingobacterium
0	2	2	S	1010	Sphingobacterium mizutaii
0	1	1	S	28454	Sphingobacterium multivorum
0	1	0	D1	1783257	PVC group
0	1	0	P	74201	Verrucomicrobia
0	1	0	C	414999	Opitutae
0	1	0	O	415000	Opitutales
0	1	0	F	134623	Opitutaceae
0	1	0	G	1961799	Lacunisphaera
0	1	1	S	1838286	Lacunisphaera limnophila
0	1	0	P	200918	Thermotogae
0	1	0	C	188708	Thermotogae
0	1	0	O	2419	Thermotogales
0	1	0	F	188709	Thermotogaceae
0	1	0	G	2335	Thermotoga
0	1	0	S	1508419	Thermotoga caldifontis
0	1	1	S1	1408159	Thermotoga caldifontis AZM44c09
0	4	0	D	2157	Archaea
0	4	0	P	28890	Euryarchaeota
0	4	0	P1	2290931	Stenosarchaea group
0	4	0	C	183963	Halobacteria
0	3	0	O	2235	Halobacteriales
0	3	0	F	2236	Halobacteriaceae
0	2	0	G	2239	Halobacterium
0	2	2	S	2242	Halobacterium salinarum
0	1	0	G	1843185	Halostella
0	1	1	S	2583824	Halostella pelagica
0	1	0	O	1644060	Natrialbales
0	1	0	F	1644061	Natrialbaceae
0	1	0	G	88723	Natrinema
0	1	0	S	69525	Natrinema pellirubrum
0	1	1	S1	797303	Natrinema pellirubrum DSM 15624
0.69	2578	0	D	10239	Viruses
0.69	2576	0	D1	2731342	Monodnaviria
0.69	2576	0	K	2732092	Shotokuvirae
0.69	2576	0	P	2732415	Cossaviricota
0.69	2576	0	C	2732422	Quintoviricetes
0.69	2576	0	O	2732534	Piccovirales
0.69	2576	0	F	10780	Parvoviridae
0.69	2576	0	F1	40120	Densovirinae
0.69	2576	0	G	2733229	Scindoambidensovirus
0.69	2576	0	S	2745121	Orthopteran scindoambidensovirus 1
0.69	2576	2576	S1	185639	Acheta domestica densovirus
0	1	0	D1	2732004	Varidnaviria
0	1	0	K	2732005	Bamfordvirae
0	1	0	P	2732007	Nucleocytoviricota
0	1	0	C	2732523	Megaviricetes
0	1	0	O	2732555	Pimascovirales
0	1	0	F	10486	Iridoviridae
0	1	0	F1	2017757	Betairidovirinae
0	1	0	G	10487	Iridovirus
0	1	1	S	176652	Invertebrate iridescent virus 6
0	1	0	F	10442	Baculoviridae
0	1	0	G	558016	Alphabaculovirus
0	1	1	S	10449	Lymantria dispar multiple nucleopolyhedrovirus

## Sheet: Kraken2-S3
84.39	155328	155328	U	0	unclassified
15.61	28739	34	R	1	root
15.48	28493	731	R1	131567	cellular organisms
14.03	25828	0	D	2759	Eukaryota
14.03	25828	123	D1	33154	Opisthokonta
13.96	25700	57	K	33208	Metazoa
13.93	25643	389	K1	6072	Eumetazoa
13.72	25250	1070	K2	33213	Bilateria
13.13	24177	10461	K3	33317	Protostomia
3.89	7155	137	K4	1206794	Ecdysozoa
3.81	7017	0	K5	88770	Panarthropoda
3.81	7017	1156	P	6656	Arthropoda
1.88	3464	0	P1	197563	Mandibulata
1.88	3464	775	P2	197562	Pancrustacea
1.44	2649	19	P3	6960	Hexapoda
1.43	2630	0	C	50557	Insecta
1.43	2630	0	C1	85512	Dicondylia
1.43	2630	0	C2	7496	Pterygota
1.43	2630	587	C3	33340	Neoptera
1.04	1919	1011	C4	33392	Holometabola
0.37	680	78	O	7147	Diptera
0.32	584	16	O1	7203	Brachycera
0.31	568	0	O2	43733	Muscomorpha
0.31	568	0	O3	480118	Eremoneura
0.31	568	0	O4	480117	Cyclorrhapha
0.31	568	119	O5	43738	Schizophora
0.23	419	99	O6	43741	Acalyptratae
0.16	303	0	O7	43746	Ephydroidea
0.16	303	0	F	7214	Drosophilidae
0.16	303	12	F1	43845	Drosophilinae
0.16	289	0	F2	46877	Drosophilini
0.16	289	146	G	7215	Drosophila
0.04	82	23	G1	32341	Sophophora
0.02	33	1	G2	32355	obscura group
0.01	23	6	G3	32358	pseudoobscura subgroup
0	9	9	S	7237	Drosophila pseudoobscura
0	5	5	S	7234	Drosophila persimilis
0	3	3	S	7229	Drosophila miranda
0	9	1	G3	32357	obscura subgroup
0	5	5	S	7282	Drosophila obscura
0	3	3	S	7266	Drosophila guanche
0.01	24	2	G2	32346	melanogaster group
0	8	0	G3	32347	ananassae subgroup
0	4	0	G4	186282	bipectinata species complex
0	4	4	S	42026	Drosophila bipectinata
0	4	0	G4	545632	ananassae species complex
0	4	4	S	7217	Drosophila ananassae
0	4	0	G3	32351	melanogaster subgroup
0	2	2	S	7245	Drosophila yakuba
0	1	1	S	7227	Drosophila melanogaster
0	1	1	S	7240	Drosophila simulans
0	4	0	G3	32353	suzukii subgroup
0	2	2	S	28584	Drosophila suzukii
0	1	1	S	125945	Drosophila biarmipes
0	1	1	S	1486046	Drosophila subpulchrella
0	2	0	G3	32348	elegans subgroup
0	2	2	S	30023	Drosophila elegans
0	2	0	G3	32352	montium subgroup
0	2	0	G4	446045	Drosophila serrata species complex
0	2	2	S	7274	Drosophila serrata
0	1	0	G3	32349	eugracilis subgroup
0	1	1	S	29029	Drosophila eugracilis
0	1	0	G3	32354	takahashii subgroup
0	1	1	S	29030	Drosophila takahashii
0	2	0	G2	32365	willistoni group
0	2	0	G3	32367	willistoni subgroup
0	2	2	S	7260	Drosophila willistoni
0.03	53	17	G1	32281	Drosophila
0.01	26	5	G2	32321	repleta group
0.01	21	0	G3	32324	mulleri subgroup
0.01	21	5	G4	198037	mojavensis species complex
0	9	9	S	7230	Drosophila mojavensis
0	6	6	S	7232	Drosophila navojoa
0	1	1	S	7263	Drosophila arizonae
0	8	0	G2	32335	virilis group
0	7	7	S	47314	Drosophila novamexicana
0	1	1	S	7244	Drosophila virilis
0	2	0	G2	32304	immigrans group
0	2	0	G3	32307	nasuta subgroup
0	2	2	S	7291	Drosophila albomicans
0	4	0	G1	32280	Dorsilopha
0	4	4	S	30019	Drosophila busckii
0	4	0	G1	504493	Hawaiian Drosophila
0	4	0	G2	48384	picture wing clade
0	4	0	G3	48301	grimshawi clade
0	4	0	G4	48302	grimshawi group
0	4	0	G5	32378	grimshawi subgroup
0	4	4	S	7222	Drosophila grimshawi
0	2	0	F2	1861795	Colocasiomyini
0	2	0	G	7354	Scaptodrosophila
0	2	0	G1	32386	victoria group
0	2	2	S	7225	Scaptodrosophila lebanonensis
0.01	15	0	O7	43752	Tephritoidea
0.01	15	0	F	7211	Tephritidae
0	8	1	F1	164860	Dacinae
0	5	0	F2	43871	Dacini
0	5	0	G	27456	Bactrocera
0	3	0	G1	47832	Bactrocera
0	2	0	G2	98805	Bactrocera dorsalis complex
0	2	2	S	27457	Bactrocera dorsalis
0	1	1	S	174628	Bactrocera latifrons
0	2	0	G1	69624	Daculus
0	2	2	S	104688	Bactrocera oleae
0	2	0	F2	164862	Ceratitidini
0	2	0	G	7212	Ceratitis
0	2	0	G1	474492	Ceratitis
0	2	2	S	7213	Ceratitis capitata
0	7	0	F1	43867	Trypetinae
0	7	0	F2	43901	Carpomyini
0	7	0	F3	164882	Carpomyina
0	7	4	G	28609	Rhagoletis
0	3	3	S	28612	Rhagoletis zephyria
0	2	0	O7	43745	Diopsoidea
0	2	0	F	139644	Diopsidae
0	2	0	G	139679	Teleopsis
0	2	2	S	139649	Teleopsis dalmanni
0.02	30	5	O6	43742	Calyptratae
0.01	20	0	O7	43754	Muscoidea
0.01	20	0	F	7366	Muscidae
0.01	20	2	F1	43910	Muscinae
0.01	14	0	F2	43911	Stomoxyini
0.01	14	0	G	35569	Stomoxys
0.01	14	14	S	35570	Stomoxys calcitrans
0	4	0	F2	57894	Muscini
0	4	0	G	7369	Musca
0	4	0	G1	44052	Musca
0	4	4	S	7370	Musca domestica
0	4	0	O7	43755	Oestroidea
0	4	0	F	7371	Calliphoridae
0	4	0	F1	43914	Luciliinae
0	4	0	G	7374	Lucilia
0	3	3	S	7375	Lucilia cuprina
0	1	1	S	13632	Lucilia sericata
0	1	0	O7	43753	Hippoboscoidea
0	1	0	F	7392	Glossinidae
0	1	0	G	7393	Glossina
0	1	0	G1	44051	Nemorhina
0	1	1	S	7396	Glossina fuscipes
0.01	18	0	O1	7148	Nematocera
0.01	16	0	O2	43786	Culicomorpha
0.01	16	0	O3	41827	Culicoidea
0.01	16	1	F	7157	Culicidae
0.01	12	0	F1	43816	Anophelinae
0.01	12	0	G	7164	Anopheles
0.01	11	1	G1	44534	Cellia
0.01	10	0	G2	44537	Pyretophorus
0.01	10	0	G3	44542	gambiae species complex
0.01	10	0	S	7165	Anopheles gambiae
0.01	10	10	S1	180454	Anopheles gambiae str. PEST
0	1	0	G1	44543	Nyssorhynchus
0	1	0	G2	44544	albimanus section
0	1	0	G3	44547	albimanus series
0	1	1	S	7167	Anopheles albimanus
0	3	0	F1	43817	Culicinae
0	3	0	F2	1056966	Aedini
0	3	0	G	7158	Aedes
0	3	0	G1	53541	Stegomyia
0	3	3	S	7160	Aedes albopictus
0	2	0	O2	43784	Bibionomorpha
0	2	0	O3	41830	Sciaroidea
0	1	0	F	7184	Sciaridae
0	1	0	G	35571	Bradysia
0	1	1	S	38358	Bradysia coprophila
0	1	0	F	33406	Cecidomyiidae
0	1	0	F1	43793	Cecidomyiinae
0	1	0	F2	52723	Cecidomyiidi
0	1	0	F3	71814	Cecidomyiini
0	1	0	G	153220	Contarinia
0	1	1	S	265458	Contarinia nasturtii
0.07	128	11	O	7399	Hymenoptera
0.06	115	13	O1	7400	Apocrita
0.05	95	27	O2	7434	Aculeata
0.02	38	0	O3	2153479	Formicoidea
0.02	38	9	F	36668	Formicidae
0.01	21	0	F1	43085	Ponerinae
0.01	21	0	F2	141711	Ponerini
0.01	19	0	G	604375	Harpegnathos
0.01	19	19	S	610380	Harpegnathos saltator
0	1	0	G	43086	Odontomachus
0	1	1	S	486640	Odontomachus brunneus
0	1	0	G	369122	Dinoponera
0	1	1	S	609295	Dinoponera quadriceps
0	6	2	F1	34695	Myrmicinae
0	2	0	F2	144017	Solenopsidini
0	1	0	G	13685	Solenopsis
0	1	1	S	13686	Solenopsis invicta
0	1	0	G	55077	Monomorium
0	1	1	S	307658	Monomorium pharaonis
0	1	1	F2	143999	Attini
0	1	0	F2	144019	Stenammini
0	1	0	G	369248	Vollenhovia
0	1	1	S	411798	Vollenhovia emeryi
0	1	0	F1	7479	Formicinae
0	1	0	F2	72773	Camponotini
0	1	0	G	13390	Camponotus
0	1	1	S	104421	Camponotus floridanus
0	1	0	F1	213859	Dorylinae
0	1	0	G	2015172	Ooceraea
0	1	1	S	2015173	Ooceraea biroi
0.01	25	2	O3	34735	Apoidea
0.01	11	0	F	77572	Halictidae
0	9	0	F1	156312	Nomiinae
0	9	0	G	178049	Nomia
0	9	0	G1	2448183	Acunomia
0	9	9	S	2448451	Nomia melanderi
0	2	0	F1	77573	Halictinae
0	2	0	F2	88545	Augochlorini
0	2	0	G	115080	Megalopta
0	2	2	S	115081	Megalopta genalis
0	7	0	F	7458	Apidae
0	6	1	F1	70987	Apinae
0	2	0	F2	83310	Euglossini
0	2	0	G	28644	Eufriesea
0	2	2	S	516756	Eufriesea mexicana
0	1	0	F2	83311	Bombini
0	1	0	G	28641	Bombus
0	1	0	G1	144708	Bombus
0	1	1	S	30195	Bombus terrestris
0	1	0	F2	83321	Apini
0	1	0	G	7459	Apis
0	1	1	S	7463	Apis florea
0	1	0	F2	83323	Anthophorini
0	1	0	G	117248	Habropoda
0	1	1	S	597456	Habropoda laboriosa
0	1	0	F1	78170	Xylocopinae
0	1	0	F2	78171	Ceratinini
0	1	0	G	78173	Ceratina
0	1	0	G1	236025	Zadontomerus
0	1	1	S	156304	Ceratina calcarata
0	5	0	F	124286	Megachilidae
0	5	1	F1	156330	Megachilinae
0	3	0	F2	156332	Osmiini
0	3	1	G	124287	Osmia
0	2	0	S	1437190	Osmia bicornis
0	2	2	S1	1437191	Osmia bicornis bicornis
0	1	0	F2	156331	Megachilini
0	1	0	G	132116	Megachile
0	1	1	S	143995	Megachile rotundata
0	5	0	O3	34725	Vespoidea
0	5	0	F	7438	Vespidae
0	3	0	F1	7439	Vespinae
0	3	0	G	7443	Vespa
0	3	3	S	7446	Vespa mandarinia
0	2	0	F1	7455	Polistinae
0	2	0	F2	76984	Polistini
0	2	0	G	7456	Polistes
0	1	1	S	91411	Polistes canadensis
0	1	1	S	743375	Polistes dominula
0	7	0	O2	1955251	Parasitoida
0	4	0	O3	40307	Cynipoidea
0	4	0	F	73401	Cynipidae
0	4	0	F1	1159319	Cynipinae
0	4	0	F2	75144	Cynipini
0	4	0	G	1159320	Belonocnema
0	4	4	S	1159321	Belonocnema treatae
0	2	0	O3	7422	Chalcidoidea
0	1	0	F	7423	Pteromalidae
0	1	0	F1	272242	Pteromalinae
0	1	0	G	7424	Nasonia
0	1	1	S	7425	Nasonia vitripennis
0	1	0	F	75187	Agaonidae
0	1	0	F1	75190	Agaoninae
0	1	0	G	84507	Ceratosolen
0	1	0	S	142686	Ceratosolen solmsi
0	1	1	S1	326594	Ceratosolen solmsi marchali
0	1	0	O3	7401	Ichneumonoidea
0	1	0	F	7402	Braconidae
0	1	0	F1	68883	Opiinae
0	1	0	G	454922	Diachasma
0	1	1	S	454923	Diachasma alloeum
0	1	0	O1	85772	Tenthredinoidea
0	1	0	F	27532	Tenthredinidae
0	1	0	F1	112290	Allantinae
0	1	0	G	37343	Athalia
0	1	1	S	37344	Athalia rosae
0	1	0	O1	222823	Cephoidea
0	1	0	F	27524	Cephidae
0	1	0	G	173784	Cephus
0	1	1	S	211228	Cephus cinctus
0.02	46	0	C5	85604	Amphiesmenoptera
0.02	46	0	O	7088	Lepidoptera
0.02	46	0	O1	41191	Glossata
0.02	46	0	O2	41196	Neolepidoptera
0.02	46	0	O3	41197	Heteroneura
0.02	46	5	O4	37567	Ditrysia
0.02	39	16	O5	104431	Obtectomera
0	9	0	O6	37570	Noctuoidea
0	9	0	F	7100	Noctuidae
0	8	0	F1	95182	Amphipyrinae
0	8	0	G	7106	Spodoptera
0	7	7	S	69820	Spodoptera litura
0	1	1	S	7108	Spodoptera frugiperda
0	1	0	F1	95186	Plusiinae
0	1	0	G	7110	Trichoplusia
0	1	1	S	7111	Trichoplusia ni
0	9	0	O6	37573	Pyraloidea
0	6	0	F	268499	Crambidae
0	6	0	F1	40080	Pyraustinae
0	6	0	G	29056	Ostrinia
0	6	6	S	93504	Ostrinia furnacalis
0	3	0	F	7135	Pyralidae
0	2	0	F1	40082	Galleriinae
0	2	0	G	7136	Galleria
0	2	2	S	7137	Galleria mellonella
0	1	0	F1	40083	Phycitinae
0	1	0	G	680682	Amyelois
0	1	1	S	680683	Amyelois transitella
0	3	0	O6	37572	Papilionoidea
0	2	0	F	7143	Papilionidae
0	2	0	F1	42289	Papilioninae
0	2	0	F2	189315	Papilionini
0	2	1	G	7145	Papilio
0	1	1	S	76194	Papilio polytes
0	1	0	F	33415	Nymphalidae
0	1	0	F1	42282	Satyrinae
0	1	0	F2	127320	Satyrini
0	1	0	F3	167180	Mycalesina
0	1	0	G	110367	Bicyclus
0	1	1	S	110368	Bicyclus anynana
0	2	0	O6	37569	Bombycoidea
0	2	0	F	7089	Bombycidae
0	2	0	F1	475327	Bombycinae
0	2	1	G	7090	Bombyx
0	1	1	S	7092	Bombyx mandarina
0	1	0	O5	37581	Gelechioidea
0	1	0	F	173647	Cosmopterigidae
0	1	0	F1	248746	Cosmopteriginae
0	1	0	G	545366	Hyposmocoma
0	1	1	S	1477025	Hyposmocoma kahamanoa
0	1	0	O5	104430	Apoditrysia
0	1	0	O6	37568	Tortricoidea
0	1	0	F	7139	Tortricidae
0	1	0	F1	81687	Olethreutinae
0	1	0	F2	581387	Grapholitini
0	1	0	G	82599	Cydia
0	1	1	S	82600	Cydia pomonella
0.02	34	0	O	7041	Coleoptera
0.02	34	3	O1	41084	Polyphaga
0.01	26	4	O2	41088	Cucujiformia
0.01	14	1	O3	71528	Chrysomeloidea
0.01	11	0	F	27439	Chrysomelidae
0	9	0	F1	63707	Chrysomelinae
0	9	0	F2	63712	Doryphorini
0	9	0	G	7538	Leptinotarsa
0	9	9	S	7539	Leptinotarsa decemlineata
0	2	0	F1	63710	Galerucinae
0	2	0	F2	63711	Luperini
0	2	0	F3	226742	Diabroticina
0	2	0	F4	226749	Diabroticites
0	2	0	G	50385	Diabrotica
0	2	0	S	50389	Diabrotica virgifera
0	2	2	S1	50390	Diabrotica virgifera virgifera
0	2	0	F	34667	Cerambycidae
0	2	0	F1	79514	Lamiinae
0	2	0	F2	192383	Lamiini
0	2	0	G	157304	Anoplophora
0	2	2	S	217634	Anoplophora glabripennis
0	8	0	O3	71529	Curculionoidea
0	8	0	F	7042	Curculionidae
0	6	0	F1	39812	Dryophthorinae
0	6	0	G	7045	Sitophilus
0	6	6	S	7048	Sitophilus oryzae
0	2	0	F1	55867	Scolytinae
0	2	0	G	77156	Dendroctonus
0	2	2	S	77166	Dendroctonus ponderosae
0	5	0	O2	41087	Elateriformia
0	3	0	O3	71192	Buprestoidea
0	3	0	F	50527	Buprestidae
0	3	0	F1	261156	Agrilinae
0	3	0	G	195164	Agrilus
0	3	3	S	224129	Agrilus planipennis
0	2	0	O3	71193	Elateroidea
0	2	0	F	7049	Lampyridae
0	2	0	F1	433514	Lampyrinae
0	2	0	G	7053	Photinus
0	2	2	S	7054	Photinus pyralis
0.01	20	0	O	7509	Siphonaptera
0.01	20	0	O1	140693	Pulicomorpha
0.01	20	0	O2	129369	Pulicoidea
0.01	20	0	F	7511	Pulicidae
0.01	20	0	F1	476429	Archaeopsyllinae
0.01	20	0	G	7514	Ctenocephalides
0.01	20	20	S	7515	Ctenocephalides felis
0.06	118	2	C4	33342	Paraneoptera
0.04	74	0	O	30262	Thysanoptera
0.04	74	0	O1	38130	Terebrantia
0.04	74	0	O2	45049	Thripoidea
0.04	74	0	F	45053	Thripidae
0.04	74	24	F1	153976	Thripinae
0.02	38	0	G	45057	Thrips
0.02	38	38	S	161013	Thrips palmi
0.01	12	0	G	45059	Frankliniella
0.01	12	12	S	133901	Frankliniella occidentalis
0.02	40	8	O	7524	Hemiptera
0.01	15	0	O1	33373	Sternorrhyncha
0.01	14	0	O2	33380	Aphidomorpha
0.01	14	0	O3	33385	Aphidoidea
0.01	14	2	F	27482	Aphididae
0.01	11	1	F1	133076	Aphidinae
0	6	2	F2	33387	Aphidini
0	2	0	G	80764	Aphis
0	2	0	G1	464929	Aphis
0	2	2	S	80765	Aphis gossypii
0	2	0	G	345571	Melanaphis
0	2	2	S	742174	Melanaphis sacchari
0	4	0	F2	33386	Macrosiphini
0	2	0	G	143947	Diuraphis
0	2	2	S	143948	Diuraphis noxia
0	1	0	G	7028	Acyrthosiphon
0	1	1	S	7029	Acyrthosiphon pisum
0	1	0	G	13163	Myzus
0	1	1	S	13164	Myzus persicae
0	1	0	F1	805116	Chaitophorinae
0	1	0	G	143949	Sipha
0	1	1	S	143950	Sipha flava
0	1	0	O2	33375	Psylloidea
0	1	0	F	1585420	Liviidae
0	1	0	G	121844	Diaphorina
0	1	1	S	121845	Diaphorina citri
0.01	10	0	O1	33343	Prosorrhyncha
0.01	10	0	O2	33345	Heteroptera
0.01	10	0	O3	33347	Euheteroptera
0.01	10	0	O4	33349	Neoheteroptera
0.01	10	0	O5	33351	Panheteroptera
0	8	0	O6	33357	Pentatomomorpha
0	8	0	O7	33358	Pentatomoidea
0	8	0	F	160513	Pentatomidae
0	8	0	F1	286710	Pentatominae
0	8	0	G	286705	Halyomorpha
0	8	8	S	286706	Halyomorpha halys
0	2	0	O6	33354	Cimicomorpha
0	2	0	O7	33355	Cimicoidea
0	2	0	F	30078	Cimicidae
0	2	0	G	30079	Cimex
0	2	2	S	79782	Cimex lectularius
0	7	0	O1	1955247	Auchenorrhyncha
0	7	0	O2	33361	Fulgoromorpha
0	7	0	O3	36151	Fulgoroidea
0	7	0	F	33362	Delphacidae
0	7	0	F1	130551	Delphacinae
0	7	0	G	108930	Nilaparvata
0	7	7	S	108931	Nilaparvata lugens
0	2	0	C5	1930602	Psocodea
0	2	0	O	85819	Phthiraptera
0	2	0	O1	30005	Anoplura
0	2	0	F	121221	Pediculidae
0	2	0	G	121222	Pediculus
0	2	0	S	121225	Pediculus humanus
0	2	2	S1	121224	Pediculus humanus corporis
0	6	0	C4	33341	Polyneoptera
0	6	0	C5	6970	Dictyoptera
0	6	0	O	85823	Blattodea
0	6	0	O1	1049657	Blattoidea
0	6	1	O2	1912919	Termitoidae
0	3	0	F	46562	Kalotermitidae
0	3	0	F1	105801	Cryptotermitinae
0	3	0	G	60568	Cryptotermes
0	3	3	S	105785	Cryptotermes secundus
0	2	0	F	7501	Termopsidae
0	2	0	F1	127820	Termopsinae
0	2	0	F2	127821	Termopsini
0	2	0	G	7502	Zootermopsis
0	2	2	S	136037	Zootermopsis nevadensis
0.02	40	0	P3	6657	Crustacea
0.02	40	3	P4	2172821	Multicrustacea
0.02	31	0	C	6681	Malacostraca
0.02	31	0	C1	72041	Eumalacostraca
0.02	30	0	C2	6682	Eucarida
0.02	30	0	O	6683	Decapoda
0.02	30	0	O1	6684	Dendrobranchiata
0.02	30	0	O2	111520	Penaeoidea
0.02	30	0	F	6685	Penaeidae
0.02	30	10	G	133894	Penaeus
0.01	10	10	S	6687	Penaeus monodon
0.01	10	10	S	6689	Penaeus vannamei
0	1	0	C2	6820	Peracarida
0	1	0	O	6821	Amphipoda
0	1	0	O1	1732196	Senticaudata
0	1	0	O2	1732206	Talitrida
0	1	0	O3	199476	Talitroidea
0	1	0	F	199477	Hyalellidae
0	1	0	G	199487	Hyalella
0	1	1	S	294128	Hyalella azteca
0	6	0	C	72037	Hexanauplia
0	3	0	C1	6830	Copepoda
0	3	0	C2	116569	Neocopepoda
0	3	0	C3	116570	Gymnoplea
0	3	0	O	6833	Calanoida
0	3	0	F	88013	Temoridae
0	3	0	G	88014	Eurytemora
0	3	3	S	88015	Eurytemora affinis
0	3	0	C1	116172	Thecostraca
0	3	0	C2	6675	Cirripedia
0	3	0	C3	6676	Thoracica
0	3	0	O	116166	Pedunculata
0	3	0	O1	629286	Scalpellomorpha
0	3	0	F	629293	Pollicipedidae
0	3	0	G	36136	Pollicipes
0	3	3	S	41117	Pollicipes pollicipes
1.3	2397	2	P1	6843	Chelicerata
1.3	2391	14	C	6854	Arachnida
1.26	2325	0	O	6893	Araneae
1.26	2325	0	O1	6905	Araneomorphae
1.26	2325	7	O2	74971	Entelegynae
1.24	2286	0	O3	74974	Orbiculariae
1.24	2286	0	O4	74975	Araneoidea
1.24	2286	0	F	34643	Theridiidae
1.24	2286	0	G	449632	Parasteatoda
1.24	2286	2286	S	114398	Parasteatoda tepidariorum
0.02	32	0	O3	175332	Eresoidea
0.02	32	0	F	175333	Eresidae
0.02	32	0	G	175340	Stegodyphus
0.02	32	32	S	202533	Stegodyphus dumicola
0.03	50	0	C1	6933	Acari
0.03	50	2	C2	6934	Parasitiformes
0.02	45	0	O	6935	Ixodida
0.02	45	0	O1	297308	Ixodoidea
0.02	45	3	F	6939	Ixodidae
0.02	42	2	F1	426437	Rhipicephalinae
0.02	39	5	G	34630	Rhipicephalus
0.01	27	0	G1	426455	Rhipicephalus
0.01	27	0	G2	578835	Rhipicephalus sanguineus group
0.01	27	27	S	34632	Rhipicephalus sanguineus
0	7	0	G1	6940	Boophilus
0	7	7	S	6941	Rhipicephalus microplus
0	1	0	G	34619	Dermacentor
0	1	1	S	543639	Dermacentor silvarum
0	3	0	O	34634	Mesostigmata
0	3	0	O1	281668	Monogynaspida
0	3	0	O2	1723665	Gamasina
0	3	0	O3	1253825	Phytoseioidea
0	3	0	F	34636	Phytoseiidae
0	3	0	F1	425253	Typhlodrominae
0	3	0	G	1933192	Galendromus
0	3	3	S	34638	Galendromus occidentalis
0	2	0	O	6855	Scorpiones
0	2	0	O1	259437	Buthida
0	2	0	O2	70336	Buthoidea
0	2	0	F	6856	Buthidae
0	2	0	G	6875	Centruroides
0	2	2	S	218467	Centruroides sculpturatus
0	4	0	C	6844	Merostomata
0	4	0	O	6845	Xiphosura
0	4	0	F	6846	Limulidae
0	4	0	G	6849	Limulus
0	4	4	S	6850	Limulus polyphemus
0	1	0	K5	1215728	Scalidophora
0	1	0	P	33467	Priapulida
0	1	0	C	2082883	Priapulimorpha
0	1	0	O	2082909	Priapulimorphida
0	1	0	F	37891	Priapulidae
0	1	0	G	37847	Priapulus
0	1	1	S	37621	Priapulus caudatus
3.56	6561	0	K4	2697495	Spiralia
3.56	6561	663	K5	1206795	Lophotrochozoa
3.2	5896	804	P	6447	Mollusca
2.76	5080	0	C	6605	Cephalopoda
2.76	5080	0	C1	6606	Coleoidea
2.76	5080	0	C2	215451	Octopodiformes
2.76	5080	0	O	6638	Octopoda
2.76	5080	0	O1	6646	Incirrata
2.76	5080	0	F	6647	Octopodidae
2.76	5080	3907	G	6643	Octopus
0.52	960	960	S	2607531	Octopus sinensis
0.12	213	213	S	37653	Octopus bimaculoides
0.01	10	2	C	6448	Gastropoda
0	7	0	C1	216305	Heterobranchia
0	7	1	C2	216307	Euthyneura
0	4	0	C3	6496	Euopisthobranchia
0	4	0	O	6497	Aplysiida
0	4	0	O1	216318	Aplysioidea
0	4	0	F	6498	Aplysiidae
0	4	0	G	6499	Aplysia
0	4	4	S	6500	Aplysia californica
0	2	0	C3	977775	Panpulmonata
0	2	0	C4	977779	Hygrophila
0	2	0	C5	216441	Lymnaeoidea
0	2	0	F	6524	Planorbidae
0	2	0	G	6525	Biomphalaria
0	2	2	S	6526	Biomphalaria glabrata
0	1	0	C1	69555	Caenogastropoda
0	1	0	O	75116	Architaenioglossa
0	1	0	O1	6475	Ampullarioidea
0	1	0	F	54973	Ampullariidae
0	1	0	G	72702	Pomacea
0	1	1	S	400727	Pomacea canaliculata
0	2	0	C	6544	Bivalvia
0	2	0	C1	2785011	Autobranchia
0	2	0	C2	6545	Pteriomorphia
0	1	0	O	6562	Ostreida
0	1	0	O1	98302	Ostreoidea
0	1	0	F	6563	Ostreidae
0	1	0	G	6564	Crassostrea
0	1	1	S	29159	Crassostrea gigas
0	1	0	O	106218	Pectinida
0	1	0	O1	106219	Pectinoidea
0	1	0	F	6566	Pectinidae
0	1	0	G	186466	Mizuhopecten
0	1	1	S	6573	Mizuhopecten yessoensis
0	2	0	P	6157	Platyhelminthes
0	2	0	C	6178	Trematoda
0	2	0	C1	6179	Digenea
0	2	0	O	6180	Strigeidida
0	2	0	O1	31244	Schistosomatoidea
0	2	0	F	31245	Schistosomatidae
0	2	0	G	6181	Schistosoma
0	2	2	S	6183	Schistosoma mansoni
0	3	0	K3	33511	Deuterostomia
0	2	0	P	7711	Chordata
0	2	0	P1	7735	Cephalochordata
0	2	0	C	2682552	Leptocardii
0	2	0	O	2682553	Amphioxiformes
0	2	0	F	7736	Branchiostomidae
0	2	0	G	7737	Branchiostoma
0	1	1	S	7739	Branchiostoma floridae
0	1	1	S	7741	Branchiostoma belcheri
0	1	0	P	7586	Echinodermata
0	1	0	P1	133550	Pelmatozoa
0	1	0	C	35069	Crinoidea
0	1	0	C1	35070	Articulata
0	1	0	O	7581	Comatulida
0	1	0	F	106121	Comatulidae
0	1	0	F1	1529449	Comatulinae
0	1	0	G	1529434	Anneissia
0	1	1	S	1529436	Anneissia japonica
0	4	0	P	6073	Cnidaria
0	4	0	C	6101	Anthozoa
0	4	1	C1	6102	Hexacorallia
0	3	0	O	6103	Actiniaria
0	2	0	F	42822	Actiniidae
0	2	0	G	6104	Actinia
0	2	2	S	6105	Actinia tenebrosa
0	1	0	F	45349	Edwardsiidae
0	1	0	G	45350	Nematostella
0	1	1	S	45351	Nematostella vectensis
0	5	0	K	4751	Fungi
0	5	0	K1	451864	Dikarya
0	5	0	P	4890	Ascomycota
0	5	0	P1	716545	saccharomyceta
0	3	0	P2	147538	Pezizomycotina
0	3	0	P3	716546	leotiomyceta
0	2	0	P4	715989	sordariomyceta
0	2	0	C	147550	Sordariomycetes
0	1	0	C1	222543	Hypocreomycetidae
0	1	0	O	1028384	Glomerellales
0	1	0	F	681950	Glomerellaceae
0	1	0	G	5455	Colletotrichum
0	1	0	G1	2707350	Colletotrichum destructivum species complex
0	1	0	S	80884	Colletotrichum higginsianum
0	1	1	S1	759273	Colletotrichum higginsianum IMI 349063
0	1	0	C1	222544	Sordariomycetidae
0	1	0	O	5139	Sordariales
0	1	0	F	35718	Chaetomiaceae
0	1	0	G	1920207	Thermothelomyces
0	1	0	S	78579	Thermothelomyces thermophilus
0	1	1	S1	573729	Thermothelomyces thermophilus ATCC 42464
0	1	0	P4	715962	dothideomyceta
0	1	0	C	147541	Dothideomycetes
0	1	0	C1	451867	Dothideomycetidae
0	1	0	O	2726947	Mycosphaerellales
0	1	0	F	93133	Mycosphaerellaceae
0	1	0	G	1047167	Zymoseptoria
0	1	0	S	1047171	Zymoseptoria tritici
0	1	1	S1	336722	Zymoseptoria tritici IPO323
0	2	0	P2	147537	Saccharomycotina
0	2	0	C	4891	Saccharomycetes
0	2	0	O	4892	Saccharomycetales
0	2	1	F	4893	Saccharomycetaceae
0	1	0	G	113604	Tetrapisispora
0	1	0	S	113608	Tetrapisispora phaffii
0	1	1	S1	1071381	Tetrapisispora phaffii CBS 4417
1.05	1934	55	D	2	Bacteria
0.98	1798	8	P	1224	Proteobacteria
0.96	1774	12	C	1236	Gammaproteobacteria
0.92	1688	35	O	91347	Enterobacterales
0.89	1636	89	F	543	Enterobacteriaceae
0.8	1474	1398	G	544	Citrobacter
0.02	34	6	G1	2644389	unclassified Citrobacter
0.01	18	18	S	1920110	Citrobacter sp. CFNIH10
0	8	8	S	2742625	Citrobacter sp. RHB35-C17
0	1	1	S	2742624	Citrobacter sp. RHB25-C09
0	1	1	S	2742621	Citrobacter sp. RHB20-C16
0.01	24	24	S	35703	Citrobacter amalonaticus
0	9	9	S	67824	Citrobacter farmeri
0	8	0	G1	1344959	Citrobacter freundii complex
0	7	7	S	546	Citrobacter freundii
0	1	1	S	57706	Citrobacter braakii
0	1	0	S	67825	Citrobacter rodentium
0	1	1	S1	637910	Citrobacter rodentium ICC168
0.03	49	5	G	570	Klebsiella
0.02	40	40	S	571	Klebsiella oxytoca
0	4	4	S	573	Klebsiella pneumoniae
0.01	13	1	G	561	Escherichia
0.01	12	12	S	562	Escherichia coli
0	7	0	G	547	Enterobacter
0	7	2	G1	354276	Enterobacter cloacae complex
0	2	2	S	550	Enterobacter cloacae
0	2	2	S	158836	Enterobacter hormaechei
0	1	1	S	1812935	Enterobacter roggenkampii
0	2	0	G	1330547	Kosakonia
0	2	2	S	551989	Kosakonia arachidis
0	1	0	G	590	Salmonella
0	1	1	S	28901	Salmonella enterica
0	1	0	G	413496	Cronobacter
0	1	1	S	28141	Cronobacter sakazakii
0	8	5	F	1903416	Budviciaceae
0	3	0	G	82984	Pragia
0	3	3	S	82985	Pragia fontium
0	5	1	F	1903414	Morganellaceae
0	3	3	G	583	Proteus
0	1	0	G	581	Morganella
0	1	1	S	582	Morganella morganii
0	4	0	F	1903411	Yersiniaceae
0	3	0	G	613	Serratia
0	2	0	S	82996	Serratia plymuthica
0	2	2	S1	1348660	Serratia plymuthica S13
0	1	1	S	614	Serratia liquefaciens
0	1	0	G	629	Yersinia
0	1	0	S	33060	Yersinia mollaretii
0	1	1	S1	349967	Yersinia mollaretii ATCC 43969
0.04	68	0	O	72274	Pseudomonadales
0.04	66	0	F	468	Moraxellaceae
0.04	66	2	G	469	Acinetobacter
0.03	64	64	S	487316	Acinetobacter soli
0	2	0	F	135621	Pseudomonadaceae
0	1	0	G	286	Pseudomonas
0	1	0	G1	136843	Pseudomonas fluorescens group
0	1	1	S	200450	Pseudomonas trivialis
0	1	0	G	2758906	Entomomonas
0	1	1	S	2213226	Entomomonas moraniae
0	5	0	O	135614	Xanthomonadales
0	5	0	F	32033	Xanthomonadaceae
0	4	0	G	83614	Luteimonas
0	4	4	S	1176533	Luteimonas granuli
0	1	0	G	40323	Stenotrophomonas
0	1	1	S	216778	Stenotrophomonas rhizophila
0	1	0	O	135622	Alteromonadales
0	1	0	F	267894	Psychromonadaceae
0	1	0	G	67572	Psychromonas
0	1	0	G1	2614957	unclassified Psychromonas
0	1	1	S	314282	Psychromonas sp. CNPT3
0	9	0	C	28216	Betaproteobacteria
0	8	0	O	80840	Burkholderiales
0	7	0	F	119060	Burkholderiaceae
0	4	0	G	106589	Cupriavidus
0	3	3	S	164546	Cupriavidus taiwanensis
0	1	1	S	96344	Cupriavidus oxalaticus
0	1	0	G	32008	Burkholderia
0	1	0	G1	87882	Burkholderia cepacia complex
0	1	1	S	101571	Burkholderia ubonensis
0	1	1	G	44013	Polynucleobacter
0	1	0	G	93217	Pandoraea
0	1	1	S	573737	Pandoraea oxalativorans
0	1	0	F	80864	Comamonadaceae
0	1	0	G	219181	Ottowia
0	1	1	S	2109914	Ottowia oryzae
0	1	0	O	32003	Nitrosomonadales
0	1	0	F	2008793	Sterolibacteriaceae
0	1	0	G	311181	Denitratisoma
0	1	0	G1	2609272	unclassified Denitratisoma
0	1	1	S	1981880	Denitratisoma sp. DHT3
0	5	0	P1	68525	delta/epsilon subdivisions
0	5	0	C	28221	Deltaproteobacteria
0	5	1	O	29	Myxococcales
0	4	0	O1	80811	Cystobacterineae
0	4	0	F	31	Myxococcaceae
0	3	0	G	83461	Corallococcus
0	3	0	S	35	Corallococcus macrosporus
0	3	3	S1	1189310	Myxococcus macrosporus DSM 14697
0	1	0	G	32	Myxococcus
0	1	1	S	34	Myxococcus xanthus
0	2	0	C	28211	Alphaproteobacteria
0	1	0	O	204455	Rhodobacterales
0	1	0	F	31989	Rhodobacteraceae
0	1	0	G	285107	Thioclava
0	1	1	S	1549850	Thioclava electrotropha
0	1	0	O	204458	Caulobacterales
0	1	0	F	76892	Caulobacteraceae
0	1	1	G	75	Caulobacter
0.03	55	2	D1	1783272	Terrabacteria group
0.02	45	0	P	201174	Actinobacteria
0.02	45	10	C	1760	Actinobacteria
0.02	32	0	O	85011	Streptomycetales
0.02	32	17	F	2062	Streptomycetaceae
0.01	14	2	G	1883	Streptomyces
0	7	1	G1	2593676	unclassified Streptomyces
0	1	1	S	234612	Streptomyces sp. TN58
0	1	1	S	2751189	Streptomyces sp. NEAU-sy36
0	1	1	S	2750011	Streptomyces sp. Rer75
0	1	1	S	2705439	Streptomyces sp. S4.7
0	1	1	S	2684469	Streptomyces sp. SCUT-3
0	1	1	S	2203204	Streptomyces sp. WAC 01438
0	2	2	S	47763	Streptomyces lydicus
0	1	1	S	68210	Streptomyces glomeroaurantiacus
0	1	0	S	379067	Streptomyces bingchenggensis
0	1	1	S1	749414	Streptomyces bingchenggensis BCW-1
0	1	1	S	68209	Streptomyces globosus
0	1	0	G	2063	Kitasatospora
0	1	0	G1	2633591	unclassified Kitasatospora
0	1	1	S	2018025	Kitasatospora sp. MMS16-BH015
0	1	0	O	85007	Corynebacteriales
0	1	1	F	1762	Mycobacteriaceae
0	1	0	O	85008	Micromonosporales
0	1	0	F	28056	Micromonosporaceae
0	1	0	G	673534	Plantactinospora
0	1	0	G1	2631981	unclassified Plantactinospora
0	1	1	S	2071627	Plantactinospora sp. BB1
0	1	0	O	85010	Pseudonocardiales
0	1	0	F	2070	Pseudonocardiaceae
0	1	0	G	40566	Actinosynnema
0	1	1	S	42197	Actinosynnema pretiosum
0	7	0	P	1239	Firmicutes
0	6	0	C	91061	Bacilli
0	4	0	O	186826	Lactobacillales
0	3	0	F	1300	Streptococcaceae
0	3	0	G	1357	Lactococcus
0	3	3	S	1363	Lactococcus garvieae
0	1	0	F	33958	Lactobacillaceae
0	1	0	G	1578	Lactobacillus
0	1	1	S	1604	Lactobacillus amylovorus
0	2	0	O	1385	Bacillales
0	2	0	F	186818	Planococcaceae
0	2	0	G	1649	Kurthia
0	2	0	G1	2644826	unclassified Kurthia
0	2	2	S	1750719	Kurthia sp. 11kri321
0	1	0	C	186801	Clostridia
0	1	0	O	186802	Clostridiales
0	1	0	F	186803	Lachnospiraceae
0	1	0	G	1663717	Herbinix
0	1	1	S	1679721	Herbinix luporum
0	1	0	P	1297	Deinococcus-Thermus
0	1	0	C	188787	Deinococci
0	1	0	O	68933	Thermales
0	1	0	F	188786	Thermaceae
0	1	0	G	270	Thermus
0	1	0	S	56957	Thermus oshimai
0	1	1	S1	751945	Thermus oshimai JL-2
0.01	25	0	P	32066	Fusobacteria
0.01	25	0	C	203490	Fusobacteriia
0.01	25	0	O	203491	Fusobacteriales
0.01	25	0	F	203492	Fusobacteriaceae
0.01	25	9	G	848	Fusobacterium
0.01	13	13	S	856	Fusobacterium varium
0	3	2	S	861	Fusobacterium ulcerans
0	1	1	S1	469617	Fusobacterium ulcerans ATCC 49185
0	1	0	D1	1783270	FCB group
0	1	0	D2	68336	Bacteroidetes/Chlorobi group
0	1	0	P	976	Bacteroidetes
0	1	0	C	200643	Bacteroidia
0	1	0	O	171549	Bacteroidales
0	1	0	F	815	Bacteroidaceae
0	1	1	G	816	Bacteroides
0.12	212	0	D	10239	Viruses
0.12	212	0	D1	2731342	Monodnaviria
0.12	212	0	K	2732092	Shotokuvirae
0.12	212	0	P	2732415	Cossaviricota
0.12	212	0	C	2732422	Quintoviricetes
0.12	212	0	O	2732534	Piccovirales
0.12	212	0	F	10780	Parvoviridae
0.12	212	0	F1	40120	Densovirinae
0.12	212	0	G	2733229	Scindoambidensovirus
0.12	212	0	S	2745121	Orthopteran scindoambidensovirus 1
0.12	212	212	S1	185639	Acheta domestica densovirus

## Sheet: Kraken2-S4
43.7	200362	200362	U	0	unclassified
56.3	258100	3365	R	1	root
44.57	204357	3	D	10239	Viruses
44.57	204350	0	D1	2731342	Monodnaviria
44.57	204350	0	K	2732092	Shotokuvirae
44.57	204350	0	P	2732415	Cossaviricota
44.57	204350	0	C	2732422	Quintoviricetes
44.57	204350	0	O	2732534	Piccovirales
44.57	204350	0	F	10780	Parvoviridae
44.57	204350	4	F1	40120	Densovirinae
44.57	204346	0	G	2733229	Scindoambidensovirus
44.57	204346	0	S	2745121	Orthopteran scindoambidensovirus 1
44.57	204346	204346	S1	185639	Acheta domestica densovirus
0	3	0	F	10442	Baculoviridae
0	3	0	G	558016	Alphabaculovirus
0	3	3	S	10449	Lymantria dispar multiple nucleopolyhedrovirus
0	1	0	D1	2731341	Duplodnaviria
0	1	0	D2	2731360	Heunggongvirae
0	1	0	P	2731618	Uroviricota
0	1	0	C	2731619	Caudoviricetes
0	1	0	O	28883	Caudovirales
0	1	0	O1	102294	unclassified Caudovirales
0	1	1	S	1472912	Nitrincola phage 1M3-16
10.99	50378	1269	R1	131567	cellular organisms
10.44	47844	0	D	2759	Eukaryota
10.44	47844	195	D1	33154	Opisthokonta
10.39	47642	62	K	33208	Metazoa
10.38	47580	416	K1	6072	Eumetazoa
10.29	47161	1814	K2	33213	Bilateria
9.89	45338	17706	K3	33317	Protostomia
3.51	16077	170	K4	1206794	Ecdysozoa
3.47	15902	0	K5	88770	Panarthropoda
3.47	15902	1787	P	6656	Arthropoda
1.7	7803	8	P1	6843	Chelicerata
1.7	7788	15	C	6854	Arachnida
1.68	7687	0	O	6893	Araneae
1.68	7687	0	O1	6905	Araneomorphae
1.68	7687	9	O2	74971	Entelegynae
1.67	7642	0	O3	74974	Orbiculariae
1.67	7642	0	O4	74975	Araneoidea
1.67	7642	0	F	34643	Theridiidae
1.67	7642	0	G	449632	Parasteatoda
1.67	7642	7642	S	114398	Parasteatoda tepidariorum
0.01	36	0	O3	175332	Eresoidea
0.01	36	0	F	175333	Eresidae
0.01	36	0	G	175340	Stegodyphus
0.01	36	36	S	202533	Stegodyphus dumicola
0.02	84	0	C1	6933	Acari
0.02	82	0	C2	6934	Parasitiformes
0.02	77	0	O	6935	Ixodida
0.02	77	0	O1	297308	Ixodoidea
0.02	77	1	F	6939	Ixodidae
0.02	70	4	F1	426437	Rhipicephalinae
0.01	65	8	G	34630	Rhipicephalus
0.01	45	0	G1	426455	Rhipicephalus
0.01	45	0	G2	578835	Rhipicephalus sanguineus group
0.01	45	45	S	34632	Rhipicephalus sanguineus
0	12	0	G1	6940	Boophilus
0	12	12	S	6941	Rhipicephalus microplus
0	1	0	G	34619	Dermacentor
0	1	1	S	543639	Dermacentor silvarum
0	6	0	F1	426442	Ixodinae
0	6	0	G	6944	Ixodes
0	6	6	S	6945	Ixodes scapularis
0	5	0	O	34634	Mesostigmata
0	5	0	O1	281668	Monogynaspida
0	5	0	O2	1723665	Gamasina
0	5	0	O3	1253825	Phytoseioidea
0	5	0	F	34636	Phytoseiidae
0	5	0	F1	425253	Typhlodrominae
0	5	0	G	1933192	Galendromus
0	5	5	S	34638	Galendromus occidentalis
0	2	0	C2	6946	Acariformes
0	2	0	O	83137	Sarcoptiformes
0	2	0	O1	6951	Astigmata
0	2	0	O2	223472	Psoroptidia
0	2	0	O3	83163	Analgoidea
0	2	0	F	6952	Pyroglyphidae
0	2	0	F1	474036	Dermatophagoidinae
0	2	0	G	6953	Dermatophagoides
0	2	2	S	6956	Dermatophagoides pteronyssinus
0	2	0	O	6855	Scorpiones
0	2	0	O1	259437	Buthida
0	2	0	O2	70336	Buthoidea
0	2	0	F	6856	Buthidae
0	2	0	G	6875	Centruroides
0	2	2	S	218467	Centruroides sculpturatus
0	7	0	C	6844	Merostomata
0	7	0	O	6845	Xiphosura
0	7	0	F	6846	Limulidae
0	7	0	G	6849	Limulus
0	7	7	S	6850	Limulus polyphemus
1.38	6312	0	P1	197563	Mandibulata
1.38	6312	1316	P2	197562	Pancrustacea
1.07	4917	27	P3	6960	Hexapoda
1.07	4887	0	C	50557	Insecta
1.07	4887	0	C1	85512	Dicondylia
1.07	4887	0	C2	7496	Pterygota
1.07	4887	989	C3	33340	Neoptera
0.8	3655	1663	C4	33392	Holometabola
0.33	1519	187	O	7147	Diptera
0.28	1295	23	O1	7203	Brachycera
0.28	1269	0	O2	43733	Muscomorpha
0.28	1269	0	O3	480118	Eremoneura
0.28	1269	0	O4	480117	Cyclorrhapha
0.28	1269	278	O5	43738	Schizophora
0.2	923	161	O6	43741	Acalyptratae
0.16	726	0	O7	43746	Ephydroidea
0.16	726	0	F	7214	Drosophilidae
0.16	726	37	F1	43845	Drosophilinae
0.15	677	0	F2	46877	Drosophilini
0.15	677	311	G	7215	Drosophila
0.04	186	50	G1	32341	Sophophora
0.02	85	18	G2	32355	obscura group
0.01	35	7	G3	32357	obscura subgroup
0	12	12	S	7241	Drosophila subobscura
0	9	9	S	7266	Drosophila guanche
0	7	7	S	7282	Drosophila obscura
0.01	32	9	G3	32358	pseudoobscura subgroup
0	16	16	S	7237	Drosophila pseudoobscura
0	5	5	S	7229	Drosophila miranda
0	2	2	S	7234	Drosophila persimilis
0.01	45	8	G2	32346	melanogaster group
0	13	0	G3	32347	ananassae subgroup
0	11	0	G4	186282	bipectinata species complex
0	11	11	S	42026	Drosophila bipectinata
0	2	0	G4	545632	ananassae species complex
0	2	2	S	7217	Drosophila ananassae
0	10	3	G3	32351	melanogaster subgroup
0	3	3	S	7220	Drosophila erecta
0	3	3	S	7238	Drosophila sechellia
0	1	1	S	7226	Drosophila mauritiana
0	6	0	G3	32352	montium subgroup
0	3	3	S	30033	Drosophila kikkawai
0	3	0	G4	446045	Drosophila serrata species complex
0	3	3	S	7274	Drosophila serrata
0	3	0	G3	32348	elegans subgroup
0	3	3	S	30023	Drosophila elegans
0	3	0	G3	32353	suzukii subgroup
0	2	2	S	125945	Drosophila biarmipes
0	1	1	S	1486046	Drosophila subpulchrella
0	1	0	G3	32350	ficusphila subgroup
0	1	1	S	30025	Drosophila ficusphila
0	1	0	G3	32354	takahashii subgroup
0	1	1	S	29030	Drosophila takahashii
0	6	0	G2	32365	willistoni group
0	6	0	G3	32367	willistoni subgroup
0	6	6	S	7260	Drosophila willistoni
0.03	159	38	G1	32281	Drosophila
0.02	92	12	G2	32321	repleta group
0.02	73	0	G3	32324	mulleri subgroup
0.02	73	29	G4	198037	mojavensis species complex
0.01	32	32	S	7230	Drosophila mojavensis
0	6	6	S	7232	Drosophila navojoa
0	6	6	S	7263	Drosophila arizonae
0	7	0	G3	40364	hydei subgroup
0	7	7	S	7224	Drosophila hydei
0.01	24	2	G2	32335	virilis group
0	19	19	S	47314	Drosophila novamexicana
0	3	3	S	7244	Drosophila virilis
0	4	0	G2	32304	immigrans group
0	4	0	G3	32307	nasuta subgroup
0	4	4	S	7291	Drosophila albomicans
0	1	0	G2	32320	quinaria group
0	1	1	S	198719	Drosophila innubila
0	16	0	G1	504493	Hawaiian Drosophila
0	16	0	G2	48384	picture wing clade
0	16	0	G3	48301	grimshawi clade
0	16	0	G4	48302	grimshawi group
0	16	0	G5	32378	grimshawi subgroup
0	16	16	S	7222	Drosophila grimshawi
0	5	0	G1	32280	Dorsilopha
0	5	5	S	30019	Drosophila busckii
0	12	0	F2	1861795	Colocasiomyini
0	12	0	G	7354	Scaptodrosophila
0	12	0	G1	32386	victoria group
0	12	12	S	7225	Scaptodrosophila lebanonensis
0.01	33	0	O7	43752	Tephritoidea
0.01	33	4	F	7211	Tephritidae
0.01	26	1	F1	164860	Dacinae
0	21	3	F2	43871	Dacini
0	10	2	G	27456	Bactrocera
0	6	0	G1	69624	Daculus
0	6	6	S	104688	Bactrocera oleae
0	2	0	G1	47832	Bactrocera
0	2	0	G2	98805	Bactrocera dorsalis complex
0	2	2	S	27457	Bactrocera dorsalis
0	8	0	G	47833	Zeugodacus
0	8	0	G1	1987911	Zeugodacus
0	8	8	S	28588	Zeugodacus cucurbitae
0	4	0	F2	164862	Ceratitidini
0	4	0	G	7212	Ceratitis
0	4	0	G1	474492	Ceratitis
0	4	4	S	7213	Ceratitis capitata
0	3	0	F1	43867	Trypetinae
0	3	0	F2	43901	Carpomyini
0	3	0	F3	164882	Carpomyina
0	3	0	G	28609	Rhagoletis
0	2	2	S	28612	Rhagoletis zephyria
0	1	1	S	28610	Rhagoletis pomonella
0	3	0	O7	43745	Diopsoidea
0	3	0	F	139644	Diopsidae
0	3	0	G	139679	Teleopsis
0	3	3	S	139649	Teleopsis dalmanni
0.01	68	9	O6	43742	Calyptratae
0.01	47	0	O7	43754	Muscoidea
0.01	47	0	F	7366	Muscidae
0.01	47	8	F1	43910	Muscinae
0.01	26	0	F2	43911	Stomoxyini
0.01	26	0	G	35569	Stomoxys
0.01	26	26	S	35570	Stomoxys calcitrans
0	13	0	F2	57894	Muscini
0	13	0	G	7369	Musca
0	13	0	G1	44052	Musca
0	13	13	S	7370	Musca domestica
0	10	0	O7	43755	Oestroidea
0	10	0	F	7371	Calliphoridae
0	10	0	F1	43914	Luciliinae
0	10	0	G	7374	Lucilia
0	6	6	S	13632	Lucilia sericata
0	4	4	S	7375	Lucilia cuprina
0	2	0	O7	43753	Hippoboscoidea
0	2	0	F	7392	Glossinidae
0	2	0	G	7393	Glossina
0	2	0	G1	44051	Nemorhina
0	2	2	S	7396	Glossina fuscipes
0	3	0	O2	43734	Stratiomyomorpha
0	3	0	F	34687	Stratiomyidae
0	3	0	F1	343564	Hermetiinae
0	3	0	G	343581	Hermetia
0	3	3	S	343691	Hermetia illucens
0.01	37	1	O1	7148	Nematocera
0.01	33	0	O2	43786	Culicomorpha
0.01	33	0	O3	41827	Culicoidea
0.01	33	4	F	7157	Culicidae
0.01	23	0	F1	43816	Anophelinae
0.01	23	1	G	7164	Anopheles
0	20	0	G1	44534	Cellia
0	17	0	G2	44537	Pyretophorus
0	17	0	G3	44542	gambiae species complex
0	17	0	S	7165	Anopheles gambiae
0	17	17	S1	180454	Anopheles gambiae str. PEST
0	3	0	G2	44535	Neocellia
0	3	3	S	30069	Anopheles stephensi
0	2	0	G1	44543	Nyssorhynchus
0	2	0	G2	44544	albimanus section
0	2	0	G3	44547	albimanus series
0	2	2	S	7167	Anopheles albimanus
0	6	1	F1	43817	Culicinae
0	5	0	F2	1056966	Aedini
0	5	0	G	7158	Aedes
0	5	1	G1	53541	Stegomyia
0	3	3	S	7159	Aedes aegypti
0	1	1	S	7160	Aedes albopictus
0	3	0	O2	43784	Bibionomorpha
0	3	0	O3	41830	Sciaroidea
0	3	0	F	33406	Cecidomyiidae
0	3	0	F1	43793	Cecidomyiinae
0	3	0	F2	52723	Cecidomyiidi
0	3	0	F3	71814	Cecidomyiini
0	3	0	G	153220	Contarinia
0	3	3	S	265458	Contarinia nasturtii
0.06	275	14	O	7399	Hymenoptera
0.06	254	41	O1	7400	Apocrita
0.04	194	59	O2	7434	Aculeata
0.02	76	0	O3	2153479	Formicoidea
0.02	76	27	F	36668	Formicidae
0.01	23	0	F1	43085	Ponerinae
0.01	23	0	F2	141711	Ponerini
0	19	0	G	604375	Harpegnathos
0	19	19	S	610380	Harpegnathos saltator
0	2	0	G	43086	Odontomachus
0	2	2	S	486640	Odontomachus brunneus
0	2	0	G	369122	Dinoponera
0	2	2	S	609295	Dinoponera quadriceps
0	12	3	F1	34695	Myrmicinae
0	3	1	F2	143999	Attini
0	2	0	G	12956	Atta
0	1	1	S	12957	Atta cephalotes
0	1	1	S	520822	Atta colombica
0	3	0	F2	144017	Solenopsidini
0	2	0	G	13685	Solenopsis
0	2	2	S	13686	Solenopsis invicta
0	1	0	G	55077	Monomorium
0	1	1	S	307658	Monomorium pharaonis
0	2	0	F2	144001	Blepharidattini
0	2	0	G	64792	Wasmannia
0	2	2	S	64793	Wasmannia auropunctata
0	1	0	F2	1932955	Pogonomyrmecini
0	1	0	G	144030	Pogonomyrmex
0	1	1	S	144034	Pogonomyrmex barbatus
0	6	0	F1	7479	Formicinae
0	3	0	F2	72772	Lasiini
0	3	0	G	710235	Nylanderia
0	3	3	S	613905	Nylanderia fulva
0	2	0	F2	72771	Formicini
0	2	0	G	72766	Formica
0	2	2	S	72781	Formica exsecta
0	1	0	F2	72773	Camponotini
0	1	0	G	13390	Camponotus
0	1	1	S	104421	Camponotus floridanus
0	5	0	F1	213859	Dorylinae
0	5	0	G	2015172	Ooceraea
0	5	5	S	2015173	Ooceraea biroi
0	3	0	F1	40138	Pseudomyrmecinae
0	3	0	G	56621	Pseudomyrmex
0	3	3	S	219809	Pseudomyrmex gracilis
0.01	52	4	O3	34735	Apoidea
0	19	0	F	77572	Halictidae
0	19	0	F1	156312	Nomiinae
0	19	0	G	178049	Nomia
0	19	0	G1	2448183	Acunomia
0	19	19	S	2448451	Nomia melanderi
0	17	0	F	7458	Apidae
0	17	2	F1	70987	Apinae
0	7	0	F2	83321	Apini
0	7	1	G	7459	Apis
0	3	3	S	7463	Apis florea
0	2	2	S	7460	Apis mellifera
0	1	1	S	7461	Apis cerana
0	5	0	F2	83310	Euglossini
0	5	0	G	28644	Eufriesea
0	5	5	S	516756	Eufriesea mexicana
0	3	0	F2	83311	Bombini
0	3	0	G	28641	Bombus
0	3	0	G1	144703	Pyrobombus
0	2	2	S	132113	Bombus impatiens
0	1	0	S	2705177	Bombus vancouverensis
0	1	1	S1	2705178	Bombus vancouverensis nearcticus
0	12	0	F	124286	Megachilidae
0	12	0	F1	156330	Megachilinae
0	12	0	F2	156332	Osmiini
0	12	0	G	124287	Osmia
0	7	0	S	1437190	Osmia bicornis
0	7	7	S1	1437191	Osmia bicornis bicornis
0	5	5	S	473952	Osmia lignaria
0	7	0	O3	34725	Vespoidea
0	7	1	F	7438	Vespidae
0	6	0	F1	7455	Polistinae
0	6	0	F2	76984	Polistini
0	6	0	G	7456	Polistes
0	3	3	S	91411	Polistes canadensis
0	3	3	S	743375	Polistes dominula
0	19	0	O2	1955251	Parasitoida
0	9	0	O3	40307	Cynipoidea
0	9	0	F	73401	Cynipidae
0	9	0	F1	1159319	Cynipinae
0	9	0	F2	75144	Cynipini
0	9	0	G	1159320	Belonocnema
0	9	9	S	1159321	Belonocnema treatae
0	6	0	O3	7422	Chalcidoidea
0	3	0	F	75187	Agaonidae
0	3	0	F1	75190	Agaoninae
0	3	0	G	84507	Ceratosolen
0	3	0	S	142686	Ceratosolen solmsi
0	3	3	S1	326594	Ceratosolen solmsi marchali
0	2	0	F	7489	Trichogrammatidae
0	2	0	G	7490	Trichogramma
0	2	2	S	7493	Trichogramma pretiosum
0	1	0	F	7423	Pteromalidae
0	1	0	F1	272242	Pteromalinae
0	1	0	G	7424	Nasonia
0	1	1	S	7425	Nasonia vitripennis
0	4	0	O3	7401	Ichneumonoidea
0	4	0	F	7402	Braconidae
0	2	0	F1	65210	Cheloninae
0	2	0	G	7405	Chelonus
0	2	2	S	460826	Chelonus insularis
0	2	0	F1	68883	Opiinae
0	1	0	G	58738	Fopius
0	1	1	S	64838	Fopius arisanus
0	1	0	G	454922	Diachasma
0	1	1	S	454923	Diachasma alloeum
0	5	0	O1	222831	Orussoidea
0	5	0	F	27528	Orussidae
0	5	0	G	27529	Orussus
0	5	5	S	222816	Orussus abietinus
0	2	0	O1	85772	Tenthredinoidea
0	2	0	F	52632	Diprionidae
0	2	0	F1	410274	Diprioninae
0	2	0	G	270857	Neodiprion
0	2	2	S	441921	Neodiprion lecontei
0.03	130	0	C5	85604	Amphiesmenoptera
0.03	130	0	O	7088	Lepidoptera
0.03	130	0	O1	41191	Glossata
0.03	130	0	O2	41196	Neolepidoptera
0.03	130	0	O3	41197	Heteroneura
0.03	130	9	O4	37567	Ditrysia
0.02	104	14	O5	104431	Obtectomera
0.01	48	0	O6	37573	Pyraloidea
0.01	47	0	F	268499	Crambidae
0.01	47	0	F1	40080	Pyraustinae
0.01	47	0	G	29056	Ostrinia
0.01	47	47	S	93504	Ostrinia furnacalis
0	1	0	F	7135	Pyralidae
0	1	0	F1	40082	Galleriinae
0	1	0	G	7136	Galleria
0	1	1	S	7137	Galleria mellonella
0	22	3	O6	37572	Papilionoidea
0	12	1	F	33415	Nymphalidae
0	6	0	F1	42282	Satyrinae
0	6	0	F2	127320	Satyrini
0	3	0	F3	150883	Maniolina
0	3	0	G	111919	Maniola
0	3	0	G1	111885	Aphantopus
0	3	3	S	2795564	Maniola hyperantus
0	3	0	F3	167180	Mycalesina
0	3	0	G	110367	Bicyclus
0	3	3	S	110368	Bicyclus anynana
0	4	0	F1	40040	Nymphalinae
0	4	0	F2	171576	Nymphalini
0	4	0	G	42274	Vanessa
0	4	4	S	334116	Vanessa tameamea
0	1	0	F1	127218	Danainae
0	1	0	F2	30248	Danaini
0	1	0	F3	344705	Danaina
0	1	0	G	13036	Danaus
0	1	0	G1	151542	Danaus
0	1	0	S	13037	Danaus plexippus
0	1	1	S1	278856	Danaus plexippus plexippus
0	7	0	F	7143	Papilionidae
0	7	0	F1	42289	Papilioninae
0	7	0	F2	189315	Papilionini
0	7	0	G	7145	Papilio
0	4	4	S	76193	Papilio machaon
0	2	2	S	76194	Papilio polytes
0	1	1	S	66420	Papilio xuthus
0	12	0	O6	37570	Noctuoidea
0	12	0	F	7100	Noctuidae
0	7	0	F1	95182	Amphipyrinae
0	7	0	G	7106	Spodoptera
0	6	6	S	69820	Spodoptera litura
0	1	1	S	7108	Spodoptera frugiperda
0	4	0	F1	95186	Plusiinae
0	4	0	G	7110	Trichoplusia
0	4	4	S	7111	Trichoplusia ni
0	1	0	F1	95178	Heliothinae
0	1	0	G	7112	Helicoverpa
0	1	1	S	29058	Helicoverpa armigera
0	8	0	O6	37569	Bombycoidea
0	6	0	F	7089	Bombycidae
0	6	0	F1	475327	Bombycinae
0	6	5	G	7090	Bombyx
0	1	1	S	7092	Bombyx mandarina
0	2	0	F	7128	Sphingidae
0	2	0	F1	82616	Sphinginae
0	2	0	F2	523164	Sphingini
0	2	0	G	7129	Manduca
0	2	2	S	7130	Manduca sexta
0	14	0	O5	104430	Apoditrysia
0	14	0	O6	37568	Tortricoidea
0	14	0	F	7139	Tortricidae
0	14	0	F1	81687	Olethreutinae
0	14	0	F2	581387	Grapholitini
0	14	0	G	82599	Cydia
0	14	14	S	82600	Cydia pomonella
0	2	0	O5	37581	Gelechioidea
0	2	0	F	173647	Cosmopterigidae
0	2	0	F1	248746	Cosmopteriginae
0	2	0	G	545366	Hyposmocoma
0	2	2	S	1477025	Hyposmocoma kahamanoa
0	1	0	O5	37582	Yponomeutoidea
0	1	0	F	51653	Plutellidae
0	1	0	G	51654	Plutella
0	1	1	S	51655	Plutella xylostella
0.01	44	0	O	7041	Coleoptera
0.01	44	5	O1	41084	Polyphaga
0.01	32	4	O2	41088	Cucujiformia
0	17	0	O3	71528	Chrysomeloidea
0	13	0	F	27439	Chrysomelidae
0	8	0	F1	63707	Chrysomelinae
0	8	0	F2	63712	Doryphorini
0	8	0	G	7538	Leptinotarsa
0	8	8	S	7539	Leptinotarsa decemlineata
0	5	0	F1	63710	Galerucinae
0	5	0	F2	63711	Luperini
0	5	0	F3	226742	Diabroticina
0	5	0	F4	226749	Diabroticites
0	5	0	G	50385	Diabrotica
0	5	0	S	50389	Diabrotica virgifera
0	5	5	S1	50390	Diabrotica virgifera virgifera
0	4	0	F	34667	Cerambycidae
0	4	0	F1	79514	Lamiinae
0	4	0	F2	192383	Lamiini
0	4	0	G	157304	Anoplophora
0	4	4	S	217634	Anoplophora glabripennis
0	11	0	O3	71529	Curculionoidea
0	11	1	F	7042	Curculionidae
0	6	0	F1	39812	Dryophthorinae
0	6	0	G	7045	Sitophilus
0	6	6	S	7048	Sitophilus oryzae
0	4	0	F1	55867	Scolytinae
0	4	0	G	77156	Dendroctonus
0	4	4	S	77166	Dendroctonus ponderosae
0	4	0	O2	41086	Scarabaeiformia
0	4	0	O3	75546	Scarabaeoidea
0	4	0	F	7055	Scarabaeidae
0	4	0	F1	41142	Scarabaeinae
0	4	0	F2	569643	Scarabaeinae incertae sedis
0	4	0	G	166331	Onthophagus
0	4	4	S	166361	Onthophagus taurus
0	3	0	O2	41087	Elateriformia
0	3	0	O3	71193	Elateroidea
0	3	0	F	7049	Lampyridae
0	3	0	F1	433514	Lampyrinae
0	3	0	G	7053	Photinus
0	3	3	S	7054	Photinus pyralis
0.01	24	0	O	7509	Siphonaptera
0.01	24	0	O1	140693	Pulicomorpha
0.01	24	0	O2	129369	Pulicoidea
0.01	24	0	F	7511	Pulicidae
0.01	24	0	F1	476429	Archaeopsyllinae
0.01	24	0	G	7514	Ctenocephalides
0.01	24	24	S	7515	Ctenocephalides felis
0.05	232	8	C4	33342	Paraneoptera
0.04	175	0	O	30262	Thysanoptera
0.04	175	0	O1	38130	Terebrantia
0.04	175	0	O2	45049	Thripoidea
0.04	175	0	F	45053	Thripidae
0.04	175	28	F1	153976	Thripinae
0.02	101	0	G	45057	Thrips
0.02	101	101	S	161013	Thrips palmi
0.01	46	0	G	45059	Frankliniella
0.01	46	46	S	133901	Frankliniella occidentalis
0.01	46	8	O	7524	Hemiptera
0	19	3	O1	33373	Sternorrhyncha
0	16	0	O2	33380	Aphidomorpha
0	16	0	O3	33385	Aphidoidea
0	16	1	F	27482	Aphididae
0	13	1	F1	133076	Aphidinae
0	7	0	F2	33387	Aphidini
0	4	0	G	345571	Melanaphis
0	4	4	S	742174	Melanaphis sacchari
0	3	0	G	40931	Rhopalosiphum
0	3	3	S	43146	Rhopalosiphum maidis
0	5	2	F2	33386	Macrosiphini
0	2	0	G	7028	Acyrthosiphon
0	2	2	S	7029	Acyrthosiphon pisum
0	1	0	G	13163	Myzus
0	1	1	S	13164	Myzus persicae
0	2	0	F1	805116	Chaitophorinae
0	2	0	G	143949	Sipha
0	2	2	S	143950	Sipha flava
0	11	0	O1	1955247	Auchenorrhyncha
0	11	0	O2	33361	Fulgoromorpha
0	11	0	O3	36151	Fulgoroidea
0	11	0	F	33362	Delphacidae
0	11	0	F1	130551	Delphacinae
0	11	0	G	108930	Nilaparvata
0	11	11	S	108931	Nilaparvata lugens
0	8	0	O1	33343	Prosorrhyncha
0	8	0	O2	33345	Heteroptera
0	8	0	O3	33347	Euheteroptera
0	8	0	O4	33349	Neoheteroptera
0	8	0	O5	33351	Panheteroptera
0	7	0	O6	33357	Pentatomomorpha
0	7	0	O7	33358	Pentatomoidea
0	7	0	F	160513	Pentatomidae
0	7	0	F1	286710	Pentatominae
0	7	0	G	286705	Halyomorpha
0	7	7	S	286706	Halyomorpha halys
0	1	0	O6	33354	Cimicomorpha
0	1	0	O7	33355	Cimicoidea
0	1	0	F	30078	Cimicidae
0	1	0	G	30079	Cimex
0	1	1	S	79782	Cimex lectularius
0	3	0	C5	1930602	Psocodea
0	3	0	O	85819	Phthiraptera
0	3	0	O1	30005	Anoplura
0	3	0	F	121221	Pediculidae
0	3	0	G	121222	Pediculus
0	3	0	S	121225	Pediculus humanus
0	3	3	S1	121224	Pediculus humanus corporis
0	11	0	C4	33341	Polyneoptera
0	11	0	C5	6970	Dictyoptera
0	11	0	O	85823	Blattodea
0	11	0	O1	1049657	Blattoidea
0	11	2	O2	1912919	Termitoidae
0	6	0	F	46562	Kalotermitidae
0	6	0	F1	105801	Cryptotermitinae
0	6	0	G	60568	Cryptotermes
0	6	6	S	105785	Cryptotermes secundus
0	3	0	F	7501	Termopsidae
0	3	0	F1	127820	Termopsinae
0	3	0	F2	127821	Termopsini
0	3	0	G	7502	Zootermopsis
0	3	3	S	136037	Zootermopsis nevadensis
0	3	0	C	30001	Collembola
0	3	0	O	730330	Entomobryomorpha
0	3	0	O1	730333	Isotomoidea
0	3	0	F	36141	Isotomidae
0	3	0	F1	187620	Proisotominae
0	3	0	G	158440	Folsomia
0	3	3	S	158441	Folsomia candida
0.02	79	0	P3	6657	Crustacea
0.02	79	2	P4	2172821	Multicrustacea
0.01	68	0	C	6681	Malacostraca
0.01	68	2	C1	72041	Eumalacostraca
0.01	65	0	C2	6682	Eucarida
0.01	65	0	O	6683	Decapoda
0.01	65	0	O1	6684	Dendrobranchiata
0.01	65	0	O2	111520	Penaeoidea
0.01	65	0	F	6685	Penaeidae
0.01	65	16	G	133894	Penaeus
0.01	29	29	S	6689	Penaeus vannamei
0	20	20	S	6687	Penaeus monodon
0	1	0	C2	6820	Peracarida
0	1	0	O	6821	Amphipoda
0	1	0	O1	1732196	Senticaudata
0	1	0	O2	1732206	Talitrida
0	1	0	O3	199476	Talitroidea
0	1	0	F	199477	Hyalellidae
0	1	0	G	199487	Hyalella
0	1	1	S	294128	Hyalella azteca
0	9	0	C	72037	Hexanauplia
0	6	0	C1	116172	Thecostraca
0	6	0	C2	6675	Cirripedia
0	6	0	C3	6676	Thoracica
0	6	0	O	116166	Pedunculata
0	6	0	O1	629286	Scalpellomorpha
0	6	0	F	629293	Pollicipedidae
0	6	0	G	36136	Pollicipes
0	6	6	S	41117	Pollicipes pollicipes
0	3	0	C1	6830	Copepoda
0	3	0	C2	116569	Neocopepoda
0	3	0	C3	116570	Gymnoplea
0	3	0	O	6833	Calanoida
0	3	0	F	88013	Temoridae
0	3	0	G	88014	Eurytemora
0	3	3	S	88015	Eurytemora affinis
0	4	0	K5	1215728	Scalidophora
0	4	0	P	33467	Priapulida
0	4	0	C	2082883	Priapulimorpha
0	4	0	O	2082909	Priapulimorphida
0	4	0	F	37891	Priapulidae
0	4	0	G	37847	Priapulus
0	4	4	S	37621	Priapulus caudatus
0	1	0	P	6231	Nematoda
0	1	0	C	119089	Chromadorea
0	1	0	O	6236	Rhabditida
0	1	0	O1	2301116	Rhabditina
0	1	0	O2	2301119	Rhabditomorpha
0	1	0	O3	55879	Rhabditoidea
0	1	0	F	6243	Rhabditidae
0	1	0	F1	55885	Peloderinae
0	1	0	G	6237	Caenorhabditis
0	1	1	S	6239	Caenorhabditis elegans
2.52	11555	0	K4	2697495	Spiralia
2.52	11555	956	K5	1206795	Lophotrochozoa
2.31	10591	1248	P	6447	Mollusca
2.03	9327	0	C	6605	Cephalopoda
2.03	9327	0	C1	6606	Coleoidea
2.03	9327	0	C2	215451	Octopodiformes
2.03	9327	0	O	6638	Octopoda
2.03	9327	0	O1	6646	Incirrata
2.03	9327	0	F	6647	Octopodidae
2.03	9327	6697	G	6643	Octopus
0.45	2079	2079	S	2607531	Octopus sinensis
0.12	551	551	S	37653	Octopus bimaculoides
0	14	1	C	6448	Gastropoda
0	8	0	C1	216305	Heterobranchia
0	8	1	C2	216307	Euthyneura
0	5	0	C3	6496	Euopisthobranchia
0	5	0	O	6497	Aplysiida
0	5	0	O1	216318	Aplysioidea
0	5	0	F	6498	Aplysiidae
0	5	0	G	6499	Aplysia
0	5	5	S	6500	Aplysia californica
0	2	0	C3	977775	Panpulmonata
0	2	0	C4	977779	Hygrophila
0	2	0	C5	216441	Lymnaeoidea
0	2	0	F	6524	Planorbidae
0	2	0	G	6525	Biomphalaria
0	2	2	S	6526	Biomphalaria glabrata
0	5	0	C1	69555	Caenogastropoda
0	5	0	O	75116	Architaenioglossa
0	5	0	O1	6475	Ampullarioidea
0	5	0	F	54973	Ampullariidae
0	5	0	G	72702	Pomacea
0	5	5	S	400727	Pomacea canaliculata
0	2	0	C	6544	Bivalvia
0	2	0	C1	2785011	Autobranchia
0	2	0	C2	6545	Pteriomorphia
0	1	0	O	6562	Ostreida
0	1	0	O1	98302	Ostreoidea
0	1	0	F	6563	Ostreidae
0	1	0	G	6564	Crassostrea
0	1	1	S	6565	Crassostrea virginica
0	1	0	O	106218	Pectinida
0	1	0	O1	106219	Pectinoidea
0	1	0	F	6566	Pectinidae
0	1	0	G	6578	Pecten
0	1	1	S	6579	Pecten maximus
0	4	0	P	6157	Platyhelminthes
0	4	0	C	6178	Trematoda
0	4	0	C1	6179	Digenea
0	2	0	O	6180	Strigeidida
0	2	0	O1	31244	Schistosomatoidea
0	2	0	F	31245	Schistosomatidae
0	2	0	G	6181	Schistosoma
0	2	2	S	6183	Schistosoma mansoni
0	2	0	O	6193	Opisthorchiida
0	2	0	O1	6194	Opisthorchiata
0	2	0	F	6196	Opisthorchiidae
0	2	0	G	6197	Opisthorchis
0	2	2	S	6198	Opisthorchis viverrini
0	3	0	P	6340	Annelida
0	3	0	C	42113	Clitellata
0	3	0	C1	55824	Hirudinea
0	3	0	O	2218736	Hirudinida
0	3	0	O1	2218738	Glossiphoniiformes
0	3	0	F	6407	Glossiphoniidae
0	3	0	G	6411	Helobdella
0	3	3	S	6412	Helobdella robusta
0	1	0	P	7568	Brachiopoda
0	1	0	P1	115360	Linguliformea
0	1	0	C	115361	Lingulata
0	1	0	O	7570	Lingulida
0	1	0	O1	115362	Linguloidea
0	1	0	F	33491	Lingulidae
0	1	0	G	7571	Lingula
0	1	1	S	7574	Lingula anatina
0	9	0	K3	33511	Deuterostomia
0	5	0	P	7711	Chordata
0	5	0	P1	7735	Cephalochordata
0	5	0	C	2682552	Leptocardii
0	5	0	O	2682553	Amphioxiformes
0	5	0	F	7736	Branchiostomidae
0	5	0	G	7737	Branchiostoma
0	4	4	S	7741	Branchiostoma belcheri
0	1	1	S	7739	Branchiostoma floridae
0	3	0	P	7586	Echinodermata
0	2	0	P1	133550	Pelmatozoa
0	2	0	C	35069	Crinoidea
0	2	0	C1	35070	Articulata
0	2	0	O	7581	Comatulida
0	2	0	F	106121	Comatulidae
0	2	0	F1	1529449	Comatulinae
0	2	0	G	1529434	Anneissia
0	2	2	S	1529436	Anneissia japonica
0	1	0	P1	133551	Eleutherozoa
0	1	0	P2	7587	Asterozoa
0	1	0	C	7588	Asteroidea
0	1	0	C1	41242	Forcipulatacea
0	1	0	O	7599	Forcipulatida
0	1	0	F	7600	Asteriidae
0	1	0	G	7601	Asterias
0	1	1	S	7604	Asterias rubens
0	1	0	P	10219	Hemichordata
0	1	0	C	10220	Enteropneusta
0	1	0	F	10221	Harrimaniidae
0	1	0	G	10222	Saccoglossus
0	1	1	S	10224	Saccoglossus kowalevskii
0	3	0	P	6073	Cnidaria
0	2	0	C	6101	Anthozoa
0	2	0	C1	6102	Hexacorallia
0	2	0	O	6125	Scleractinia
0	1	0	O1	123757	Astrocoeniina
0	1	0	F	46729	Pocilloporidae
0	1	0	G	50428	Stylophora
0	1	1	S	50429	Stylophora pistillata
0	1	0	O1	123760	Faviina
0	1	0	F	46736	Merulinidae
0	1	0	G	1920453	Orbicella
0	1	1	S	48498	Orbicella faveolata
0	1	0	C	6074	Hydrozoa
0	1	0	C1	37516	Hydroidolina
0	1	0	O	406427	Anthoathecata
0	1	0	O1	1612408	Aplanulata
0	1	0	F	6080	Hydridae
0	1	0	G	6083	Hydra
0	1	1	S	6087	Hydra vulgaris
0	5	0	K	4751	Fungi
0	5	0	K1	451864	Dikarya
0	3	0	P	4890	Ascomycota
0	3	0	P1	716545	saccharomyceta
0	3	0	P2	147538	Pezizomycotina
0	3	0	P3	716546	leotiomyceta
0	3	0	P4	715989	sordariomyceta
0	3	0	C	147550	Sordariomycetes
0	3	0	C1	222544	Sordariomycetidae
0	3	0	O	5139	Sordariales
0	3	0	F	35718	Chaetomiaceae
0	3	0	G	1920207	Thermothelomyces
0	3	0	S	78579	Thermothelomyces thermophilus
0	3	3	S1	573729	Thermothelomyces thermophilus ATCC 42464
0	2	0	P	5204	Basidiomycota
0	2	0	P1	452284	Ustilaginomycotina
0	2	0	C	5257	Ustilaginomycetes
0	2	0	O	5267	Ustilaginales
0	2	0	F	5268	Ustilaginaceae
0	2	0	G	63265	Sporisorium
0	2	2	S	280036	Sporisorium graminicola
0	2	0	C	28009	Choanoflagellata
0	2	0	O	1924738	Craspedida
0	2	0	F	81529	Salpingoecidae
0	1	0	G	81525	Monosiga
0	1	0	S	81824	Monosiga brevicollis
0	1	1	S1	431895	Monosiga brevicollis MX1
0	1	0	G	86017	Salpingoeca
0	1	1	S	946362	Salpingoeca rosetta
0.28	1262	188	D	2	Bacteria
0.16	742	32	P	1224	Proteobacteria
0.14	660	51	C	1236	Gammaproteobacteria
0.13	581	66	O	91347	Enterobacterales
0.11	489	124	F	543	Enterobacteriaceae
0.07	321	250	G	570	Klebsiella
0.01	50	50	S	571	Klebsiella oxytoca
0	6	5	S	573	Klebsiella pneumoniae
0	1	1	S1	1049565	Klebsiella pneumoniae KCTC 2242
0	5	5	S	2058152	Klebsiella grimontii
0	4	4	S	2153354	Klebsiella huaxiensis
0	3	3	S	244366	Klebsiella variicola
0	1	1	S	548	Klebsiella aerogenes
0	1	1	S	1134687	Klebsiella michiganensis
0	1	1	S	2026240	Klebsiella quasivariicola
0.01	24	18	G	544	Citrobacter
0	3	0	G1	1344959	Citrobacter freundii complex
0	2	2	S	546	Citrobacter freundii
0	1	1	S	67827	Citrobacter werkmanii
0	2	0	G1	2644389	unclassified Citrobacter
0	1	1	S	1703250	Citrobacter sp. CRE-46
0	1	1	S	1920110	Citrobacter sp. CFNIH10
0	1	1	S	545	Citrobacter koseri
0	11	2	G	547	Enterobacter
0	6	4	G1	354276	Enterobacter cloacae complex
0	2	2	S	299767	Enterobacter ludwigii
0	3	1	G1	2608935	unclassified Enterobacter
0	2	2	S	2724468	Enterobacter sp. JUb54
0	2	0	G	158876	Yokenella
0	2	2	S	158877	Yokenella regensburgei
0	1	0	G	83654	Leclercia
0	1	0	G1	2627398	unclassified Leclercia
0	1	1	S	2681309	Leclercia sp. 1106151
0	1	0	G	413496	Cronobacter
0	1	1	S	413503	Cronobacter malonaticus
0	1	1	G	160674	Raoultella
0	1	0	G	1903434	Atlantibacter
0	1	1	S	565	Atlantibacter hermannii
0	1	0	G	590	Salmonella
0	1	1	S	28901	Salmonella enterica
0	1	0	G	579	Kluyvera
0	1	1	S	2774055	Kluyvera genomosp. 3
0	1	0	G	561	Escherichia
0	1	1	S	562	Escherichia coli
0	12	0	F	1903414	Morganellaceae
0	7	0	G	581	Morganella
0	7	7	S	582	Morganella morganii
0	4	0	G	586	Providencia
0	3	3	S	126385	Providencia alcalifaciens
0	1	0	S	516075	Providencia sneebia
0	1	1	S1	1141660	Providencia sneebia DSM 19967
0	1	1	G	583	Proteus
0	6	2	F	1903411	Yersiniaceae
0	2	0	G	629	Yersinia
0	2	0	G1	1649845	Yersinia pseudotuberculosis complex
0	2	2	S	367190	Yersinia similis
0	1	0	G	613	Serratia
0	1	1	S	615	Serratia marcescens
0	1	0	G	1964366	Nissabacter
0	1	0	G1	2636213	unclassified Nissabacter
0	1	1	S	2126321	Nissabacter sp. SGAir0207
0	4	0	F	1903409	Erwiniaceae
0	2	1	G	53335	Pantoea
0	1	1	S	553	Pantoea ananatis
0	1	1	G	551	Erwinia
0	1	0	G	2100764	Mixta
0	1	1	S	1458355	Mixta theicola
0	2	1	F	1903410	Pectobacteriaceae
0	1	1	G	84565	Sodalis
0	2	1	F	1903416	Budviciaceae
0	1	0	G	82984	Pragia
0	1	1	S	82985	Pragia fontium
0	17	0	O	72274	Pseudomonadales
0	9	0	F	468	Moraxellaceae
0	9	6	G	469	Acinetobacter
0	2	2	S	487316	Acinetobacter soli
0	1	0	G1	196816	unclassified Acinetobacter
0	1	1	S	2714110	Acinetobacter sp. Marseille-Q1620
0	8	1	F	135621	Pseudomonadaceae
0	4	2	G	286	Pseudomonas
0	1	0	G1	136845	Pseudomonas putida group
0	1	1	S	303	Pseudomonas putida
0	1	0	G1	136841	Pseudomonas aeruginosa group
0	1	1	S	287	Pseudomonas aeruginosa
0	3	0	G	2758906	Entomomonas
0	3	3	S	2213226	Entomomonas moraniae
0	8	0	O	135614	Xanthomonadales
0	8	0	F	32033	Xanthomonadaceae
0	6	0	G	83614	Luteimonas
0	6	6	S	1176533	Luteimonas granuli
0	1	1	G	338	Xanthomonas
0	1	0	G	40323	Stenotrophomonas
0	1	1	S	216778	Stenotrophomonas rhizophila
0	2	0	O	135619	Oceanospirillales
0	2	0	F	28256	Halomonadaceae
0	2	0	G	2745	Halomonas
0	2	0	G1	2609666	unclassified Halomonas
0	1	1	S	2773308	Halomonas sp. YLGW01
0	1	1	S	2587844	Halomonas sp. THAF5a
0	1	0	O	135623	Vibrionales
0	1	0	F	641	Vibrionaceae
0	1	0	G	662	Vibrio
0	1	1	S	675	Vibrio cincinnatiensis
0	22	1	C	28216	Betaproteobacteria
0	20	0	O	80840	Burkholderiales
0	14	1	F	119060	Burkholderiaceae
0	7	0	G	106589	Cupriavidus
0	6	6	S	164546	Cupriavidus taiwanensis
0	1	1	S	82633	Cupriavidus pauculus
0	4	0	G	32008	Burkholderia
0	3	0	G1	111527	pseudomallei group
0	3	3	S	28450	Burkholderia pseudomallei
0	1	0	G1	87882	Burkholderia cepacia complex
0	1	1	S	101571	Burkholderia ubonensis
0	2	0	G	93217	Pandoraea
0	1	1	S	93218	Pandoraea apista
0	1	1	S	93220	Pandoraea pnomenusa
0	3	0	F	80864	Comamonadaceae
0	3	1	G	80865	Delftia
0	2	2	S	80866	Delftia acidovorans
0	2	0	O1	224471	Burkholderiales genera incertae sedis
0	2	0	G	32012	Thiomonas
0	2	2	S	426114	Thiomonas arsenitoxydans
0	1	0	F	506	Alcaligenaceae
0	1	0	G	517	Bordetella
0	1	1	S	94624	Bordetella petrii
0	1	0	O	32003	Nitrosomonadales
0	1	0	F	32011	Methylophilaceae
0	1	0	G	16	Methylophilus
0	1	0	G1	2630143	unclassified Methylophilus
0	1	1	S	1662285	Methylophilus sp. TWE2
0	18	0	P1	68525	delta/epsilon subdivisions
0	18	1	C	28221	Deltaproteobacteria
0	15	0	O	29	Myxococcales
0	14	0	O1	80811	Cystobacterineae
0	14	0	F	31	Myxococcaceae
0	12	0	G	83461	Corallococcus
0	11	0	S	35	Corallococcus macrosporus
0	11	11	S1	1189310	Myxococcus macrosporus DSM 14697
0	1	0	S	184914	Corallococcus coralloides
0	1	1	S1	1144275	Corallococcus coralloides DSM 2259
0	2	0	G	32	Myxococcus
0	1	1	S	34	Myxococcus xanthus
0	1	0	S	83455	Myxococcus stipitatus
0	1	1	S1	1278073	Myxococcus stipitatus DSM 14675
0	1	0	O1	80812	Sorangiineae
0	1	0	F	49	Polyangiaceae
0	1	0	G	39643	Sorangium
0	1	1	S	56	Sorangium cellulosum
0	2	0	O	213115	Desulfovibrionales
0	1	0	F	194924	Desulfovibrionaceae
0	1	0	G	872	Desulfovibrio
0	1	0	S	881	Desulfovibrio vulgaris
0	1	1	S1	883	Desulfovibrio vulgaris str. 'Miyazaki F'
0	1	0	F	213116	Desulfomicrobiaceae
0	1	0	G	898	Desulfomicrobium
0	1	0	S	899	Desulfomicrobium baculatum
0	1	1	S1	525897	Desulfomicrobium baculatum DSM 4028
0	10	1	C	28211	Alphaproteobacteria
0	3	1	O	356	Rhizobiales
0	1	0	F	69277	Phyllobacteriaceae
0	1	0	G	68287	Mesorhizobium
0	1	0	G1	325217	unclassified Mesorhizobium
0	1	1	S	2108445	Mesorhizobium sp. DCY119
0	1	0	F	119045	Methylobacteriaceae
0	1	0	G	407	Methylobacterium
0	1	1	S	2202827	Methylobacterium terrae
0	3	0	O	204458	Caulobacterales
0	3	1	F	76892	Caulobacteraceae
0	1	0	G	75	Caulobacter
0	1	0	G1	2648921	unclassified Caulobacter
0	1	1	S	69665	Caulobacter sp. FWC26
0	1	0	G	41275	Brevundimonas
0	1	1	S	41276	Brevundimonas vesicularis
0	2	0	O	204455	Rhodobacterales
0	2	0	F	31989	Rhodobacteraceae
0	1	0	G	74030	Roseovarius
0	1	0	G1	2614913	unclassified Roseovarius
0	1	1	S	2494550	Roseovarius sp. MME-070
0	1	0	G	188905	Jannaschia
0	1	0	G1	2645469	unclassified Jannaschia
0	1	1	S	290400	Jannaschia sp. CCS1
0	1	0	O	204441	Rhodospirillales
0	1	0	F	41295	Rhodospirillaceae
0	1	0	G	191	Azospirillum
0	1	1	S	192	Azospirillum brasilense
0.06	259	10	D1	1783272	Terrabacteria group
0.03	154	0	P	201174	Actinobacteria
0.03	154	50	C	1760	Actinobacteria
0.02	88	0	O	85011	Streptomycetales
0.02	88	37	F	2062	Streptomycetaceae
0.01	50	19	G	1883	Streptomyces
0	14	5	G1	2593676	unclassified Streptomyces
0	3	3	S	2751189	Streptomyces sp. NEAU-sy36
0	2	2	S	1442032	Streptomyces sp. Z022
0	1	1	S	234612	Streptomyces sp. TN58
0	1	1	S	1495638	Streptomyces sp. M56
0	1	1	S	2750025	Streptomyces sp. CB00271
0	1	1	S	355249	Streptomyces sp. Tu6071
0	3	3	S	68209	Streptomyces globosus
0	2	2	S	2662397	Streptomyces fagopyri
0	2	0	G1	629295	Streptomyces griseus group
0	1	0	G2	1482558	Streptomyces albovinaceus subgroup
0	1	1	S	1908	Streptomyces globisporus
0	1	0	G2	1482596	Streptomyces griseus subgroup
0	1	0	S	1911	Streptomyces griseus
0	1	1	S1	67263	Streptomyces griseus subsp. griseus
0	1	1	S	1783515	Streptomyces qaidamensis
0	1	1	S	285570	Streptomyces asterosporus
0	1	1	S	53451	Streptomyces rutgersensis
0	1	1	S	54571	Streptomyces venezuelae
0	1	0	S	1038928	Streptomyces xinghaiensis
0	1	1	S1	1038929	Streptomyces xinghaiensis S187
0	1	1	S	132473	Streptomyces alboniger
0	1	1	S	1690221	Streptomyces spongiicola
0	1	1	S	2049881	Streptomyces dengpaensis
0	1	0	S	1898	Streptomyces cacaoi
0	1	1	S1	249586	Streptomyces cacaoi subsp. asoensis
0	1	1	S	1907	Streptomyces glaucescens
0	1	0	G	228398	Streptacidiphilus
0	1	1	S	2126346	Streptacidiphilus bronchialis
0	6	0	O	85006	Micrococcales
0	3	0	F	85017	Promicromonosporaceae
0	2	0	G	157920	Cellulosimicrobium
0	2	0	G1	2624466	unclassified Cellulosimicrobium
0	2	2	S	2587808	Cellulosimicrobium sp. BI34T
0	1	0	G	289244	Xylanimicrobium
0	1	0	G1	2626399	unclassified Xylanimicrobium
0	1	1	S	2509457	Xylanimicrobium sp. FW10M-9
0	1	0	F	1268	Micrococcaceae
0	1	0	G	57493	Kocuria
0	1	1	S	388357	Kocuria turfanensis
0	1	0	F	85023	Microbacteriaceae
0	1	0	G	33877	Agromyces
0	1	0	G1	2639701	unclassified Agromyces
0	1	1	S	2585717	Agromyces sp. HY052
0	1	0	F	125316	Beutenbergiaceae
0	1	0	G	947525	Miniimonas
0	1	0	G1	2626367	unclassified Miniimonas
0	1	1	S	2171623	Miniimonas sp. S16
0	4	1	O	85007	Corynebacteriales
0	2	1	F	1762	Mycobacteriaceae
0	1	0	G	1763	Mycobacterium
0	1	0	G1	2642494	unclassified Mycobacterium
0	1	1	S	1545728	Mycobacterium sp. EPa45
0	1	0	F	85025	Nocardiaceae
0	1	0	G	1817	Nocardia
0	1	0	S	135487	Nocardia cyriacigeorgica
0	1	1	S1	1127134	Nocardia cyriacigeorgica GUH-2
0	4	0	O	85009	Propionibacteriales
0	2	0	F	31957	Propionibacteriaceae
0	1	0	G	72763	Tessaracoccus
0	1	1	S	1285901	Tessaracoccus defluvii
0	1	0	G	1912215	Acidipropionibacterium
0	1	1	S	2057246	Acidipropionibacterium virtanenii
0	2	0	F	85015	Nocardioidaceae
0	1	0	G	1839	Nocardioides
0	1	0	G1	2615069	unclassified Nocardioides
0	1	1	S	2736757	Nocardioides sp. MC1495
0	1	0	G	117156	Actinopolymorpha
0	1	1	S	117157	Actinopolymorpha singaporensis
0	1	0	O	85010	Pseudonocardiales
0	1	0	F	2070	Pseudonocardiaceae
0	1	0	G	1847	Pseudonocardia
0	1	0	S	240495	Pseudonocardia dioxanivorans
0	1	1	S1	675635	Pseudonocardia dioxanivorans CB1190
0	1	0	O	85013	Frankiales
0	1	0	F	74712	Frankiaceae
0	1	0	G	1434010	Jatrophihabitans
0	1	0	G1	2629395	unclassified Jatrophihabitans
0	1	1	S	1907575	Jatrophihabitans sp. GAS493
0.01	47	11	P	1239	Firmicutes
0	19	1	C	91061	Bacilli
0	16	1	O	186826	Lactobacillales
0	7	0	F	1300	Streptococcaceae
0	6	0	G	1357	Lactococcus
0	6	6	S	1363	Lactococcus garvieae
0	1	1	G	1301	Streptococcus
0	5	1	F	81852	Enterococcaceae
0	4	1	G	1350	Enterococcus
0	3	3	S	1351	Enterococcus faecalis
0	2	0	F	33958	Lactobacillaceae
0	2	0	G	1578	Lactobacillus
0	2	0	S	1604	Lactobacillus amylovorus
0	2	2	S1	1423723	Lactobacillus amylovorus DSM 20531
0	1	0	F	186828	Carnobacteriaceae
0	1	0	G	2747	Carnobacterium
0	1	1	S	2751	Carnobacterium maltaromaticum
0	2	0	O	1385	Bacillales
0	2	0	F	186817	Bacillaceae
0	1	0	G	2675234	Alkalihalobacillus
0	1	1	S	199441	Alkalihalobacillus krulwichiae
0	1	0	G	400634	Lysinibacillus
0	1	0	G1	2636778	unclassified Lysinibacillus
0	1	1	S	2072025	Lysinibacillus sp. YS11
0	17	0	C	186801	Clostridia
0	16	9	O	186802	Clostridiales
0	2	0	F	31979	Clostridiaceae
0	2	1	G	1485	Clostridium
0	1	0	G1	2614128	unclassified Clostridium
0	1	1	S	755731	Clostridium sp. BNL1100
0	1	1	F	186803	Lachnospiraceae
0	1	0	F	186804	Peptostreptococcaceae
0	1	0	G	1870884	Clostridioides
0	1	1	S	1496	Clostridioides difficile
0	1	0	F	186806	Eubacteriaceae
0	1	1	G	1730	Eubacterium
0	1	1	F	216572	Oscillospiraceae
0	1	0	F	541000	Ruminococcaceae
0	1	0	G	946234	Flavonifractor
0	1	1	S	292800	Flavonifractor plautii
0	1	0	O	68295	Thermoanaerobacterales
0	1	0	F	543371	Thermoanaerobacterales Family III. Incertae Sedis
0	1	1	G	44000	Caldicellulosiruptor
0.01	44	0	D2	1798711	Cyanobacteria/Melainabacteria group
0.01	44	0	P	1117	Cyanobacteria
0.01	44	0	O	1161	Nostocales
0.01	44	0	F	1162	Nostocaceae
0.01	44	0	G	1177	Nostoc
0.01	44	0	G1	2593658	unclassified Nostoc
0.01	43	43	S	2576903	Nostoc sp. C057
0	1	1	S	28072	Nostoc sp. PCC 7524
0	4	0	P	1297	Deinococcus-Thermus
0	4	0	C	188787	Deinococci
0	3	0	O	118964	Deinococcales
0	3	0	F	183710	Deinococcaceae
0	3	0	G	1298	Deinococcus
0	3	0	G1	2623546	unclassified Deinococcus
0	3	3	S	2080419	Deinococcus sp. NW-56
0	1	0	O	68933	Thermales
0	1	0	F	188786	Thermaceae
0	1	0	G	270	Thermus
0	1	0	S	56957	Thermus oshimai
0	1	1	S1	751945	Thermus oshimai JL-2
0.01	68	0	D1	1783270	FCB group
0.01	68	0	D2	68336	Bacteroidetes/Chlorobi group
0.01	68	20	P	976	Bacteroidetes
0.01	32	0	C	117743	Flavobacteriia
0.01	32	1	O	200644	Flavobacteriales
0.01	28	0	F	2762318	Weeksellaceae
0.01	27	4	G	308865	Elizabethkingia
0	22	22	S	1117645	Elizabethkingia anophelis
0	1	1	S	1756150	Elizabethkingia ursingii
0	1	0	F1	2782232	Chryseobacterium group
0	1	1	G	59732	Chryseobacterium
0	3	2	F	49546	Flavobacteriaceae
0	1	1	G	76831	Myroides
0	14	0	C	200643	Bacteroidia
0	14	8	O	171549	Bacteroidales
0	2	0	F	815	Bacteroidaceae
0	2	1	G	816	Bacteroides
0	1	1	S	817	Bacteroides fragilis
0	2	0	F	171550	Rikenellaceae
0	2	1	G	239759	Alistipes
0	1	1	S	2364787	Alistipes megaguti
0	2	0	F	171551	Porphyromonadaceae
0	2	0	G	836	Porphyromonas
0	1	1	S	837	Porphyromonas gingivalis
0	1	1	S	36874	Porphyromonas cangingivalis
0	1	0	C	117747	Sphingobacteriia
0	1	0	O	200666	Sphingobacteriales
0	1	0	F	84566	Sphingobacteriaceae
0	1	0	G	84567	Pedobacter
0	1	0	G1	2628915	unclassified Pedobacter
0	1	1	S	2766984	Pedobacter sp. SW-16
0	1	0	O	1100069	Bacteroidetes Order II. Incertae sedis
0	1	0	F	563843	Rhodothermaceae
0	1	0	G	29548	Rhodothermus
0	1	0	S	29549	Rhodothermus marinus
0	1	1	S1	518766	Rhodothermus marinus DSM 4252
0	5	0	P	32066	Fusobacteria
0	5	0	C	203490	Fusobacteriia
0	5	0	O	203491	Fusobacteriales
0	5	0	F	203492	Fusobacteriaceae
0	5	2	G	848	Fusobacterium
0	2	2	S	856	Fusobacterium varium
0	1	1	S	861	Fusobacterium ulcerans
0	3	0	D	2157	Archaea
0	2	0	D1	1783275	TACK group
0	1	0	P	28889	Crenarchaeota
0	1	0	C	183924	Thermoprotei
0	1	0	O	2281	Sulfolobales
0	1	0	F	118883	Sulfolobaceae
0	1	0	G	2284	Sulfolobus
0	1	0	G1	2641160	unclassified Sulfolobus
0	1	1	S	1891280	Sulfolobus sp. A20
0	1	0	P	651137	Thaumarchaeota
0	1	0	C	1643678	Nitrososphaeria
0	1	0	O	1033996	Nitrososphaerales
0	1	0	F	1033997	Nitrososphaeraceae
0	1	0	G	1826864	Candidatus Nitrosocosmicus
0	1	1	S	1798806	Candidatus Nitrosocosmicus franklandus
0	1	0	P	28890	Euryarchaeota
0	1	0	P1	2290931	Stenosarchaea group
0	1	0	C	183963	Halobacteria
0	1	0	O	2235	Halobacteriales
0	1	0	F	2236	Halobacteriaceae
0	1	0	G	2239	Halobacterium
0	1	1	S	2242	Halobacterium salinarum

## Sheet: Kraken2-S5
79.92	340202	340202	U	0	unclassified
20.08	85488	62	R	1	root
19.98	85035	1594	R1	131567	cellular organisms
19.49	82958	0	D	2759	Eukaryota
19.49	82958	294	D1	33154	Opisthokonta
19.42	82649	121	K	33208	Metazoa
19.39	82527	842	K1	6072	Eumetazoa
19.19	81684	2941	K2	33213	Bilateria
18.49	78731	34807	K3	33317	Protostomia
5.83	24800	0	K4	2697495	Spiralia
5.83	24800	2241	K5	1206795	Lophotrochozoa
5.3	22548	2664	P	6447	Mollusca
4.67	19862	0	C	6605	Cephalopoda
4.67	19862	0	C1	6606	Coleoidea
4.67	19862	0	C2	215451	Octopodiformes
4.67	19862	0	O	6638	Octopoda
4.67	19862	0	O1	6646	Incirrata
4.67	19862	0	F	6647	Octopodidae
4.67	19862	14860	G	6643	Octopus
0.94	4008	4008	S	2607531	Octopus sinensis
0.23	994	994	S	37653	Octopus bimaculoides
0	16	0	C	6448	Gastropoda
0	12	0	C1	216305	Heterobranchia
0	12	0	C2	216307	Euthyneura
0	7	0	C3	6496	Euopisthobranchia
0	7	0	O	6497	Aplysiida
0	7	0	O1	216318	Aplysioidea
0	7	0	F	6498	Aplysiidae
0	7	0	G	6499	Aplysia
0	7	7	S	6500	Aplysia californica
0	5	0	C3	977775	Panpulmonata
0	5	0	C4	977779	Hygrophila
0	5	0	C5	216441	Lymnaeoidea
0	5	0	F	6524	Planorbidae
0	5	0	G	6525	Biomphalaria
0	5	5	S	6526	Biomphalaria glabrata
0	4	0	C1	69555	Caenogastropoda
0	4	0	O	75116	Architaenioglossa
0	4	0	O1	6475	Ampullarioidea
0	4	0	F	54973	Ampullariidae
0	4	0	G	72702	Pomacea
0	4	4	S	400727	Pomacea canaliculata
0	6	0	C	6544	Bivalvia
0	6	0	C1	2785011	Autobranchia
0	6	0	C2	6545	Pteriomorphia
0	4	0	O	106218	Pectinida
0	4	0	O1	106219	Pectinoidea
0	4	0	F	6566	Pectinidae
0	2	0	G	6578	Pecten
0	2	2	S	6579	Pecten maximus
0	2	0	G	186466	Mizuhopecten
0	2	2	S	6573	Mizuhopecten yessoensis
0	2	0	O	6562	Ostreida
0	2	0	O1	98302	Ostreoidea
0	2	0	F	6563	Ostreidae
0	2	0	G	6564	Crassostrea
0	2	2	S	29159	Crassostrea gigas
0	9	0	P	6157	Platyhelminthes
0	9	0	C	6178	Trematoda
0	9	0	C1	6179	Digenea
0	7	0	O	6180	Strigeidida
0	7	0	O1	31244	Schistosomatoidea
0	7	0	F	31245	Schistosomatidae
0	7	0	G	6181	Schistosoma
0	6	6	S	6183	Schistosoma mansoni
0	1	1	S	6185	Schistosoma haematobium
0	2	0	O	6193	Opisthorchiida
0	2	0	O1	6194	Opisthorchiata
0	2	0	F	6196	Opisthorchiidae
0	2	0	G	6197	Opisthorchis
0	2	2	S	6198	Opisthorchis viverrini
0	1	0	P	6340	Annelida
0	1	0	C	42113	Clitellata
0	1	0	C1	55824	Hirudinea
0	1	0	O	2218736	Hirudinida
0	1	0	O1	2218738	Glossiphoniiformes
0	1	0	F	6407	Glossiphoniidae
0	1	0	G	6411	Helobdella
0	1	1	S	6412	Helobdella robusta
0	1	0	P	7568	Brachiopoda
0	1	0	P1	115360	Linguliformea
0	1	0	C	115361	Lingulata
0	1	0	O	7570	Lingulida
0	1	0	O1	115362	Linguloidea
0	1	0	F	33491	Lingulidae
0	1	0	G	7571	Lingula
0	1	1	S	7574	Lingula anatina
4.49	19124	351	K4	1206794	Ecdysozoa
4.41	18762	0	K5	88770	Panarthropoda
4.41	18762	3036	P	6656	Arthropoda
2.43	10331	0	P1	197563	Mandibulata
2.43	10331	2401	P2	197562	Pancrustacea
1.84	7834	45	P3	6960	Hexapoda
1.83	7788	0	C	50557	Insecta
1.83	7788	0	C1	85512	Dicondylia
1.83	7788	0	C2	7496	Pterygota
1.83	7788	1685	C3	33340	Neoptera
1.37	5818	2912	C4	33392	Holometabola
0.52	2228	314	O	7147	Diptera
0.44	1876	32	O1	7203	Brachycera
0.43	1842	0	O2	43733	Muscomorpha
0.43	1842	0	O3	480118	Eremoneura
0.43	1842	0	O4	480117	Cyclorrhapha
0.43	1842	407	O5	43738	Schizophora
0.32	1346	278	O6	43741	Acalyptratae
0.24	1012	0	O7	43746	Ephydroidea
0.24	1012	0	F	7214	Drosophilidae
0.24	1012	52	F1	43845	Drosophilinae
0.22	951	0	F2	46877	Drosophilini
0.22	951	502	G	7215	Drosophila
0.05	222	64	G1	32281	Drosophila
0.03	109	6	G2	32321	repleta group
0.02	98	0	G3	32324	mulleri subgroup
0.02	98	44	G4	198037	mojavensis species complex
0.01	40	40	S	7230	Drosophila mojavensis
0	11	11	S	7232	Drosophila navojoa
0	3	3	S	7263	Drosophila arizonae
0	5	0	G3	40364	hydei subgroup
0	5	5	S	7224	Drosophila hydei
0.01	41	2	G2	32335	virilis group
0.01	35	35	S	47314	Drosophila novamexicana
0	4	4	S	7244	Drosophila virilis
0	5	0	G2	32304	immigrans group
0	5	0	G3	32307	nasuta subgroup
0	5	5	S	7291	Drosophila albomicans
0	3	0	G2	32320	quinaria group
0	3	3	S	198719	Drosophila innubila
0.05	206	65	G1	32341	Sophophora
0.02	82	14	G2	32355	obscura group
0.01	43	12	G3	32358	pseudoobscura subgroup
0	14	14	S	7237	Drosophila pseudoobscura
0	13	13	S	7234	Drosophila persimilis
0	4	4	S	7229	Drosophila miranda
0.01	25	10	G3	32357	obscura subgroup
0	10	10	S	7266	Drosophila guanche
0	3	3	S	7282	Drosophila obscura
0	2	2	S	7241	Drosophila subobscura
0.01	55	11	G2	32346	melanogaster group
0	15	1	G3	32347	ananassae subgroup
0	10	0	G4	186282	bipectinata species complex
0	10	10	S	42026	Drosophila bipectinata
0	4	0	G4	545632	ananassae species complex
0	4	4	S	7217	Drosophila ananassae
0	7	1	G3	32351	melanogaster subgroup
0	2	2	S	7220	Drosophila erecta
0	2	2	S	7227	Drosophila melanogaster
0	1	1	S	7226	Drosophila mauritiana
0	1	1	S	7240	Drosophila simulans
0	6	1	G3	32352	montium subgroup
0	3	3	S	30033	Drosophila kikkawai
0	2	0	G4	446045	Drosophila serrata species complex
0	2	2	S	7274	Drosophila serrata
0	5	1	G3	32353	suzukii subgroup
0	3	3	S	125945	Drosophila biarmipes
0	1	1	S	1486046	Drosophila subpulchrella
0	5	0	G3	32354	takahashii subgroup
0	5	5	S	29030	Drosophila takahashii
0	2	0	G3	32348	elegans subgroup
0	2	2	S	30023	Drosophila elegans
0	2	0	G3	65962	rhopaloa subgroup
0	2	2	S	1041015	Drosophila rhopaloa
0	1	0	G3	32349	eugracilis subgroup
0	1	1	S	29029	Drosophila eugracilis
0	1	0	G3	32350	ficusphila subgroup
0	1	1	S	30025	Drosophila ficusphila
0	4	0	G2	32365	willistoni group
0	4	0	G3	32367	willistoni subgroup
0	4	4	S	7260	Drosophila willistoni
0	14	0	G1	504493	Hawaiian Drosophila
0	14	0	G2	48384	picture wing clade
0	14	0	G3	48301	grimshawi clade
0	14	0	G4	48302	grimshawi group
0	14	0	G5	32378	grimshawi subgroup
0	14	14	S	7222	Drosophila grimshawi
0	7	0	G1	32280	Dorsilopha
0	7	7	S	30019	Drosophila busckii
0	9	0	F2	1861795	Colocasiomyini
0	9	0	G	7354	Scaptodrosophila
0	9	0	G1	32386	victoria group
0	9	9	S	7225	Scaptodrosophila lebanonensis
0.01	55	0	O7	43752	Tephritoidea
0.01	55	9	F	7211	Tephritidae
0.01	36	3	F1	164860	Dacinae
0.01	30	4	F2	43871	Dacini
0	16	0	G	27456	Bactrocera
0	9	0	G1	69624	Daculus
0	9	9	S	104688	Bactrocera oleae
0	7	1	G1	47832	Bactrocera
0	5	5	S	174628	Bactrocera latifrons
0	1	0	G2	98805	Bactrocera dorsalis complex
0	1	1	S	27457	Bactrocera dorsalis
0	10	0	G	47833	Zeugodacus
0	10	0	G1	1987911	Zeugodacus
0	10	10	S	28588	Zeugodacus cucurbitae
0	3	0	F2	164862	Ceratitidini
0	3	0	G	7212	Ceratitis
0	3	0	G1	474492	Ceratitis
0	3	3	S	7213	Ceratitis capitata
0	10	0	F1	43867	Trypetinae
0	10	0	F2	43901	Carpomyini
0	10	0	F3	164882	Carpomyina
0	10	2	G	28609	Rhagoletis
0	7	7	S	28612	Rhagoletis zephyria
0	1	1	S	28610	Rhagoletis pomonella
0	1	0	O7	43745	Diopsoidea
0	1	0	F	139644	Diopsidae
0	1	0	G	139679	Teleopsis
0	1	1	S	139649	Teleopsis dalmanni
0.02	89	26	O6	43742	Calyptratae
0.01	56	0	O7	43754	Muscoidea
0.01	56	0	F	7366	Muscidae
0.01	56	5	F1	43910	Muscinae
0.01	33	0	F2	43911	Stomoxyini
0.01	33	0	G	35569	Stomoxys
0.01	33	33	S	35570	Stomoxys calcitrans
0	18	0	F2	57894	Muscini
0	18	0	G	7369	Musca
0	18	0	G1	44052	Musca
0	18	18	S	7370	Musca domestica
0	7	0	O7	43755	Oestroidea
0	7	0	F	7371	Calliphoridae
0	7	0	F1	43914	Luciliinae
0	7	1	G	7374	Lucilia
0	4	4	S	7375	Lucilia cuprina
0	2	2	S	13632	Lucilia sericata
0	2	0	O2	43734	Stratiomyomorpha
0	2	0	F	34687	Stratiomyidae
0	2	0	F1	343564	Hermetiinae
0	2	0	G	343581	Hermetia
0	2	2	S	343691	Hermetia illucens
0.01	38	0	O1	7148	Nematocera
0.01	38	0	O2	43786	Culicomorpha
0.01	38	0	O3	41827	Culicoidea
0.01	38	3	F	7157	Culicidae
0.01	26	0	F1	43816	Anophelinae
0.01	26	0	G	7164	Anopheles
0.01	22	1	G1	44534	Cellia
0	20	0	G2	44537	Pyretophorus
0	20	0	G3	44542	gambiae species complex
0	20	0	S	7165	Anopheles gambiae
0	20	20	S1	180454	Anopheles gambiae str. PEST
0	1	0	G2	44535	Neocellia
0	1	1	S	30069	Anopheles stephensi
0	4	0	G1	44543	Nyssorhynchus
0	4	0	G2	44544	albimanus section
0	4	0	G3	44547	albimanus series
0	4	4	S	7167	Anopheles albimanus
0	9	0	F1	43817	Culicinae
0	9	0	F2	1056966	Aedini
0	9	0	G	7158	Aedes
0	9	0	G1	53541	Stegomyia
0	6	6	S	7160	Aedes albopictus
0	3	3	S	7159	Aedes aegypti
0.1	421	17	O	7399	Hymenoptera
0.09	395	62	O1	7400	Apocrita
0.07	302	104	O2	7434	Aculeata
0.03	118	0	O3	2153479	Formicoidea
0.03	118	28	F	36668	Formicidae
0.01	44	0	F1	43085	Ponerinae
0.01	44	1	F2	141711	Ponerini
0.01	38	0	G	604375	Harpegnathos
0.01	38	38	S	610380	Harpegnathos saltator
0	4	0	G	369122	Dinoponera
0	4	4	S	609295	Dinoponera quadriceps
0	1	0	G	43086	Odontomachus
0	1	1	S	486640	Odontomachus brunneus
0.01	32	5	F1	34695	Myrmicinae
0	10	2	F2	143999	Attini
0	5	0	G	34717	Trachymyrmex
0	2	2	S	64791	Trachymyrmex zeteki
0	2	2	S	471704	Trachymyrmex cornetzi
0	1	1	S	34720	Trachymyrmex septentrionalis
0	2	0	G	34699	Cyphomyrmex
0	2	2	S	456900	Cyphomyrmex costatus
0	1	1	G	12956	Atta
0	4	0	F2	144017	Solenopsidini
0	2	0	G	13685	Solenopsis
0	2	2	S	13686	Solenopsis invicta
0	2	0	G	55077	Monomorium
0	2	2	S	307658	Monomorium pharaonis
0	4	0	F2	144019	Stenammini
0	4	0	G	369248	Vollenhovia
0	4	4	S	411798	Vollenhovia emeryi
0	4	0	F2	1932955	Pogonomyrmecini
0	4	0	G	144030	Pogonomyrmex
0	4	4	S	144034	Pogonomyrmex barbatus
0	3	0	F2	144001	Blepharidattini
0	3	0	G	64792	Wasmannia
0	3	3	S	64793	Wasmannia auropunctata
0	2	0	F2	144006	Formicoxenini
0	2	0	G	300110	Temnothorax
0	2	2	S	300111	Temnothorax curvispinosus
0	5	0	F1	40138	Pseudomyrmecinae
0	5	0	G	56621	Pseudomyrmex
0	5	5	S	219809	Pseudomyrmex gracilis
0	4	0	F1	213859	Dorylinae
0	4	0	G	2015172	Ooceraea
0	4	4	S	2015173	Ooceraea biroi
0	3	0	F1	7479	Formicinae
0	2	0	F2	72772	Lasiini
0	2	0	G	710235	Nylanderia
0	2	2	S	613905	Nylanderia fulva
0	1	0	F2	72771	Formicini
0	1	0	G	72766	Formica
0	1	1	S	72781	Formica exsecta
0	2	0	F1	40139	Dolichoderinae
0	2	0	G	83484	Linepithema
0	2	2	S	83485	Linepithema humile
0.02	71	10	O3	34735	Apoidea
0.01	34	0	F	77572	Halictidae
0.01	27	0	F1	156312	Nomiinae
0.01	27	0	G	178049	Nomia
0.01	27	0	G1	2448183	Acunomia
0.01	27	27	S	2448451	Nomia melanderi
0	7	0	F1	77573	Halictinae
0	7	0	F2	88545	Augochlorini
0	7	0	G	115080	Megalopta
0	7	7	S	115081	Megalopta genalis
0	14	0	F	124286	Megachilidae
0	14	0	F1	156330	Megachilinae
0	8	0	F2	156332	Osmiini
0	8	0	G	124287	Osmia
0	6	0	S	1437190	Osmia bicornis
0	6	6	S1	1437191	Osmia bicornis bicornis
0	2	2	S	473952	Osmia lignaria
0	6	0	F2	156331	Megachilini
0	6	0	G	132116	Megachile
0	6	6	S	143995	Megachile rotundata
0	13	0	F	7458	Apidae
0	13	2	F1	70987	Apinae
0	6	0	F2	83310	Euglossini
0	6	0	G	28644	Eufriesea
0	6	6	S	516756	Eufriesea mexicana
0	2	0	F2	83311	Bombini
0	2	0	G	28641	Bombus
0	2	0	G1	144703	Pyrobombus
0	2	2	S	132113	Bombus impatiens
0	2	0	F2	83321	Apini
0	2	0	G	7459	Apis
0	1	1	S	7460	Apis mellifera
0	1	1	S	7462	Apis dorsata
0	1	0	F2	83323	Anthophorini
0	1	0	G	117248	Habropoda
0	1	1	S	597456	Habropoda laboriosa
0	9	0	O3	34725	Vespoidea
0	9	0	F	7438	Vespidae
0	6	0	F1	7455	Polistinae
0	6	0	F2	76984	Polistini
0	6	0	G	7456	Polistes
0	4	4	S	91411	Polistes canadensis
0	2	2	S	743375	Polistes dominula
0	3	0	F1	7439	Vespinae
0	3	0	G	7443	Vespa
0	3	3	S	7446	Vespa mandarinia
0.01	31	2	O2	1955251	Parasitoida
0	14	0	O3	40307	Cynipoidea
0	14	0	F	73401	Cynipidae
0	14	0	F1	1159319	Cynipinae
0	14	0	F2	75144	Cynipini
0	14	0	G	1159320	Belonocnema
0	14	14	S	1159321	Belonocnema treatae
0	12	0	O3	7422	Chalcidoidea
0	6	0	F	29051	Encyrtidae
0	6	0	F1	272199	Encyrtinae
0	6	0	G	29052	Copidosoma
0	6	6	S	29053	Copidosoma floridanum
0	3	0	F	75187	Agaonidae
0	3	0	F1	75190	Agaoninae
0	3	0	G	84507	Ceratosolen
0	3	0	S	142686	Ceratosolen solmsi
0	3	3	S1	326594	Ceratosolen solmsi marchali
0	2	0	F	7489	Trichogrammatidae
0	2	0	G	7490	Trichogramma
0	2	2	S	7493	Trichogramma pretiosum
0	1	0	F	7423	Pteromalidae
0	1	0	F1	272242	Pteromalinae
0	1	0	G	7424	Nasonia
0	1	1	S	7425	Nasonia vitripennis
0	3	0	O3	7401	Ichneumonoidea
0	3	0	F	7402	Braconidae
0	2	0	F1	65210	Cheloninae
0	2	0	G	7405	Chelonus
0	2	2	S	460826	Chelonus insularis
0	1	0	F1	65207	Microgastrinae
0	1	0	G	51538	Microplitis
0	1	1	S	69319	Microplitis demolitor
0	6	0	O1	85772	Tenthredinoidea
0	4	0	F	52632	Diprionidae
0	4	0	F1	410274	Diprioninae
0	4	0	G	270857	Neodiprion
0	4	4	S	441921	Neodiprion lecontei
0	2	0	F	27532	Tenthredinidae
0	2	0	F1	112290	Allantinae
0	2	0	G	37343	Athalia
0	2	2	S	37344	Athalia rosae
0	2	0	O1	222831	Orussoidea
0	2	0	F	27528	Orussidae
0	2	0	G	27529	Orussus
0	2	2	S	222816	Orussus abietinus
0	1	0	O1	222823	Cephoidea
0	1	0	F	27524	Cephidae
0	1	0	G	173784	Cephus
0	1	1	S	211228	Cephus cinctus
0.03	144	0	C5	85604	Amphiesmenoptera
0.03	144	0	O	7088	Lepidoptera
0.03	144	0	O1	41191	Glossata
0.03	144	0	O2	41196	Neolepidoptera
0.03	144	0	O3	41197	Heteroneura
0.03	144	23	O4	37567	Ditrysia
0.03	107	21	O5	104431	Obtectomera
0.01	36	4	O6	37572	Papilionoidea
0	21	1	F	33415	Nymphalidae
0	11	0	F1	40040	Nymphalinae
0	11	0	F2	171576	Nymphalini
0	11	0	G	42274	Vanessa
0	11	11	S	334116	Vanessa tameamea
0	8	0	F1	42282	Satyrinae
0	8	0	F2	127320	Satyrini
0	5	0	F3	167180	Mycalesina
0	5	0	G	110367	Bicyclus
0	5	5	S	110368	Bicyclus anynana
0	3	0	F3	150883	Maniolina
0	3	0	G	111919	Maniola
0	3	0	G1	111885	Aphantopus
0	3	3	S	2795564	Maniola hyperantus
0	1	0	F1	127218	Danainae
0	1	0	F2	30248	Danaini
0	1	0	F3	344705	Danaina
0	1	0	G	13036	Danaus
0	1	0	G1	151542	Danaus
0	1	0	S	13037	Danaus plexippus
0	1	1	S1	278856	Danaus plexippus plexippus
0	10	0	F	7143	Papilionidae
0	10	0	F1	42289	Papilioninae
0	10	0	F2	189315	Papilionini
0	10	1	G	7145	Papilio
0	4	4	S	76193	Papilio machaon
0	4	4	S	76194	Papilio polytes
0	1	1	S	66420	Papilio xuthus
0	1	0	F	7114	Pieridae
0	1	0	F1	42449	Pierinae
0	1	0	F2	152601	Pierini
0	1	0	G	7115	Pieris
0	1	1	S	64459	Pieris rapae
0.01	29	0	O6	37573	Pyraloidea
0	21	0	F	268499	Crambidae
0	21	0	F1	40080	Pyraustinae
0	21	0	G	29056	Ostrinia
0	21	21	S	93504	Ostrinia furnacalis
0	8	0	F	7135	Pyralidae
0	5	0	F1	40082	Galleriinae
0	5	0	G	7136	Galleria
0	5	5	S	7137	Galleria mellonella
0	3	0	F1	40083	Phycitinae
0	3	0	G	680682	Amyelois
0	3	3	S	680683	Amyelois transitella
0	15	0	O6	37570	Noctuoidea
0	15	1	F	7100	Noctuidae
0	11	0	F1	95182	Amphipyrinae
0	11	0	G	7106	Spodoptera
0	10	10	S	69820	Spodoptera litura
0	1	1	S	7108	Spodoptera frugiperda
0	2	0	F1	95186	Plusiinae
0	2	0	G	7110	Trichoplusia
0	2	2	S	7111	Trichoplusia ni
0	1	0	F1	95178	Heliothinae
0	1	0	G	7112	Helicoverpa
0	1	1	S	29058	Helicoverpa armigera
0	6	0	O6	37569	Bombycoidea
0	6	0	F	7089	Bombycidae
0	6	0	F1	475327	Bombycinae
0	6	3	G	7090	Bombyx
0	2	2	S	7091	Bombyx mori
0	1	1	S	7092	Bombyx mandarina
0	11	0	O5	104430	Apoditrysia
0	11	0	O6	37568	Tortricoidea
0	11	0	F	7139	Tortricidae
0	11	0	F1	81687	Olethreutinae
0	11	0	F2	581387	Grapholitini
0	11	0	G	82599	Cydia
0	11	11	S	82600	Cydia pomonella
0	3	0	O5	37581	Gelechioidea
0	3	0	F	173647	Cosmopterigidae
0	3	0	F1	248746	Cosmopteriginae
0	3	0	G	545366	Hyposmocoma
0	3	3	S	1477025	Hyposmocoma kahamanoa
0.02	65	0	O	7041	Coleoptera
0.02	65	6	O1	41084	Polyphaga
0.01	55	11	O2	41088	Cucujiformia
0.01	25	0	O3	71528	Chrysomeloidea
0	17	0	F	27439	Chrysomelidae
0	14	0	F1	63707	Chrysomelinae
0	14	0	F2	63712	Doryphorini
0	14	0	G	7538	Leptinotarsa
0	14	14	S	7539	Leptinotarsa decemlineata
0	3	0	F1	63710	Galerucinae
0	3	0	F2	63711	Luperini
0	3	0	F3	226742	Diabroticina
0	3	0	F4	226749	Diabroticites
0	3	0	G	50385	Diabrotica
0	3	0	S	50389	Diabrotica virgifera
0	3	3	S1	50390	Diabrotica virgifera virgifera
0	8	0	F	34667	Cerambycidae
0	8	0	F1	79514	Lamiinae
0	8	0	F2	192383	Lamiini
0	8	0	G	157304	Anoplophora
0	8	8	S	217634	Anoplophora glabripennis
0	19	0	O3	71529	Curculionoidea
0	19	1	F	7042	Curculionidae
0	17	0	F1	39812	Dryophthorinae
0	17	0	G	7045	Sitophilus
0	17	17	S	7048	Sitophilus oryzae
0	1	0	F1	55867	Scolytinae
0	1	0	G	77156	Dendroctonus
0	1	1	S	77166	Dendroctonus ponderosae
0	3	0	O2	41087	Elateriformia
0	2	0	O3	71192	Buprestoidea
0	2	0	F	50527	Buprestidae
0	2	0	F1	261156	Agrilinae
0	2	0	G	195164	Agrilus
0	2	2	S	224129	Agrilus planipennis
0	1	0	O3	71193	Elateroidea
0	1	0	F	7049	Lampyridae
0	1	0	F1	433514	Lampyrinae
0	1	0	G	7053	Photinus
0	1	1	S	7054	Photinus pyralis
0	1	0	O2	41086	Scarabaeiformia
0	1	0	O3	75546	Scarabaeoidea
0	1	0	F	7055	Scarabaeidae
0	1	0	F1	41142	Scarabaeinae
0	1	0	F2	569643	Scarabaeinae incertae sedis
0	1	0	G	166331	Onthophagus
0	1	1	S	166361	Onthophagus taurus
0.01	48	0	O	7509	Siphonaptera
0.01	48	0	O1	140693	Pulicomorpha
0.01	48	0	O2	129369	Pulicoidea
0.01	48	0	F	7511	Pulicidae
0.01	48	0	F1	476429	Archaeopsyllinae
0.01	48	0	G	7514	Ctenocephalides
0.01	48	48	S	7515	Ctenocephalides felis
0.06	257	6	C4	33342	Paraneoptera
0.04	177	0	O	30262	Thysanoptera
0.04	177	0	O1	38130	Terebrantia
0.04	177	0	O2	45049	Thripoidea
0.04	177	0	F	45053	Thripidae
0.04	177	34	F1	153976	Thripinae
0.02	101	0	G	45057	Thrips
0.02	101	101	S	161013	Thrips palmi
0.01	42	0	G	45059	Frankliniella
0.01	42	42	S	133901	Frankliniella occidentalis
0.02	70	13	O	7524	Hemiptera
0.01	22	2	O1	33373	Sternorrhyncha
0	18	0	O2	33380	Aphidomorpha
0	18	0	O3	33385	Aphidoidea
0	18	1	F	27482	Aphididae
0	12	1	F1	133076	Aphidinae
0	6	2	F2	33386	Macrosiphini
0	2	0	G	143947	Diuraphis
0	2	2	S	143948	Diuraphis noxia
0	1	0	G	7028	Acyrthosiphon
0	1	1	S	7029	Acyrthosiphon pisum
0	1	0	G	13163	Myzus
0	1	1	S	13164	Myzus persicae
0	5	0	F2	33387	Aphidini
0	3	0	G	40931	Rhopalosiphum
0	3	3	S	43146	Rhopalosiphum maidis
0	1	0	G	80764	Aphis
0	1	0	G1	464929	Aphis
0	1	1	S	80765	Aphis gossypii
0	1	0	G	345571	Melanaphis
0	1	1	S	742174	Melanaphis sacchari
0	5	0	F1	805116	Chaitophorinae
0	5	0	G	143949	Sipha
0	5	5	S	143950	Sipha flava
0	1	0	O2	33375	Psylloidea
0	1	0	F	1585420	Liviidae
0	1	0	G	121844	Diaphorina
0	1	1	S	121845	Diaphorina citri
0	1	0	O2	33377	Aleyrodoidea
0	1	0	F	7036	Aleyrodidae
0	1	0	F1	33379	Aleyrodinae
0	1	0	G	7037	Bemisia
0	1	1	S	7038	Bemisia tabaci
0	18	0	O1	33343	Prosorrhyncha
0	18	0	O2	33345	Heteroptera
0	18	0	O3	33347	Euheteroptera
0	18	0	O4	33349	Neoheteroptera
0	18	0	O5	33351	Panheteroptera
0	17	0	O6	33357	Pentatomomorpha
0	17	0	O7	33358	Pentatomoidea
0	17	0	F	160513	Pentatomidae
0	17	0	F1	286710	Pentatominae
0	17	0	G	286705	Halyomorpha
0	17	17	S	286706	Halyomorpha halys
0	1	0	O6	33354	Cimicomorpha
0	1	0	O7	33355	Cimicoidea
0	1	0	F	30078	Cimicidae
0	1	0	G	30079	Cimex
0	1	1	S	79782	Cimex lectularius
0	17	0	O1	1955247	Auchenorrhyncha
0	17	0	O2	33361	Fulgoromorpha
0	17	0	O3	36151	Fulgoroidea
0	17	0	F	33362	Delphacidae
0	17	0	F1	130551	Delphacinae
0	17	0	G	108930	Nilaparvata
0	17	17	S	108931	Nilaparvata lugens
0	4	0	C5	1930602	Psocodea
0	4	0	O	85819	Phthiraptera
0	4	0	O1	30005	Anoplura
0	4	0	F	121221	Pediculidae
0	4	0	G	121222	Pediculus
0	4	0	S	121225	Pediculus humanus
0	4	4	S1	121224	Pediculus humanus corporis
0.01	28	0	C4	33341	Polyneoptera
0.01	28	0	C5	6970	Dictyoptera
0.01	28	0	O	85823	Blattodea
0.01	28	0	O1	1049657	Blattoidea
0.01	28	8	O2	1912919	Termitoidae
0	11	0	F	7501	Termopsidae
0	11	0	F1	127820	Termopsinae
0	11	0	F2	127821	Termopsini
0	11	0	G	7502	Zootermopsis
0	11	11	S	136037	Zootermopsis nevadensis
0	9	0	F	46562	Kalotermitidae
0	9	0	F1	105801	Cryptotermitinae
0	9	0	G	60568	Cryptotermes
0	9	9	S	105785	Cryptotermes secundus
0	1	0	C	30001	Collembola
0	1	0	O	730330	Entomobryomorpha
0	1	0	O1	730333	Isotomoidea
0	1	0	F	36141	Isotomidae
0	1	0	F1	187620	Proisotominae
0	1	0	G	158440	Folsomia
0	1	1	S	158441	Folsomia candida
0.02	96	0	P3	6657	Crustacea
0.02	95	2	P4	2172821	Multicrustacea
0.02	85	0	C	6681	Malacostraca
0.02	85	0	C1	72041	Eumalacostraca
0.02	85	0	C2	6682	Eucarida
0.02	85	0	O	6683	Decapoda
0.02	85	0	O1	6684	Dendrobranchiata
0.02	85	0	O2	111520	Penaeoidea
0.02	85	0	F	6685	Penaeidae
0.02	85	22	G	133894	Penaeus
0.01	34	34	S	6689	Penaeus vannamei
0.01	29	29	S	6687	Penaeus monodon
0	8	0	C	72037	Hexanauplia
0	7	0	C1	116172	Thecostraca
0	7	0	C2	6675	Cirripedia
0	7	0	C3	6676	Thoracica
0	7	0	O	116166	Pedunculata
0	7	0	O1	629286	Scalpellomorpha
0	7	0	F	629293	Pollicipedidae
0	7	0	G	36136	Pollicipes
0	7	7	S	41117	Pollicipes pollicipes
0	1	0	C1	6830	Copepoda
0	1	0	C2	116569	Neocopepoda
0	1	0	C3	116570	Gymnoplea
0	1	0	O	6833	Calanoida
0	1	0	F	88013	Temoridae
0	1	0	G	88014	Eurytemora
0	1	1	S	88015	Eurytemora affinis
0	1	0	C	6658	Branchiopoda
0	1	0	C1	116557	Phyllopoda
0	1	0	O	84337	Diplostraca
0	1	0	O1	6665	Cladocera
0	1	0	O2	116561	Anomopoda
0	1	0	F	77658	Daphniidae
0	1	0	G	6668	Daphnia
0	1	1	S	35525	Daphnia magna
1.27	5395	19	P1	6843	Chelicerata
1.26	5365	17	C	6854	Arachnida
1.22	5210	0	O	6893	Araneae
1.22	5210	0	O1	6905	Araneomorphae
1.22	5210	15	O2	74971	Entelegynae
1.2	5119	0	O3	74974	Orbiculariae
1.2	5119	0	O4	74975	Araneoidea
1.2	5119	0	F	34643	Theridiidae
1.2	5119	0	G	449632	Parasteatoda
1.2	5119	5119	S	114398	Parasteatoda tepidariorum
0.02	76	0	O3	175332	Eresoidea
0.02	76	0	F	175333	Eresidae
0.02	76	0	G	175340	Stegodyphus
0.02	76	76	S	202533	Stegodyphus dumicola
0.03	125	1	C1	6933	Acari
0.03	121	4	C2	6934	Parasitiformes
0.03	111	0	O	6935	Ixodida
0.03	111	0	O1	297308	Ixodoidea
0.03	111	6	F	6939	Ixodidae
0.02	101	6	F1	426437	Rhipicephalinae
0.02	92	10	G	34630	Rhipicephalus
0.01	59	0	G1	426455	Rhipicephalus
0.01	59	0	G2	578835	Rhipicephalus sanguineus group
0.01	59	59	S	34632	Rhipicephalus sanguineus
0.01	23	0	G1	6940	Boophilus
0.01	23	23	S	6941	Rhipicephalus microplus
0	3	0	G	34619	Dermacentor
0	3	3	S	543639	Dermacentor silvarum
0	4	0	F1	426442	Ixodinae
0	4	0	G	6944	Ixodes
0	4	4	S	6945	Ixodes scapularis
0	6	0	O	34634	Mesostigmata
0	6	0	O1	281668	Monogynaspida
0	6	1	O2	1723665	Gamasina
0	5	0	O3	1253825	Phytoseioidea
0	5	0	F	34636	Phytoseiidae
0	5	0	F1	425253	Typhlodrominae
0	5	0	G	1933192	Galendromus
0	5	5	S	34638	Galendromus occidentalis
0	3	0	C2	6946	Acariformes
0	2	0	O	83137	Sarcoptiformes
0	2	0	O1	6951	Astigmata
0	2	0	O2	223472	Psoroptidia
0	2	0	O3	83163	Analgoidea
0	2	0	F	6952	Pyroglyphidae
0	2	0	F1	474036	Dermatophagoidinae
0	2	0	G	6953	Dermatophagoides
0	2	2	S	6956	Dermatophagoides pteronyssinus
0	1	0	O	83136	Trombidiformes
0	1	0	O1	6947	Prostigmata
0	1	0	O2	83145	Eleutherengona
0	1	0	O3	188550	Raphignathae
0	1	0	O4	83146	Tetranychoidea
0	1	0	F	32262	Tetranychidae
0	1	0	G	32263	Tetranychus
0	1	1	S	32264	Tetranychus urticae
0	13	0	O	6855	Scorpiones
0	13	0	O1	259437	Buthida
0	13	0	O2	70336	Buthoidea
0	13	0	F	6856	Buthidae
0	13	0	G	6875	Centruroides
0	13	13	S	218467	Centruroides sculpturatus
0	11	0	C	6844	Merostomata
0	11	0	O	6845	Xiphosura
0	11	0	F	6846	Limulidae
0	11	0	G	6849	Limulus
0	11	11	S	6850	Limulus polyphemus
0	10	0	K5	1215728	Scalidophora
0	10	0	P	33467	Priapulida
0	10	0	C	2082883	Priapulimorpha
0	10	0	O	2082909	Priapulimorphida
0	10	0	F	37891	Priapulidae
0	10	0	G	37847	Priapulus
0	10	10	S	37621	Priapulus caudatus
0	1	0	P	6231	Nematoda
0	1	0	C	119089	Chromadorea
0	1	0	O	6236	Rhabditida
0	1	0	O1	2301116	Rhabditina
0	1	0	O2	2301119	Rhabditomorpha
0	1	0	O3	55879	Rhabditoidea
0	1	0	F	6243	Rhabditidae
0	1	0	F1	55885	Peloderinae
0	1	0	G	6237	Caenorhabditis
0	1	1	S	6238	Caenorhabditis briggsae
0	12	1	K3	33511	Deuterostomia
0	6	0	P	7586	Echinodermata
0	4	0	P1	133551	Eleutherozoa
0	3	0	P2	7587	Asterozoa
0	3	1	C	7588	Asteroidea
0	2	0	C1	41242	Forcipulatacea
0	2	0	O	7599	Forcipulatida
0	2	0	F	7600	Asteriidae
0	2	0	G	7601	Asterias
0	2	2	S	7604	Asterias rubens
0	1	0	P2	7624	Echinozoa
0	1	0	C	7625	Echinoidea
0	1	0	C1	7638	Euechinoidea
0	1	0	C2	7674	Echinacea
0	1	0	O	2785018	Camarodonta
0	1	0	O1	7675	Echinidea
0	1	0	F	31181	Strongylocentrotidae
0	1	0	G	7664	Strongylocentrotus
0	1	1	S	7668	Strongylocentrotus purpuratus
0	2	0	P1	133550	Pelmatozoa
0	2	0	C	35069	Crinoidea
0	2	0	C1	35070	Articulata
0	2	0	O	7581	Comatulida
0	2	0	F	106121	Comatulidae
0	2	0	F1	1529449	Comatulinae
0	2	0	G	1529434	Anneissia
0	2	2	S	1529436	Anneissia japonica
0	3	0	P	7711	Chordata
0	3	0	P1	7735	Cephalochordata
0	3	0	C	2682552	Leptocardii
0	3	0	O	2682553	Amphioxiformes
0	3	0	F	7736	Branchiostomidae
0	3	0	G	7737	Branchiostoma
0	3	3	S	7741	Branchiostoma belcheri
0	2	0	P	10219	Hemichordata
0	2	0	C	10220	Enteropneusta
0	2	0	F	10221	Harrimaniidae
0	2	0	G	10222	Saccoglossus
0	2	2	S	10224	Saccoglossus kowalevskii
0	1	0	P	6073	Cnidaria
0	1	0	C	6101	Anthozoa
0	1	0	C1	6102	Hexacorallia
0	1	0	O	6103	Actiniaria
0	1	0	F	45349	Edwardsiidae
0	1	0	G	45350	Nematostella
0	1	1	S	45351	Nematostella vectensis
0	1	0	P	6040	Porifera
0	1	0	C	6042	Demospongiae
0	1	0	C1	1779146	Heteroscleromorpha
0	1	0	O	6049	Haplosclerida
0	1	0	F	178475	Niphatidae
0	1	0	G	178513	Amphimedon
0	1	1	S	400682	Amphimedon queenslandica
0	10	0	K	4751	Fungi
0	10	0	K1	451864	Dikarya
0	7	0	P	4890	Ascomycota
0	7	0	P1	716545	saccharomyceta
0	5	0	P2	147538	Pezizomycotina
0	5	0	P3	716546	leotiomyceta
0	5	0	P4	715989	sordariomyceta
0	4	0	C	147550	Sordariomycetes
0	3	0	C1	222544	Sordariomycetidae
0	3	0	O	5139	Sordariales
0	3	0	F	35718	Chaetomiaceae
0	3	0	G	1920207	Thermothelomyces
0	3	0	S	78579	Thermothelomyces thermophilus
0	3	3	S1	573729	Thermothelomyces thermophilus ATCC 42464
0	1	0	C1	222543	Hypocreomycetidae
0	1	0	O	1028384	Glomerellales
0	1	0	F	681950	Glomerellaceae
0	1	0	G	5455	Colletotrichum
0	1	0	G1	2707350	Colletotrichum destructivum species complex
0	1	0	S	80884	Colletotrichum higginsianum
0	1	1	S1	759273	Colletotrichum higginsianum IMI 349063
0	1	0	C	147548	Leotiomycetes
0	1	0	O	5178	Helotiales
0	1	0	F	28983	Sclerotiniaceae
0	1	0	G	33196	Botrytis
0	1	0	S	40559	Botrytis cinerea
0	1	1	S1	332648	Botrytis cinerea B05.10
0	2	0	P2	147537	Saccharomycotina
0	2	0	C	4891	Saccharomycetes
0	2	0	O	4892	Saccharomycetales
0	1	0	F	4893	Saccharomycetaceae
0	1	0	G	278028	Naumovozyma
0	1	0	S	27289	Naumovozyma dairenensis
0	1	1	S1	1071378	Naumovozyma dairenensis CBS 421
0	1	0	F	34353	Dipodascaceae
0	1	0	G	4951	Yarrowia
0	1	0	S	4952	Yarrowia lipolytica
0	1	1	S1	284591	Yarrowia lipolytica CLIB122
0	3	0	P	5204	Basidiomycota
0	3	0	P1	452284	Ustilaginomycotina
0	3	0	C	5257	Ustilaginomycetes
0	3	0	O	5267	Ustilaginales
0	3	0	F	5268	Ustilaginaceae
0	3	0	G	63265	Sporisorium
0	3	3	S	280036	Sporisorium graminicola
0	2	0	C	28009	Choanoflagellata
0	2	0	O	1924738	Craspedida
0	2	0	F	81529	Salpingoecidae
0	2	0	G	86017	Salpingoeca
0	2	2	S	946362	Salpingoeca rosetta
0	2	0	C	127916	Ichthyosporea
0	2	0	O	198625	Ichthyophonida
0	2	0	G	72018	Sphaeroforma
0	2	0	S	72019	Sphaeroforma arctica
0	2	2	S1	667725	Sphaeroforma arctica JP610
0	1	0	C	2687318	Filasterea
0	1	0	G	192874	Capsaspora
0	1	0	S	192875	Capsaspora owczarzaki
0	1	1	S1	595528	Capsaspora owczarzaki ATCC 30864
0.11	478	105	D	2	Bacteria
0.04	189	12	P	1224	Proteobacteria
0.03	140	9	C	1236	Gammaproteobacteria
0.03	118	4	O	91347	Enterobacterales
0.02	100	8	F	543	Enterobacteriaceae
0.02	75	17	G	570	Klebsiella
0.01	56	56	S	571	Klebsiella oxytoca
0	1	1	S	573	Klebsiella pneumoniae
0	1	1	S	1134687	Klebsiella michiganensis
0	8	0	G	561	Escherichia
0	8	8	S	562	Escherichia coli
0	6	6	G	544	Citrobacter
0	2	0	G	547	Enterobacter
0	2	2	G1	354276	Enterobacter cloacae complex
0	1	0	G	590	Salmonella
0	1	1	S	28901	Salmonella enterica
0	14	0	F	1903414	Morganellaceae
0	14	0	G	581	Morganella
0	14	14	S	582	Morganella morganii
0	7	0	O	135614	Xanthomonadales
0	7	0	F	32033	Xanthomonadaceae
0	5	0	G	83614	Luteimonas
0	5	5	S	1176533	Luteimonas granuli
0	2	0	G	338	Xanthomonas
0	1	1	S	347	Xanthomonas oryzae
0	1	1	S	442694	Xanthomonas perforans
0	4	0	O	72274	Pseudomonadales
0	2	0	F	468	Moraxellaceae
0	1	0	G	469	Acinetobacter
0	1	1	S	108981	Acinetobacter schindleri
0	1	0	G	475	Moraxella
0	1	1	S	34062	Moraxella osloensis
0	2	0	F	135621	Pseudomonadaceae
0	2	0	G	286	Pseudomonas
0	1	0	G1	136841	Pseudomonas aeruginosa group
0	1	1	S	287	Pseudomonas aeruginosa
0	1	0	G1	136842	Pseudomonas chlororaphis group
0	1	1	S	587753	Pseudomonas chlororaphis
0	1	0	O	135619	Oceanospirillales
0	1	0	F	28256	Halomonadaceae
0	1	0	G	2745	Halomonas
0	1	0	G1	2609666	unclassified Halomonas
0	1	1	S	2306583	Halomonas sp. JS92-SW72
0	1	0	O	135624	Aeromonadales
0	1	0	F	84642	Aeromonadaceae
0	1	1	G	642	Aeromonas
0	17	0	P1	68525	delta/epsilon subdivisions
0	16	0	C	28221	Deltaproteobacteria
0	16	0	O	29	Myxococcales
0	16	0	O1	80811	Cystobacterineae
0	15	0	F	31	Myxococcaceae
0	15	0	G	83461	Corallococcus
0	13	0	S	35	Corallococcus macrosporus
0	13	13	S1	1189310	Myxococcus macrosporus DSM 14697
0	2	0	S	184914	Corallococcus coralloides
0	2	2	S1	1144275	Corallococcus coralloides DSM 2259
0	1	0	F	39	Archangiaceae
0	1	0	G	42	Cystobacter
0	1	1	S	43	Cystobacter fuscus
0	1	0	C	29547	Epsilonproteobacteria
0	1	0	O	213849	Campylobacterales
0	1	0	F	2771471	Thiovulaceae
0	1	0	G	202746	Sulfurimonas
0	1	1	S	2740405	Candidatus Sulfurimonas marisnigri
0	11	1	C	28211	Alphaproteobacteria
0	4	0	O	356	Rhizobiales
0	1	0	F	41294	Bradyrhizobiaceae
0	1	1	G	374	Bradyrhizobium
0	1	0	F	45404	Beijerinckiaceae
0	1	0	G	1156568	Methylovirgula
0	1	1	S	569860	Methylovirgula ligni
0	1	0	O1	119042	Rhizobiales incertae sedis
0	1	0	G	573657	Candidatus Hodgkinia
0	1	1	S	573658	Candidatus Hodgkinia cicadicola
0	1	0	F	119045	Methylobacteriaceae
0	1	0	G	407	Methylobacterium
0	1	0	S	31998	Methylobacterium radiotolerans
0	1	1	S1	426355	Methylobacterium radiotolerans JCM 2831
0	2	0	O	766	Rickettsiales
0	2	0	F	942	Anaplasmataceae
0	2	0	F1	952	Wolbachieae
0	2	1	G	953	Wolbachia
0	1	0	G1	2640676	unclassified Wolbachia
0	1	1	S	246273	Wolbachia endosymbiont of Cimex lectularius
0	2	0	O	204441	Rhodospirillales
0	2	0	F	41295	Rhodospirillaceae
0	1	0	G	191	Azospirillum
0	1	0	G1	2630922	unclassified Azospirillum
0	1	1	S	652764	Azospirillum sp. TSH100
0	1	0	G	13134	Magnetospirillum
0	1	0	S	84159	Magnetospirillum magneticum
0	1	1	S1	342108	Magnetospirillum magneticum AMB-1
0	1	0	O	204455	Rhodobacterales
0	1	0	F	31989	Rhodobacteraceae
0	1	0	G	1443919	Tabrizicola
0	1	1	S	2494374	Tabrizicola piscis
0	1	0	O	204458	Caulobacterales
0	1	0	F	76892	Caulobacteraceae
0	1	0	G	41275	Brevundimonas
0	1	1	S	41276	Brevundimonas vesicularis
0	9	0	C	28216	Betaproteobacteria
0	9	0	O	80840	Burkholderiales
0	7	0	F	119060	Burkholderiaceae
0	4	0	G	106589	Cupriavidus
0	3	3	S	164546	Cupriavidus taiwanensis
0	1	1	S	96344	Cupriavidus oxalaticus
0	2	0	G	32008	Burkholderia
0	1	0	G1	87882	Burkholderia cepacia complex
0	1	1	S	101571	Burkholderia ubonensis
0	1	0	G1	111527	pseudomallei group
0	1	1	S	28450	Burkholderia pseudomallei
0	1	0	G	48736	Ralstonia
0	1	1	S	305	Ralstonia solanacearum
0	1	1	F	80864	Comamonadaceae
0	1	0	O1	224471	Burkholderiales genera incertae sedis
0	1	0	G	32012	Thiomonas
0	1	0	G1	2625466	unclassified Thiomonas
0	1	1	S	1050370	Thiomonas sp. X19
0.04	181	4	D1	1783272	Terrabacteria group
0.04	167	1	P	201174	Actinobacteria
0.04	166	61	C	1760	Actinobacteria
0.02	92	0	O	85011	Streptomycetales
0.02	92	38	F	2062	Streptomycetaceae
0.01	54	22	G	1883	Streptomyces
0	16	5	G1	2593676	unclassified Streptomyces
0	2	2	S	1442032	Streptomyces sp. Z022
0	2	2	S	2751189	Streptomyces sp. NEAU-sy36
0	1	1	S	2768069	Streptomyces sp. CRXT-Y-14
0	1	1	S	2662065	Streptomyces sp. SYP-A7193
0	1	1	S	2721246	Streptomyces sp. S1D4-11
0	1	1	S	2135430	Streptomyces sp. P3
0	1	1	S	2136401	Streptomyces sp. YIM 121038
0	1	1	S	355249	Streptomyces sp. Tu6071
0	1	1	S	2750011	Streptomyces sp. Rer75
0	3	3	S	68210	Streptomyces glomeroaurantiacus
0	2	2	S	1535768	Streptomyces lunaelactis
0	2	2	S	47763	Streptomyces lydicus
0	1	1	S	1912	Streptomyces hygroscopicus
0	1	1	S	1642299	Streptomyces alfalfae
0	1	1	S	1690221	Streptomyces spongiicola
0	1	1	S	67258	Streptomyces cavourensis
0	1	1	S	54571	Streptomyces venezuelae
0	1	0	S	1038928	Streptomyces xinghaiensis
0	1	1	S1	1038929	Streptomyces xinghaiensis S187
0	1	0	G1	629295	Streptomyces griseus group
0	1	0	G2	1482558	Streptomyces albovinaceus subgroup
0	1	1	S	1908	Streptomyces globisporus
0	1	1	S	40318	Streptomyces nodosus
0	1	1	S	285570	Streptomyces asterosporus
0	6	0	O	85006	Micrococcales
0	2	0	F	85016	Cellulomonadaceae
0	2	0	G	1707	Cellulomonas
0	1	1	S	1708	Cellulomonas fimi
0	1	0	G1	2620175	unclassified Cellulomonas
0	1	1	S	2591145	Cellulomonas sp. Y8
0	1	0	F	85017	Promicromonosporaceae
0	1	0	G	186188	Xylanimonas
0	1	0	S	186189	Xylanimonas cellulosilytica
0	1	1	S1	446471	Xylanimonas cellulosilytica DSM 15894
0	1	0	F	85019	Brevibacteriaceae
0	1	0	G	1696	Brevibacterium
0	1	1	S	33889	Brevibacterium casei
0	1	0	F	85021	Intrasporangiaceae
0	1	0	G	125287	Ornithinimicrobium
0	1	1	S	2593973	Ornithinimicrobium pratense
0	1	0	F	145357	Dermacoccaceae
0	1	0	G	745364	Luteipulveratus
0	1	1	S	571913	Luteipulveratus mongoliensis
0	3	1	O	85007	Corynebacteriales
0	1	0	F	1653	Corynebacteriaceae
0	1	0	G	1716	Corynebacterium
0	1	1	S	1737425	Corynebacterium provencense
0	1	0	F	1762	Mycobacteriaceae
0	1	0	G	1866885	Mycolicibacterium
0	1	1	S	319706	Mycolicibacterium phocaicum
0	2	0	O	85009	Propionibacteriales
0	2	0	F	31957	Propionibacteriaceae
0	2	0	G	29404	Microlunatus
0	2	2	S	546874	Microlunatus sagamiharensis
0	1	0	O	85008	Micromonosporales
0	1	0	F	28056	Micromonosporaceae
0	1	0	G	907364	Phytohabitans
0	1	1	S	624315	Phytohabitans suffuscus
0	1	0	O	85010	Pseudonocardiales
0	1	0	F	2070	Pseudonocardiaceae
0	1	0	G	2071	Saccharothrix
0	1	0	S	103731	Saccharothrix espanaensis
0	1	1	S1	1179773	Saccharothrix espanaensis DSM 44229
0	4	0	P	1297	Deinococcus-Thermus
0	4	0	C	188787	Deinococci
0	4	0	O	118964	Deinococcales
0	4	0	F	183710	Deinococcaceae
0	4	0	G	1298	Deinococcus
0	3	0	G1	2623546	unclassified Deinococcus
0	3	3	S	2080419	Deinococcus sp. NW-56
0	1	1	S	1211322	Deinococcus metallilatus
0	4	0	D2	1798711	Cyanobacteria/Melainabacteria group
0	4	0	P	1117	Cyanobacteria
0	4	0	O	1161	Nostocales
0	4	0	F	1162	Nostocaceae
0	4	0	G	1177	Nostoc
0	4	0	G1	2593658	unclassified Nostoc
0	4	4	S	2576903	Nostoc sp. C057
0	2	0	P	1239	Firmicutes
0	1	0	P1	84086	unclassified Firmicutes sensu stricto
0	1	1	S	243899	endosymbiont 'TC1' of Trimyema compressum
0	1	0	C	91061	Bacilli
0	1	0	O	1385	Bacillales
0	1	0	F	186817	Bacillaceae
0	1	0	G	400634	Lysinibacillus
0	1	0	G1	2636778	unclassified Lysinibacillus
0	1	1	S	2072025	Lysinibacillus sp. YS11
0	2	0	P	32066	Fusobacteria
0	2	0	C	203490	Fusobacteriia
0	2	0	O	203491	Fusobacteriales
0	2	0	F	203492	Fusobacteriaceae
0	2	1	G	848	Fusobacterium
0	1	1	S	856	Fusobacterium varium
0	1	0	D1	1783270	FCB group
0	1	0	D2	68336	Bacteroidetes/Chlorobi group
0	1	0	P	976	Bacteroidetes
0	1	0	C	117743	Flavobacteriia
0	1	1	O	200644	Flavobacteriales
0	5	0	D	2157	Archaea
0	4	0	D1	1783275	TACK group
0	4	0	P	651137	Thaumarchaeota
0	4	0	C	1643678	Nitrososphaeria
0	4	0	O	1033996	Nitrososphaerales
0	4	0	F	1033997	Nitrososphaeraceae
0	4	0	G	1826864	Candidatus Nitrosocosmicus
0	4	4	S	1798806	Candidatus Nitrosocosmicus franklandus
0	1	0	P	28890	Euryarchaeota
0	1	0	P1	2290931	Stenosarchaea group
0	1	0	C	183963	Halobacteria
0	1	0	O	1644055	Haloferacales
0	1	0	F	1644056	Haloferacaceae
0	1	0	G	376170	Haloplanus
0	1	1	S	1547898	Haloplanus rubicundus
0.09	391	0	D	10239	Viruses
0.09	391	0	D1	2731342	Monodnaviria
0.09	391	0	K	2732092	Shotokuvirae
0.09	391	0	P	2732415	Cossaviricota
0.09	391	0	C	2732422	Quintoviricetes
0.09	391	0	O	2732534	Piccovirales
0.09	391	0	F	10780	Parvoviridae
0.09	391	0	F1	40120	Densovirinae
0.09	391	0	G	2733229	Scindoambidensovirus
0.09	391	0	S	2745121	Orthopteran scindoambidensovirus 1
0.09	391	391	S1	185639	Acheta domestica densovirus

## Sheet: Kraken2-S6
83.9	248889	248889	U	0	unclassified
16.1	47767	47	R	1	root
15.98	47419	1176	R1	131567	cellular organisms
15.48	45908	0	D	2759	Eukaryota
15.48	45908	209	D1	33154	Opisthokonta
15.4	45685	70	K	33208	Metazoa
15.38	45615	631	K1	6072	Eumetazoa
15.16	44978	1755	K2	33213	Bilateria
14.57	43210	18453	K3	33317	Protostomia
4.21	12479	204	K4	1206794	Ecdysozoa
4.14	12271	0	K5	88770	Panarthropoda
4.14	12271	1983	P	6656	Arthropoda
2.11	6258	0	P1	197563	Mandibulata
2.11	6258	1336	P2	197562	Pancrustacea
1.63	4847	24	P3	6960	Hexapoda
1.63	4823	0	C	50557	Insecta
1.63	4823	0	C1	85512	Dicondylia
1.63	4823	0	C2	7496	Pterygota
1.63	4823	1135	C3	33340	Neoptera
1.18	3488	1792	C4	33392	Holometabola
0.42	1249	167	O	7147	Diptera
0.36	1065	31	O1	7203	Brachycera
0.35	1034	0	O2	43733	Muscomorpha
0.35	1034	0	O3	480118	Eremoneura
0.35	1034	0	O4	480117	Cyclorrhapha
0.35	1034	234	O5	43738	Schizophora
0.25	742	156	O6	43741	Acalyptratae
0.19	554	0	O7	43746	Ephydroidea
0.19	554	0	F	7214	Drosophilidae
0.19	554	38	F1	43845	Drosophilinae
0.17	512	0	F2	46877	Drosophilini
0.17	512	260	G	7215	Drosophila
0.04	130	46	G1	32341	Sophophora
0.02	50	13	G2	32355	obscura group
0.01	21	7	G3	32358	pseudoobscura subgroup
0	8	8	S	7237	Drosophila pseudoobscura
0	5	5	S	7234	Drosophila persimilis
0	1	1	S	7229	Drosophila miranda
0.01	16	4	G3	32357	obscura subgroup
0	9	9	S	7266	Drosophila guanche
0	2	2	S	7282	Drosophila obscura
0	1	1	S	7241	Drosophila subobscura
0.01	29	11	G2	32346	melanogaster group
0	6	0	G3	32347	ananassae subgroup
0	3	0	G4	186282	bipectinata species complex
0	3	3	S	42026	Drosophila bipectinata
0	3	0	G4	545632	ananassae species complex
0	3	3	S	7217	Drosophila ananassae
0	4	1	G3	32351	melanogaster subgroup
0	1	1	S	7226	Drosophila mauritiana
0	1	1	S	7240	Drosophila simulans
0	1	1	S	7245	Drosophila yakuba
0	3	0	G3	32354	takahashii subgroup
0	3	3	S	29030	Drosophila takahashii
0	2	0	G3	32349	eugracilis subgroup
0	2	2	S	29029	Drosophila eugracilis
0	2	0	G3	32352	montium subgroup
0	1	1	S	30033	Drosophila kikkawai
0	1	0	G4	446045	Drosophila serrata species complex
0	1	1	S	7274	Drosophila serrata
0	1	0	G3	32348	elegans subgroup
0	1	1	S	30023	Drosophila elegans
0	5	0	G2	32365	willistoni group
0	5	0	G3	32367	willistoni subgroup
0	5	5	S	7260	Drosophila willistoni
0.04	105	27	G1	32281	Drosophila
0.02	57	3	G2	32321	repleta group
0.02	48	0	G3	32324	mulleri subgroup
0.02	48	15	G4	198037	mojavensis species complex
0.01	24	24	S	7230	Drosophila mojavensis
0	6	6	S	7232	Drosophila navojoa
0	3	3	S	7263	Drosophila arizonae
0	6	0	G3	40364	hydei subgroup
0	6	6	S	7224	Drosophila hydei
0.01	18	1	G2	32335	virilis group
0	13	13	S	47314	Drosophila novamexicana
0	4	4	S	7244	Drosophila virilis
0	2	0	G2	32320	quinaria group
0	2	2	S	198719	Drosophila innubila
0	1	0	G2	32304	immigrans group
0	1	0	G3	32307	nasuta subgroup
0	1	1	S	7291	Drosophila albomicans
0	11	0	G1	504493	Hawaiian Drosophila
0	11	0	G2	48384	picture wing clade
0	11	0	G3	48301	grimshawi clade
0	11	0	G4	48302	grimshawi group
0	11	0	G5	32378	grimshawi subgroup
0	11	11	S	7222	Drosophila grimshawi
0	6	0	G1	32280	Dorsilopha
0	6	6	S	30019	Drosophila busckii
0	4	0	F2	1861795	Colocasiomyini
0	4	0	G	7354	Scaptodrosophila
0	4	0	G1	32386	victoria group
0	4	4	S	7225	Scaptodrosophila lebanonensis
0.01	32	0	O7	43752	Tephritoidea
0.01	32	4	F	7211	Tephritidae
0.01	17	1	F1	164860	Dacinae
0	14	3	F2	43871	Dacini
0	7	1	G	27456	Bactrocera
0	3	0	G1	47832	Bactrocera
0	2	0	G2	98805	Bactrocera dorsalis complex
0	2	2	S	27457	Bactrocera dorsalis
0	1	1	S	174628	Bactrocera latifrons
0	3	0	G1	69624	Daculus
0	3	3	S	104688	Bactrocera oleae
0	4	0	G	47833	Zeugodacus
0	4	0	G1	1987911	Zeugodacus
0	4	4	S	28588	Zeugodacus cucurbitae
0	2	0	F2	164862	Ceratitidini
0	2	0	G	7212	Ceratitis
0	2	0	G1	474492	Ceratitis
0	2	2	S	7213	Ceratitis capitata
0	11	0	F1	43867	Trypetinae
0	11	0	F2	43901	Carpomyini
0	11	0	F3	164882	Carpomyina
0	11	5	G	28609	Rhagoletis
0	4	4	S	28610	Rhagoletis pomonella
0	2	2	S	28612	Rhagoletis zephyria
0.02	58	14	O6	43742	Calyptratae
0.01	39	0	O7	43754	Muscoidea
0.01	39	0	F	7366	Muscidae
0.01	39	6	F1	43910	Muscinae
0.01	18	0	F2	43911	Stomoxyini
0.01	18	0	G	35569	Stomoxys
0.01	18	18	S	35570	Stomoxys calcitrans
0.01	15	0	F2	57894	Muscini
0.01	15	0	G	7369	Musca
0.01	15	0	G1	44052	Musca
0.01	15	15	S	7370	Musca domestica
0	4	0	O7	43755	Oestroidea
0	4	0	F	7371	Calliphoridae
0	4	0	F1	43914	Luciliinae
0	4	0	G	7374	Lucilia
0	2	2	S	7375	Lucilia cuprina
0	2	2	S	13632	Lucilia sericata
0	1	0	O7	43753	Hippoboscoidea
0	1	0	F	7392	Glossinidae
0	1	0	G	7393	Glossina
0	1	0	G1	44051	Nemorhina
0	1	1	S	7396	Glossina fuscipes
0.01	17	1	O1	7148	Nematocera
0.01	16	0	O2	43786	Culicomorpha
0.01	16	0	O3	41827	Culicoidea
0.01	16	2	F	7157	Culicidae
0	8	0	F1	43816	Anophelinae
0	8	0	G	7164	Anopheles
0	8	0	G1	44534	Cellia
0	8	0	G2	44537	Pyretophorus
0	8	0	G3	44542	gambiae species complex
0	8	0	S	7165	Anopheles gambiae
0	8	8	S1	180454	Anopheles gambiae str. PEST
0	6	0	F1	43817	Culicinae
0	4	0	F2	1056966	Aedini
0	4	0	G	7158	Aedes
0	4	2	G1	53541	Stegomyia
0	1	1	S	7159	Aedes aegypti
0	1	1	S	7160	Aedes albopictus
0	2	0	F2	53550	Culicini
0	2	0	G	7174	Culex
0	2	0	G1	53527	Culex
0	2	0	G2	518105	Culex pipiens complex
0	2	2	S	7176	Culex quinquefasciatus
0.09	254	13	O	7399	Hymenoptera
0.08	236	40	O1	7400	Apocrita
0.06	180	65	O2	7434	Aculeata
0.02	61	0	O3	2153479	Formicoidea
0.02	61	29	F	36668	Formicidae
0.01	15	2	F1	34695	Myrmicinae
0	5	1	F2	143999	Attini
0	3	0	G	34717	Trachymyrmex
0	1	1	S	34720	Trachymyrmex septentrionalis
0	1	1	S	64791	Trachymyrmex zeteki
0	1	1	S	471704	Trachymyrmex cornetzi
0	1	1	G	12956	Atta
0	4	0	F2	144017	Solenopsidini
0	4	0	G	13685	Solenopsis
0	4	4	S	13686	Solenopsis invicta
0	2	0	F2	144001	Blepharidattini
0	2	0	G	64792	Wasmannia
0	2	2	S	64793	Wasmannia auropunctata
0	1	0	F2	144019	Stenammini
0	1	0	G	369248	Vollenhovia
0	1	1	S	411798	Vollenhovia emeryi
0	1	0	F2	1932955	Pogonomyrmecini
0	1	0	G	144030	Pogonomyrmex
0	1	1	S	144034	Pogonomyrmex barbatus
0	8	0	F1	43085	Ponerinae
0	8	0	F2	141711	Ponerini
0	7	0	G	604375	Harpegnathos
0	7	7	S	610380	Harpegnathos saltator
0	1	0	G	43086	Odontomachus
0	1	1	S	486640	Odontomachus brunneus
0	6	0	F1	7479	Formicinae
0	3	0	F2	72771	Formicini
0	3	0	G	72766	Formica
0	3	3	S	72781	Formica exsecta
0	2	0	F2	72773	Camponotini
0	2	0	G	13390	Camponotus
0	2	2	S	104421	Camponotus floridanus
0	1	0	F2	72772	Lasiini
0	1	0	G	710235	Nylanderia
0	1	1	S	613905	Nylanderia fulva
0	3	0	F1	40138	Pseudomyrmecinae
0	3	0	G	56621	Pseudomyrmex
0	3	3	S	219809	Pseudomyrmex gracilis
0.02	49	8	O3	34735	Apoidea
0.01	19	1	F	77572	Halictidae
0.01	17	0	F1	156312	Nomiinae
0.01	17	0	G	178049	Nomia
0.01	17	0	G1	2448183	Acunomia
0.01	17	17	S	2448451	Nomia melanderi
0	1	0	F1	77573	Halictinae
0	1	0	F2	88545	Augochlorini
0	1	0	G	115080	Megalopta
0	1	1	S	115081	Megalopta genalis
0.01	15	0	F	7458	Apidae
0.01	15	2	F1	70987	Apinae
0	7	0	F2	83310	Euglossini
0	7	0	G	28644	Eufriesea
0	7	7	S	516756	Eufriesea mexicana
0	4	0	F2	83321	Apini
0	4	1	G	7459	Apis
0	2	2	S	7462	Apis dorsata
0	1	1	S	7461	Apis cerana
0	1	0	F2	83311	Bombini
0	1	0	G	28641	Bombus
0	1	0	G1	144703	Pyrobombus
0	1	1	S	132113	Bombus impatiens
0	1	0	F2	83323	Anthophorini
0	1	0	G	117248	Habropoda
0	1	1	S	597456	Habropoda laboriosa
0	7	0	F	124286	Megachilidae
0	7	0	F1	156330	Megachilinae
0	6	0	F2	156332	Osmiini
0	6	0	G	124287	Osmia
0	5	0	S	1437190	Osmia bicornis
0	5	5	S1	1437191	Osmia bicornis bicornis
0	1	1	S	473952	Osmia lignaria
0	1	0	F2	156331	Megachilini
0	1	0	G	132116	Megachile
0	1	1	S	143995	Megachile rotundata
0	5	0	O3	34725	Vespoidea
0	5	0	F	7438	Vespidae
0	4	0	F1	7455	Polistinae
0	4	0	F2	76984	Polistini
0	4	0	G	7456	Polistes
0	4	4	S	91411	Polistes canadensis
0	1	0	F1	7439	Vespinae
0	1	0	G	7443	Vespa
0	1	1	S	7446	Vespa mandarinia
0.01	16	1	O2	1955251	Parasitoida
0	6	1	O3	7422	Chalcidoidea
0	2	0	F	7489	Trichogrammatidae
0	2	0	G	7490	Trichogramma
0	2	2	S	7493	Trichogramma pretiosum
0	2	0	F	75187	Agaonidae
0	2	0	F1	75190	Agaoninae
0	2	0	G	84507	Ceratosolen
0	2	0	S	142686	Ceratosolen solmsi
0	2	2	S1	326594	Ceratosolen solmsi marchali
0	1	0	F	7423	Pteromalidae
0	1	0	F1	272242	Pteromalinae
0	1	0	G	7424	Nasonia
0	1	1	S	7425	Nasonia vitripennis
0	5	0	O3	40307	Cynipoidea
0	5	0	F	73401	Cynipidae
0	5	0	F1	1159319	Cynipinae
0	5	0	F2	75144	Cynipini
0	5	0	G	1159320	Belonocnema
0	5	5	S	1159321	Belonocnema treatae
0	4	0	O3	7401	Ichneumonoidea
0	4	0	F	7402	Braconidae
0	4	0	F1	68883	Opiinae
0	4	0	G	454922	Diachasma
0	4	4	S	454923	Diachasma alloeum
0	4	0	O1	222831	Orussoidea
0	4	0	F	27528	Orussidae
0	4	0	G	27529	Orussus
0	4	4	S	222816	Orussus abietinus
0	1	0	O1	85772	Tenthredinoidea
0	1	0	F	27532	Tenthredinidae
0	1	0	F1	112290	Allantinae
0	1	0	G	37343	Athalia
0	1	1	S	37344	Athalia rosae
0.03	100	0	C5	85604	Amphiesmenoptera
0.03	100	0	O	7088	Lepidoptera
0.03	100	0	O1	41191	Glossata
0.03	100	0	O2	41196	Neolepidoptera
0.03	100	0	O3	41197	Heteroneura
0.03	100	11	O4	37567	Ditrysia
0.03	81	19	O5	104431	Obtectomera
0.01	23	0	O6	37573	Pyraloidea
0.01	15	0	F	268499	Crambidae
0.01	15	0	F1	40080	Pyraustinae
0.01	15	0	G	29056	Ostrinia
0.01	15	15	S	93504	Ostrinia furnacalis
0	8	0	F	7135	Pyralidae
0	8	0	F1	40083	Phycitinae
0	8	0	G	680682	Amyelois
0	8	8	S	680683	Amyelois transitella
0.01	19	1	O6	37572	Papilionoidea
0	12	0	F	33415	Nymphalidae
0	9	0	F1	42282	Satyrinae
0	9	0	F2	127320	Satyrini
0	5	0	F3	167180	Mycalesina
0	5	0	G	110367	Bicyclus
0	5	5	S	110368	Bicyclus anynana
0	4	0	F3	150883	Maniolina
0	4	0	G	111919	Maniola
0	4	0	G1	111885	Aphantopus
0	4	4	S	2795564	Maniola hyperantus
0	2	0	F1	127218	Danainae
0	2	0	F2	30248	Danaini
0	2	0	F3	344705	Danaina
0	2	0	G	13036	Danaus
0	2	0	G1	151542	Danaus
0	2	0	S	13037	Danaus plexippus
0	2	2	S1	278856	Danaus plexippus plexippus
0	1	0	F1	40040	Nymphalinae
0	1	0	F2	171576	Nymphalini
0	1	0	G	42274	Vanessa
0	1	1	S	334116	Vanessa tameamea
0	5	0	F	7143	Papilionidae
0	5	0	F1	42289	Papilioninae
0	5	0	F2	189315	Papilionini
0	5	0	G	7145	Papilio
0	3	3	S	66420	Papilio xuthus
0	1	1	S	76193	Papilio machaon
0	1	1	S	76194	Papilio polytes
0	1	0	F	7114	Pieridae
0	1	0	F1	42449	Pierinae
0	1	0	F2	152601	Pierini
0	1	0	G	7115	Pieris
0	1	1	S	64459	Pieris rapae
0	13	0	O6	37570	Noctuoidea
0	13	0	F	7100	Noctuidae
0	8	0	F1	95182	Amphipyrinae
0	8	0	G	7106	Spodoptera
0	7	7	S	69820	Spodoptera litura
0	1	1	S	7108	Spodoptera frugiperda
0	5	0	F1	95186	Plusiinae
0	5	0	G	7110	Trichoplusia
0	5	5	S	7111	Trichoplusia ni
0	7	0	O6	37569	Bombycoidea
0	5	0	F	7089	Bombycidae
0	5	0	F1	475327	Bombycinae
0	5	3	G	7090	Bombyx
0	2	2	S	7092	Bombyx mandarina
0	2	0	F	7128	Sphingidae
0	2	0	F1	82616	Sphinginae
0	2	0	F2	523164	Sphingini
0	2	0	G	7129	Manduca
0	2	2	S	7130	Manduca sexta
0	7	0	O5	104430	Apoditrysia
0	7	0	O6	37568	Tortricoidea
0	7	0	F	7139	Tortricidae
0	7	0	F1	81687	Olethreutinae
0	7	0	F2	581387	Grapholitini
0	7	0	G	82599	Cydia
0	7	7	S	82600	Cydia pomonella
0	1	0	O5	37582	Yponomeutoidea
0	1	0	F	51653	Plutellidae
0	1	0	G	51654	Plutella
0	1	1	S	51655	Plutella xylostella
0.02	67	0	O	7041	Coleoptera
0.02	67	3	O1	41084	Polyphaga
0.02	57	9	O2	41088	Cucujiformia
0.01	31	1	O3	71528	Chrysomeloidea
0.01	23	1	F	27439	Chrysomelidae
0.01	17	0	F1	63707	Chrysomelinae
0.01	17	0	F2	63712	Doryphorini
0.01	17	0	G	7538	Leptinotarsa
0.01	17	17	S	7539	Leptinotarsa decemlineata
0	5	0	F1	63710	Galerucinae
0	5	0	F2	63711	Luperini
0	5	0	F3	226742	Diabroticina
0	5	0	F4	226749	Diabroticites
0	5	0	G	50385	Diabrotica
0	5	0	S	50389	Diabrotica virgifera
0	5	5	S1	50390	Diabrotica virgifera virgifera
0	7	0	F	34667	Cerambycidae
0	7	0	F1	79514	Lamiinae
0	7	0	F2	192383	Lamiini
0	7	0	G	157304	Anoplophora
0	7	7	S	217634	Anoplophora glabripennis
0.01	15	0	O3	71529	Curculionoidea
0.01	15	1	F	7042	Curculionidae
0	10	0	F1	39812	Dryophthorinae
0	10	0	G	7045	Sitophilus
0	10	10	S	7048	Sitophilus oryzae
0	4	0	F1	55867	Scolytinae
0	4	0	G	77156	Dendroctonus
0	4	4	S	77166	Dendroctonus ponderosae
0	1	0	O3	71526	Cucujoidea
0	1	0	F	116151	Nitidulidae
0	1	0	F1	577242	Nitidulinae
0	1	0	G	116152	Aethina
0	1	1	S	116153	Aethina tumida
0	1	0	O3	71527	Tenebrionoidea
0	1	0	F	7065	Tenebrionidae
0	1	0	F1	1304792	Tenebrionidae incertae sedis
0	1	0	G	7069	Tribolium
0	1	1	S	7070	Tribolium castaneum
0	5	0	O2	41087	Elateriformia
0	4	0	O3	71192	Buprestoidea
0	4	0	F	50527	Buprestidae
0	4	0	F1	261156	Agrilinae
0	4	0	G	195164	Agrilus
0	4	4	S	224129	Agrilus planipennis
0	1	0	O3	71193	Elateroidea
0	1	0	F	7049	Lampyridae
0	1	0	F1	433514	Lampyrinae
0	1	0	G	7053	Photinus
0	1	1	S	7054	Photinus pyralis
0	1	0	O2	41085	Staphyliniformia
0	1	0	O3	75543	Staphylinoidea
0	1	0	F	57514	Silphidae
0	1	0	F1	82882	Nicrophorinae
0	1	0	G	57515	Nicrophorus
0	1	1	S	110193	Nicrophorus vespilloides
0	1	0	O2	41086	Scarabaeiformia
0	1	0	O3	75546	Scarabaeoidea
0	1	0	F	7055	Scarabaeidae
0	1	0	F1	41142	Scarabaeinae
0	1	0	F2	569643	Scarabaeinae incertae sedis
0	1	0	G	166331	Onthophagus
0	1	1	S	166361	Onthophagus taurus
0.01	26	0	O	7509	Siphonaptera
0.01	26	0	O1	140693	Pulicomorpha
0.01	26	0	O2	129369	Pulicoidea
0.01	26	0	F	7511	Pulicidae
0.01	26	0	F1	476429	Archaeopsyllinae
0.01	26	0	G	7514	Ctenocephalides
0.01	26	26	S	7515	Ctenocephalides felis
0.06	174	6	C4	33342	Paraneoptera
0.04	115	0	O	30262	Thysanoptera
0.04	115	0	O1	38130	Terebrantia
0.04	115	0	O2	45049	Thripoidea
0.04	115	0	F	45053	Thripidae
0.04	115	28	F1	153976	Thripinae
0.02	57	0	G	45057	Thrips
0.02	57	57	S	161013	Thrips palmi
0.01	30	0	G	45059	Frankliniella
0.01	30	30	S	133901	Frankliniella occidentalis
0.02	52	12	O	7524	Hemiptera
0.01	19	0	O1	33373	Sternorrhyncha
0.01	17	0	O2	33380	Aphidomorpha
0.01	17	0	O3	33385	Aphidoidea
0.01	17	1	F	27482	Aphididae
0	10	1	F1	133076	Aphidinae
0	6	1	F2	33387	Aphidini
0	3	0	G	345571	Melanaphis
0	3	3	S	742174	Melanaphis sacchari
0	1	0	G	40931	Rhopalosiphum
0	1	1	S	43146	Rhopalosiphum maidis
0	1	0	G	80764	Aphis
0	1	0	G1	464929	Aphis
0	1	1	S	80765	Aphis gossypii
0	3	1	F2	33386	Macrosiphini
0	1	0	G	13163	Myzus
0	1	1	S	13164	Myzus persicae
0	1	0	G	143947	Diuraphis
0	1	1	S	143948	Diuraphis noxia
0	6	0	F1	805116	Chaitophorinae
0	6	0	G	143949	Sipha
0	6	6	S	143950	Sipha flava
0	2	0	O2	33375	Psylloidea
0	2	0	F	1585420	Liviidae
0	2	0	G	121844	Diaphorina
0	2	2	S	121845	Diaphorina citri
0	13	0	O1	33343	Prosorrhyncha
0	13	0	O2	33345	Heteroptera
0	13	0	O3	33347	Euheteroptera
0	13	0	O4	33349	Neoheteroptera
0	13	0	O5	33351	Panheteroptera
0	11	0	O6	33357	Pentatomomorpha
0	11	0	O7	33358	Pentatomoidea
0	11	0	F	160513	Pentatomidae
0	11	0	F1	286710	Pentatominae
0	11	0	G	286705	Halyomorpha
0	11	11	S	286706	Halyomorpha halys
0	2	0	O6	33354	Cimicomorpha
0	2	0	O7	33355	Cimicoidea
0	2	0	F	30078	Cimicidae
0	2	0	G	30079	Cimex
0	2	2	S	79782	Cimex lectularius
0	8	0	O1	1955247	Auchenorrhyncha
0	8	0	O2	33361	Fulgoromorpha
0	8	0	O3	36151	Fulgoroidea
0	8	0	F	33362	Delphacidae
0	8	0	F1	130551	Delphacinae
0	8	0	G	108930	Nilaparvata
0	8	8	S	108931	Nilaparvata lugens
0	1	0	C5	1930602	Psocodea
0	1	0	O	85819	Phthiraptera
0	1	0	O1	30005	Anoplura
0	1	0	F	121221	Pediculidae
0	1	0	G	121222	Pediculus
0	1	0	S	121225	Pediculus humanus
0	1	1	S1	121224	Pediculus humanus corporis
0.01	26	0	C4	33341	Polyneoptera
0.01	26	0	C5	6970	Dictyoptera
0.01	26	0	O	85823	Blattodea
0.01	26	0	O1	1049657	Blattoidea
0.01	26	6	O2	1912919	Termitoidae
0	12	0	F	7501	Termopsidae
0	12	0	F1	127820	Termopsinae
0	12	0	F2	127821	Termopsini
0	12	0	G	7502	Zootermopsis
0	12	12	S	136037	Zootermopsis nevadensis
0	8	0	F	46562	Kalotermitidae
0	8	0	F1	105801	Cryptotermitinae
0	8	0	G	60568	Cryptotermes
0	8	8	S	105785	Cryptotermes secundus
0.03	75	0	P3	6657	Crustacea
0.02	74	2	P4	2172821	Multicrustacea
0.02	61	0	C	6681	Malacostraca
0.02	61	0	C1	72041	Eumalacostraca
0.02	59	0	C2	6682	Eucarida
0.02	59	0	O	6683	Decapoda
0.02	59	0	O1	6684	Dendrobranchiata
0.02	59	0	O2	111520	Penaeoidea
0.02	59	0	F	6685	Penaeidae
0.02	59	18	G	133894	Penaeus
0.01	21	21	S	6687	Penaeus monodon
0.01	20	20	S	6689	Penaeus vannamei
0	2	0	C2	6820	Peracarida
0	2	0	O	6821	Amphipoda
0	2	0	O1	1732196	Senticaudata
0	2	0	O2	1732206	Talitrida
0	2	0	O3	199476	Talitroidea
0	2	0	F	199477	Hyalellidae
0	2	0	G	199487	Hyalella
0	2	2	S	294128	Hyalella azteca
0	11	0	C	72037	Hexanauplia
0	10	0	C1	116172	Thecostraca
0	10	0	C2	6675	Cirripedia
0	10	0	C3	6676	Thoracica
0	10	0	O	116166	Pedunculata
0	10	0	O1	629286	Scalpellomorpha
0	10	0	F	629293	Pollicipedidae
0	10	0	G	36136	Pollicipes
0	10	10	S	41117	Pollicipes pollicipes
0	1	0	C1	6830	Copepoda
0	1	0	C2	116569	Neocopepoda
0	1	0	C3	116570	Gymnoplea
0	1	0	O	6833	Calanoida
0	1	0	F	88013	Temoridae
0	1	0	G	88014	Eurytemora
0	1	1	S	88015	Eurytemora affinis
0	1	0	C	6658	Branchiopoda
0	1	0	C1	116557	Phyllopoda
0	1	0	O	84337	Diplostraca
0	1	0	O1	6665	Cladocera
0	1	0	O2	116561	Anomopoda
0	1	0	F	77658	Daphniidae
0	1	0	G	6668	Daphnia
0	1	1	S	35525	Daphnia magna
1.36	4030	6	P1	6843	Chelicerata
1.35	4019	17	C	6854	Arachnida
1.32	3907	0	O	6893	Araneae
1.32	3907	0	O1	6905	Araneomorphae
1.32	3907	9	O2	74971	Entelegynae
1.3	3856	0	O3	74974	Orbiculariae
1.3	3856	0	O4	74975	Araneoidea
1.3	3856	0	F	34643	Theridiidae
1.3	3856	0	G	449632	Parasteatoda
1.3	3856	3856	S	114398	Parasteatoda tepidariorum
0.01	42	0	O3	175332	Eresoidea
0.01	42	0	F	175333	Eresidae
0.01	42	0	G	175340	Stegodyphus
0.01	42	42	S	202533	Stegodyphus dumicola
0.03	87	0	C1	6933	Acari
0.03	85	0	C2	6934	Parasitiformes
0.03	78	0	O	6935	Ixodida
0.03	78	0	O1	297308	Ixodoidea
0.03	78	3	F	6939	Ixodidae
0.02	71	2	F1	426437	Rhipicephalinae
0.02	68	6	G	34630	Rhipicephalus
0.01	44	0	G1	426455	Rhipicephalus
0.01	44	0	G2	578835	Rhipicephalus sanguineus group
0.01	44	44	S	34632	Rhipicephalus sanguineus
0.01	18	0	G1	6940	Boophilus
0.01	18	18	S	6941	Rhipicephalus microplus
0	1	0	G	34619	Dermacentor
0	1	1	S	543639	Dermacentor silvarum
0	4	0	F1	426442	Ixodinae
0	4	0	G	6944	Ixodes
0	4	4	S	6945	Ixodes scapularis
0	7	0	O	34634	Mesostigmata
0	7	0	O1	281668	Monogynaspida
0	7	0	O2	1723665	Gamasina
0	6	0	O3	1253825	Phytoseioidea
0	6	0	F	34636	Phytoseiidae
0	6	0	F1	425253	Typhlodrominae
0	6	0	G	1933192	Galendromus
0	6	6	S	34638	Galendromus occidentalis
0	1	0	O3	41438	Dermanyssoidea
0	1	0	F	109261	Varroidae
0	1	1	G	62624	Varroa
0	2	0	C2	6946	Acariformes
0	1	0	O	83136	Trombidiformes
0	1	0	O1	6947	Prostigmata
0	1	0	O2	83145	Eleutherengona
0	1	0	O3	188550	Raphignathae
0	1	0	O4	83146	Tetranychoidea
0	1	0	F	32262	Tetranychidae
0	1	0	G	32263	Tetranychus
0	1	1	S	32264	Tetranychus urticae
0	1	0	O	83137	Sarcoptiformes
0	1	0	O1	6951	Astigmata
0	1	0	O2	223472	Psoroptidia
0	1	0	O3	83163	Analgoidea
0	1	0	F	6952	Pyroglyphidae
0	1	0	F1	474036	Dermatophagoidinae
0	1	0	G	6953	Dermatophagoides
0	1	1	S	6956	Dermatophagoides pteronyssinus
0	8	0	O	6855	Scorpiones
0	8	0	O1	259437	Buthida
0	8	0	O2	70336	Buthoidea
0	8	0	F	6856	Buthidae
0	8	0	G	6875	Centruroides
0	8	8	S	218467	Centruroides sculpturatus
0	5	0	C	6844	Merostomata
0	5	0	O	6845	Xiphosura
0	5	0	F	6846	Limulidae
0	5	0	G	6849	Limulus
0	5	5	S	6850	Limulus polyphemus
0	3	0	K5	1215728	Scalidophora
0	3	0	P	33467	Priapulida
0	3	0	C	2082883	Priapulimorpha
0	3	0	O	2082909	Priapulimorphida
0	3	0	F	37891	Priapulidae
0	3	0	G	37847	Priapulus
0	3	3	S	37621	Priapulus caudatus
0	1	0	P	6231	Nematoda
0	1	0	C	119089	Chromadorea
0	1	1	O	6236	Rhabditida
4.14	12278	0	K4	2697495	Spiralia
4.14	12278	1232	K5	1206795	Lophotrochozoa
3.72	11041	1433	P	6447	Mollusca
3.24	9597	0	C	6605	Cephalopoda
3.24	9597	0	C1	6606	Coleoidea
3.24	9597	0	C2	215451	Octopodiformes
3.24	9597	0	O	6638	Octopoda
3.24	9597	0	O1	6646	Incirrata
3.24	9597	0	F	6647	Octopodidae
3.24	9597	7265	G	6643	Octopus
0.64	1898	1898	S	2607531	Octopus sinensis
0.15	434	434	S	37653	Octopus bimaculoides
0	8	1	C	6448	Gastropoda
0	5	0	C1	216305	Heterobranchia
0	5	2	C2	216307	Euthyneura
0	2	0	C3	6496	Euopisthobranchia
0	2	0	O	6497	Aplysiida
0	2	0	O1	216318	Aplysioidea
0	2	0	F	6498	Aplysiidae
0	2	0	G	6499	Aplysia
0	2	2	S	6500	Aplysia californica
0	1	0	C3	977775	Panpulmonata
0	1	0	C4	977779	Hygrophila
0	1	0	C5	216441	Lymnaeoidea
0	1	0	F	6524	Planorbidae
0	1	0	G	6525	Biomphalaria
0	1	1	S	6526	Biomphalaria glabrata
0	2	0	C1	69555	Caenogastropoda
0	2	0	O	75116	Architaenioglossa
0	2	0	O1	6475	Ampullarioidea
0	2	0	F	54973	Ampullariidae
0	2	0	G	72702	Pomacea
0	2	2	S	400727	Pomacea canaliculata
0	3	0	C	6544	Bivalvia
0	3	0	C1	2785011	Autobranchia
0	3	0	C2	6545	Pteriomorphia
0	3	0	O	6562	Ostreida
0	3	0	O1	98302	Ostreoidea
0	3	0	F	6563	Ostreidae
0	3	0	G	6564	Crassostrea
0	2	2	S	6565	Crassostrea virginica
0	1	1	S	29159	Crassostrea gigas
0	3	0	P	6157	Platyhelminthes
0	2	0	C	6178	Trematoda
0	2	0	C1	6179	Digenea
0	2	0	O	6180	Strigeidida
0	2	0	O1	31244	Schistosomatoidea
0	2	0	F	31245	Schistosomatidae
0	2	0	G	6181	Schistosoma
0	2	2	S	6183	Schistosoma mansoni
0	1	0	C	6199	Cestoda
0	1	0	C1	6200	Eucestoda
0	1	0	O	6201	Cyclophyllidea
0	1	0	F	6208	Taeniidae
0	1	0	G	6209	Echinococcus
0	1	0	G1	2212966	Echinococcus granulosus group
0	1	1	S	6210	Echinococcus granulosus
0	1	0	P	6340	Annelida
0	1	0	C	42113	Clitellata
0	1	0	C1	55824	Hirudinea
0	1	0	O	2218736	Hirudinida
0	1	0	O1	2218738	Glossiphoniiformes
0	1	0	F	6407	Glossiphoniidae
0	1	0	G	6411	Helobdella
0	1	1	S	6412	Helobdella robusta
0	1	0	P	7568	Brachiopoda
0	1	0	P1	115360	Linguliformea
0	1	0	C	115361	Lingulata
0	1	0	O	7570	Lingulida
0	1	0	O1	115362	Linguloidea
0	1	0	F	33491	Lingulidae
0	1	0	G	7571	Lingula
0	1	1	S	7574	Lingula anatina
0	13	1	K3	33511	Deuterostomia
0	8	0	P	7711	Chordata
0	7	0	P1	7735	Cephalochordata
0	7	0	C	2682552	Leptocardii
0	7	0	O	2682553	Amphioxiformes
0	7	0	F	7736	Branchiostomidae
0	7	1	G	7737	Branchiostoma
0	5	5	S	7741	Branchiostoma belcheri
0	1	1	S	7739	Branchiostoma floridae
0	1	0	P1	7712	Tunicata
0	1	0	C	7713	Ascidiacea
0	1	0	O	7716	Phlebobranchia
0	1	0	F	7717	Cionidae
0	1	0	G	7718	Ciona
0	1	1	S	7719	Ciona intestinalis
0	3	0	P	7586	Echinodermata
0	3	0	P1	133550	Pelmatozoa
0	3	0	C	35069	Crinoidea
0	3	0	C1	35070	Articulata
0	3	0	O	7581	Comatulida
0	3	0	F	106121	Comatulidae
0	3	0	F1	1529449	Comatulinae
0	3	0	G	1529434	Anneissia
0	3	3	S	1529436	Anneissia japonica
0	1	0	P	10219	Hemichordata
0	1	0	C	10220	Enteropneusta
0	1	0	F	10221	Harrimaniidae
0	1	0	G	10222	Saccoglossus
0	1	1	S	10224	Saccoglossus kowalevskii
0	6	1	P	6073	Cnidaria
0	4	0	C	6101	Anthozoa
0	4	0	C1	6102	Hexacorallia
0	2	0	O	6103	Actiniaria
0	1	0	F	42822	Actiniidae
0	1	0	G	6104	Actinia
0	1	1	S	6105	Actinia tenebrosa
0	1	0	F	45349	Edwardsiidae
0	1	0	G	45350	Nematostella
0	1	1	S	45351	Nematostella vectensis
0	2	0	O	6125	Scleractinia
0	1	0	O1	123757	Astrocoeniina
0	1	0	F	46729	Pocilloporidae
0	1	0	G	46730	Pocillopora
0	1	1	S	46731	Pocillopora damicornis
0	1	0	O1	123760	Faviina
0	1	0	F	46736	Merulinidae
0	1	0	G	1920453	Orbicella
0	1	1	S	48498	Orbicella faveolata
0	1	0	C	6074	Hydrozoa
0	1	0	C1	37516	Hydroidolina
0	1	0	O	406427	Anthoathecata
0	1	0	O1	1612408	Aplanulata
0	1	0	F	6080	Hydridae
0	1	0	G	6083	Hydra
0	1	1	S	6087	Hydra vulgaris
0	11	0	K	4751	Fungi
0	11	0	K1	451864	Dikarya
0	11	0	P	4890	Ascomycota
0	11	0	P1	716545	saccharomyceta
0	6	0	P2	147538	Pezizomycotina
0	6	1	P3	716546	leotiomyceta
0	3	0	P4	715989	sordariomyceta
0	3	0	C	147550	Sordariomycetes
0	2	0	C1	222544	Sordariomycetidae
0	1	0	O	5139	Sordariales
0	1	0	F	35718	Chaetomiaceae
0	1	0	G	1920207	Thermothelomyces
0	1	0	S	78579	Thermothelomyces thermophilus
0	1	1	S1	573729	Thermothelomyces thermophilus ATCC 42464
0	1	0	O	639021	Magnaporthales
0	1	0	F	2528436	Pyriculariaceae
0	1	0	G	48558	Pyricularia
0	1	0	S	318829	Pyricularia oryzae
0	1	1	S1	242507	Pyricularia oryzae 70-15
0	1	0	C1	222543	Hypocreomycetidae
0	1	0	O	5125	Hypocreales
0	1	0	F	110618	Nectriaceae
0	1	0	G	5506	Fusarium
0	1	0	G1	171631	Fusarium oxysporum species complex
0	1	0	S	5507	Fusarium oxysporum
0	1	0	S1	59765	Fusarium oxysporum f. sp. lycopersici
0	1	1	S2	426428	Fusarium oxysporum f. sp. lycopersici 4287
0	2	0	P4	715962	dothideomyceta
0	2	0	C	147541	Dothideomycetes
0	2	0	C1	451867	Dothideomycetidae
0	2	0	O	2726947	Mycosphaerellales
0	2	0	F	93133	Mycosphaerellaceae
0	1	0	G	29002	Cercospora
0	1	1	S	122368	Cercospora beticola
0	1	0	G	1047167	Zymoseptoria
0	1	0	S	1047171	Zymoseptoria tritici
0	1	1	S1	336722	Zymoseptoria tritici IPO323
0	5	0	P2	147537	Saccharomycotina
0	5	0	C	4891	Saccharomycetes
0	5	0	O	4892	Saccharomycetales
0	4	1	F	4893	Saccharomycetaceae
0	2	0	G	113604	Tetrapisispora
0	2	0	S	113608	Tetrapisispora phaffii
0	2	2	S1	1071381	Tetrapisispora phaffii CBS 4417
0	1	0	G	300275	Lachancea
0	1	0	S	381046	Lachancea thermotolerans
0	1	1	S1	559295	Lachancea thermotolerans CBS 6340
0	1	0	F	766764	Debaryomycetaceae
0	1	0	F1	1535325	Candida/Lodderomyces clade
0	1	0	G	1535326	Candida
0	1	0	S	273371	Candida orthopsilosis
0	1	1	S1	1136231	Candida orthopsilosis Co 90-125
0	2	0	C	28009	Choanoflagellata
0	2	0	O	1924738	Craspedida
0	2	0	F	81529	Salpingoecidae
0	1	0	G	81525	Monosiga
0	1	0	S	81824	Monosiga brevicollis
0	1	1	S1	431895	Monosiga brevicollis MX1
0	1	0	G	86017	Salpingoeca
0	1	1	S	946362	Salpingoeca rosetta
0	1	0	C	127916	Ichthyosporea
0	1	0	O	198625	Ichthyophonida
0	1	0	G	72018	Sphaeroforma
0	1	0	S	72019	Sphaeroforma arctica
0	1	1	S1	667725	Sphaeroforma arctica JP610
0.11	334	83	D	2	Bacteria
0.04	124	3	D1	1783272	Terrabacteria group
0.04	104	1	P	201174	Actinobacteria
0.03	103	40	C	1760	Actinobacteria
0.02	55	0	O	85011	Streptomycetales
0.02	55	25	F	2062	Streptomycetaceae
0.01	30	11	G	1883	Streptomyces
0	9	2	G1	2593676	unclassified Streptomyces
0	1	1	S	234612	Streptomyces sp. TN58
0	1	1	S	1736046	Streptomyces sp. SM18
0	1	1	S	2153485	Streptomyces sp. endophyte_N2
0	1	1	S	2705439	Streptomyces sp. S4.7
0	1	1	S	2751189	Streptomyces sp. NEAU-sy36
0	1	1	S	2662065	Streptomyces sp. SYP-A7193
0	1	1	S	355249	Streptomyces sp. Tu6071
0	1	1	S	68209	Streptomyces globosus
0	1	1	S	2763006	Streptomyces buecherae
0	1	1	S	2282738	Streptomyces paludis
0	1	0	S	1038928	Streptomyces xinghaiensis
0	1	1	S1	1038929	Streptomyces xinghaiensis S187
0	1	1	S	68223	Streptomyces katrae
0	1	1	S	68210	Streptomyces glomeroaurantiacus
0	1	1	S	54571	Streptomyces venezuelae
0	1	1	S	47763	Streptomyces lydicus
0	1	1	S	36818	Streptomyces subrutilus
0	1	1	S	1940	Streptomyces albireticuli
0	2	1	O	85007	Corynebacteriales
0	1	0	F	1653	Corynebacteriaceae
0	1	1	G	1716	Corynebacterium
0	2	0	O	85008	Micromonosporales
0	2	0	F	28056	Micromonosporaceae
0	1	0	G	1865	Actinoplanes
0	1	0	S	196914	Actinoplanes friuliensis
0	1	1	S1	1246995	Actinoplanes friuliensis DSM 7358
0	1	0	G	1873	Micromonospora
0	1	1	S	291594	Micromonospora rifamycinica
0	2	0	O	85009	Propionibacteriales
0	1	0	F	31957	Propionibacteriaceae
0	1	0	G	1912216	Cutibacterium
0	1	1	S	1747	Cutibacterium acnes
0	1	0	F	85015	Nocardioidaceae
0	1	0	G	117156	Actinopolymorpha
0	1	1	S	117157	Actinopolymorpha singaporensis
0	1	0	O	85006	Micrococcales
0	1	0	F	85023	Microbacteriaceae
0	1	0	G	33877	Agromyces
0	1	0	G1	2639701	unclassified Agromyces
0	1	1	S	2585717	Agromyces sp. HY052
0	1	0	O	2037	Actinomycetales
0	1	0	F	2049	Actinomycetaceae
0	1	0	G	1654	Actinomyces
0	1	1	S	111015	Actinomyces radicidentis
0	9	2	P	1239	Firmicutes
0	4	0	C	186801	Clostridia
0	3	1	O	186802	Clostridiales
0	2	0	F	31979	Clostridiaceae
0	2	0	G	1485	Clostridium
0	1	0	G1	2614128	unclassified Clostridium
0	1	1	S	2212991	Clostridium sp. AWRP
0	1	0	S	1501	Clostridium pasteurianum
0	1	1	S1	86416	Clostridium pasteurianum BC1
0	1	0	O	53433	Halanaerobiales
0	1	0	F	53434	Halobacteroidaceae
0	1	0	G	28186	Acetohalobium
0	1	0	S	28187	Acetohalobium arabaticum
0	1	1	S1	574087	Acetohalobium arabaticum DSM 5501
0	3	1	C	91061	Bacilli
0	1	1	O	1385	Bacillales
0	1	0	O	186826	Lactobacillales
0	1	0	F	1300	Streptococcaceae
0	1	0	G	1357	Lactococcus
0	1	1	S	1363	Lactococcus garvieae
0	8	0	D2	1798711	Cyanobacteria/Melainabacteria group
0	8	0	P	1117	Cyanobacteria
0	8	0	O	1161	Nostocales
0	8	0	F	1162	Nostocaceae
0	8	0	G	1177	Nostoc
0	8	1	G1	2593658	unclassified Nostoc
0	6	6	S	2576903	Nostoc sp. C057
0	1	1	S	2005458	Nostoc sp. NIES-4103
0.03	102	7	P	1224	Proteobacteria
0.02	74	4	C	1236	Gammaproteobacteria
0.02	55	4	O	91347	Enterobacterales
0.02	46	4	F	543	Enterobacteriaceae
0.01	37	6	G	570	Klebsiella
0.01	30	30	S	571	Klebsiella oxytoca
0	1	1	S	573	Klebsiella pneumoniae
0	3	2	G	544	Citrobacter
0	1	0	G1	1344959	Citrobacter freundii complex
0	1	1	S	67827	Citrobacter werkmanii
0	2	0	G	561	Escherichia
0	2	2	S	562	Escherichia coli
0	5	0	F	1903414	Morganellaceae
0	5	0	G	581	Morganella
0	5	5	S	582	Morganella morganii
0	9	0	O	135614	Xanthomonadales
0	9	0	F	32033	Xanthomonadaceae
0	7	0	G	83614	Luteimonas
0	7	7	S	1176533	Luteimonas granuli
0	1	0	G	68	Lysobacter
0	1	1	S	2698682	Lysobacter oculi
0	1	0	G	40323	Stenotrophomonas
0	1	1	S	216778	Stenotrophomonas rhizophila
0	4	0	O	72274	Pseudomonadales
0	3	1	F	135621	Pseudomonadaceae
0	2	0	G	2758906	Entomomonas
0	2	2	S	2213226	Entomomonas moraniae
0	1	0	F	468	Moraxellaceae
0	1	0	G	469	Acinetobacter
0	1	1	S	487316	Acinetobacter soli
0	1	0	O	72273	Thiotrichales
0	1	0	F	34064	Francisellaceae
0	1	0	G	262	Francisella
0	1	1	S	2007306	Francisella adeliensis
0	1	0	O	135619	Oceanospirillales
0	1	0	F	255527	Saccharospirillaceae
0	1	0	G	1445504	Gynuella
0	1	0	S	1445505	Gynuella sunshinyii
0	1	1	S1	1445510	Gynuella sunshinyii YC6258
0	12	0	C	28216	Betaproteobacteria
0	10	1	O	80840	Burkholderiales
0	6	1	F	119060	Burkholderiaceae
0	4	0	G	106589	Cupriavidus
0	3	3	S	164546	Cupriavidus taiwanensis
0	1	1	S	151783	Cupriavidus campinensis
0	1	1	G	32008	Burkholderia
0	2	1	F	80864	Comamonadaceae
0	1	0	G	80865	Delftia
0	1	1	S	80866	Delftia acidovorans
0	1	0	F	506	Alcaligenaceae
0	1	0	G	222	Achromobacter
0	1	1	S	217204	Achromobacter insolitus
0	2	0	O	206351	Neisseriales
0	1	0	F	481	Neisseriaceae
0	1	0	G	482	Neisseria
0	1	1	S	194197	Neisseria dentiae
0	1	0	F	1499392	Chromobacteriaceae
0	1	0	G	187	Aquaspirillum
0	1	0	G1	2620219	unclassified Aquaspirillum
0	1	1	S	1938604	Aquaspirillum sp. LM1
0	6	0	P1	68525	delta/epsilon subdivisions
0	6	0	C	28221	Deltaproteobacteria
0	5	0	O	29	Myxococcales
0	5	0	O1	80811	Cystobacterineae
0	5	0	F	31	Myxococcaceae
0	4	0	G	83461	Corallococcus
0	4	0	S	35	Corallococcus macrosporus
0	4	4	S1	1189310	Myxococcus macrosporus DSM 14697
0	1	0	G	32	Myxococcus
0	1	1	S	34	Myxococcus xanthus
0	1	0	O	213115	Desulfovibrionales
0	1	1	F	194924	Desulfovibrionaceae
0	3	0	C	28211	Alphaproteobacteria
0	2	0	O	356	Rhizobiales
0	1	0	F	41294	Bradyrhizobiaceae
0	1	0	G	85413	Bosea
0	1	0	G1	2653178	unclassified Bosea
0	1	1	S	1867715	Bosea sp. Tri-49
0	1	0	F	69277	Phyllobacteriaceae
0	1	0	G	68287	Mesorhizobium
0	1	0	G1	325217	unclassified Mesorhizobium
0	1	1	S	2654249	Mesorhizobium sp. NBSH29
0	1	0	O	204441	Rhodospirillales
0	1	0	F	41295	Rhodospirillaceae
0	1	0	G	191	Azospirillum
0	1	0	S	193	Azospirillum lipoferum
0	1	1	S1	137722	Azospirillum sp. B510
0.01	16	0	D1	1783270	FCB group
0.01	16	1	D2	68336	Bacteroidetes/Chlorobi group
0.01	15	4	P	976	Bacteroidetes
0	8	1	C	200643	Bacteroidia
0	7	3	O	171549	Bacteroidales
0	2	0	F	2005525	Tannerellaceae
0	2	2	G	375288	Parabacteroides
0	1	0	F	815	Bacteroidaceae
0	1	0	G	816	Bacteroides
0	1	1	S	329854	Bacteroides intestinalis
0	1	1	F	1853231	Odoribacteraceae
0	1	0	C	117743	Flavobacteriia
0	1	1	O	200644	Flavobacteriales
0	1	0	C	117747	Sphingobacteriia
0	1	0	O	200666	Sphingobacteriales
0	1	0	F	84566	Sphingobacteriaceae
0	1	0	G	28453	Sphingobacterium
0	1	1	S	649196	Sphingobacterium hotanense
0	1	0	C	768503	Cytophagia
0	1	0	O	768507	Cytophagales
0	1	0	F	1853232	Hymenobacteraceae
0	1	0	G	89966	Hymenobacter
0	1	0	G1	2615202	unclassified Hymenobacter
0	1	1	S	2675878	Hymenobacter sp. BRD128
0	6	0	P	32066	Fusobacteria
0	6	0	C	203490	Fusobacteriia
0	6	0	O	203491	Fusobacteriales
0	6	0	F	203492	Fusobacteriaceae
0	6	3	G	848	Fusobacterium
0	3	3	S	856	Fusobacterium varium
0	1	0	P	57723	Acidobacteria
0	1	0	C	204432	Acidobacteriia
0	1	0	O	204433	Acidobacteriales
0	1	0	F	204434	Acidobacteriaceae
0	1	0	G	940557	Granulicella
0	1	0	S	940615	Granulicella tundricola
0	1	1	S1	1198114	Granulicella tundricola MP5ACTX9
0	1	0	D1	1783257	PVC group
0	1	0	P	203682	Planctomycetes
0	1	0	C	203683	Planctomycetia
0	1	0	O	112	Planctomycetales
0	1	0	F	126	Planctomycetaceae
0	1	0	G	2795778	Caulifigura
0	1	1	S	2527983	Caulifigura coniformis
0	1	0	P	203691	Spirochaetes
0	1	0	C	203692	Spirochaetia
0	1	0	O	136	Spirochaetales
0	1	0	F	1643685	Borreliaceae
0	1	0	G	64895	Borreliella
0	1	0	S	29518	Borreliella afzelii
0	1	1	S1	390236	Borreliella afzelii PKo
0	1	0	D	2157	Archaea
0	1	0	P	28890	Euryarchaeota
0	1	0	P1	2290931	Stenosarchaea group
0	1	0	C	183963	Halobacteria
0	1	0	O	1644060	Natrialbales
0	1	0	F	1644061	Natrialbaceae
0	1	0	G	88723	Natrinema
0	1	1	S	69527	Natrinema pallidum
0.1	301	0	D	10239	Viruses
0.1	301	0	D1	2731342	Monodnaviria
0.1	301	0	K	2732092	Shotokuvirae
0.1	301	0	P	2732415	Cossaviricota
0.1	301	0	C	2732422	Quintoviricetes
0.1	301	0	O	2732534	Piccovirales
0.1	301	0	F	10780	Parvoviridae
0.1	301	0	F1	40120	Densovirinae
0.1	301	0	G	2733229	Scindoambidensovirus
0.1	301	0	S	2745121	Orthopteran scindoambidensovirus 1
0.1	301	301	S1	185639	Acheta domestica densovirus

## Sheet: Kraken2-S7
61.45	146017	146017	U	0	unclassified
38.55	91594	179	R	1	root
30.42	72288	507	R1	131567	cellular organisms
22.07	52431	66	D	2	Bacteria
21.73	51639	32	P	1224	Proteobacteria
21.71	51597	86	C	1236	Gammaproteobacteria
21.66	51478	273	O	91347	Enterobacterales
21.19	50342	1916	F	543	Enterobacteriaceae
20.25	48107	46390	G	544	Citrobacter
0.27	639	100	G1	2644389	unclassified Citrobacter
0.17	414	414	S	1920110	Citrobacter sp. CFNIH10
0.04	106	106	S	2742625	Citrobacter sp. RHB35-C17
0	10	10	S	2742624	Citrobacter sp. RHB25-C09
0	5	5	S	2653932	Citrobacter sp. NMI7904_11
0	3	3	S	2781952	Citrobacter sp. BDA59-3
0	1	1	S	2546350	Citrobacter sp. LY-1
0.26	615	612	S	35703	Citrobacter amalonaticus
0	3	3	S1	1261127	Citrobacter amalonaticus Y19
0.13	314	314	S	67824	Citrobacter farmeri
0.06	146	68	G1	1344959	Citrobacter freundii complex
0.02	36	35	S	546	Citrobacter freundii
0	1	1	S1	1006003	Citrobacter freundii ATCC 8090 = MTCC 1658 = NBRC 12681
0.01	29	29	S	57706	Citrobacter braakii
0.01	12	12	S	2066049	Citrobacter freundii complex sp. CFNIH2
0	1	1	S	67827	Citrobacter werkmanii
0	3	3	S	545	Citrobacter koseri
0.04	93	0	G	1330547	Kosakonia
0.04	93	93	S	551989	Kosakonia arachidis
0.03	73	16	G	547	Enterobacter
0.02	56	44	G1	354276	Enterobacter cloacae complex
0	7	5	S	158836	Enterobacter hormaechei
0	2	2	S1	1296536	Enterobacter hormaechei subsp. xiangfangensis
0	2	2	S	550	Enterobacter cloacae
0	2	2	S	1812935	Enterobacter roggenkampii
0	1	1	S	61645	Enterobacter asburiae
0	1	0	G1	2608935	unclassified Enterobacter
0	1	1	S	399742	Enterobacter sp. 638
0.03	66	23	G	561	Escherichia
0.02	43	43	S	562	Escherichia coli
0.02	59	12	G	570	Klebsiella
0.01	15	15	S	244366	Klebsiella variicola
0.01	13	13	S	571	Klebsiella oxytoca
0	7	7	S	1463165	Klebsiella quasipneumoniae
0	7	0	G1	2608929	unclassified Klebsiella
0	7	7	S	2675710	Klebsiella sp. WP3-W18-ESBL-02
0	3	3	S	573	Klebsiella pneumoniae
0	1	1	S	1134687	Klebsiella michiganensis
0	1	1	S	2058152	Klebsiella grimontii
0.01	18	0	G	620	Shigella
0.01	18	1	S	621	Shigella boydii
0.01	17	17	S1	344609	Shigella boydii CDC 3083-94
0	4	1	G	590	Salmonella
0	3	2	S	28901	Salmonella enterica
0	1	0	S1	59201	Salmonella enterica subsp. enterica
0	1	1	S2	108619	Salmonella enterica subsp. enterica serovar Newport
0	4	2	G	160674	Raoultella
0	1	1	S	575	Raoultella planticola
0	1	0	S	54291	Raoultella ornithinolytica
0	1	1	S1	1286170	Raoultella ornithinolytica B6
0	1	0	G	2055880	Pseudescherichia
0	1	1	S	566	Pseudescherichia vulneris
0	1	0	G	579	Kluyvera
0	1	1	S	61648	Kluyvera intermedia
0.35	826	7	F	1903414	Morganellaceae
0.32	763	686	G	583	Proteus
0.02	46	46	S	626774	Proteus cibarius
0.01	18	0	G1	257482	unclassified Proteus
0.01	18	18	S	2490996	Proteus sp. GOKU
0	7	7	S	584	Proteus mirabilis
0	6	6	S	585	Proteus vulgaris
0.01	28	0	G	581	Morganella
0.01	28	28	S	582	Morganella morganii
0.01	28	25	G	586	Providencia
0	2	2	S	587	Providencia rettgeri
0	1	1	G1	2633465	unclassified Providencia
0.01	29	0	F	1903411	Yersiniaceae
0.01	29	0	G	613	Serratia
0.01	22	22	S	614	Serratia liquefaciens
0	5	0	S	82996	Serratia plymuthica
0	5	5	S1	1348660	Serratia plymuthica S13
0	2	0	S	615	Serratia marcescens
0	2	2	S1	1334564	Serratia marcescens SM39
0	6	6	F	1903416	Budviciaceae
0	1	0	F	1903409	Erwiniaceae
0	1	0	G	53335	Pantoea
0	1	1	S	553	Pantoea ananatis
0	1	0	F	1903412	Hafniaceae
0	1	0	G	568	Hafnia
0	1	0	S	569	Hafnia alvei
0	1	1	S1	1453496	Hafnia alvei FB1
0.01	32	2	O	72274	Pseudomonadales
0.01	19	0	F	468	Moraxellaceae
0.01	18	2	G	469	Acinetobacter
0.01	14	14	S	106648	Acinetobacter bereziniae
0	1	0	G1	196816	unclassified Acinetobacter
0	1	1	S	2004644	Acinetobacter sp. WCHA45
0	1	0	G1	909768	Acinetobacter calcoaceticus/baumannii complex
0	1	1	S	471	Acinetobacter calcoaceticus
0	1	0	G	475	Moraxella
0	1	1	S	34062	Moraxella osloensis
0	11	2	F	135621	Pseudomonadaceae
0	8	0	G	2758906	Entomomonas
0	8	8	S	2213226	Entomomonas moraniae
0	1	0	G	286	Pseudomonas
0	1	0	G1	196821	unclassified Pseudomonas
0	1	1	S	2320270	Pseudomonas sp. DG56-2
0	1	0	O	135624	Aeromonadales
0	1	0	F	84642	Aeromonadaceae
0	1	0	G	642	Aeromonas
0	1	1	S	654	Aeromonas veronii
0	6	0	C	28216	Betaproteobacteria
0	6	0	O	80840	Burkholderiales
0	2	0	F	75682	Oxalobacteraceae
0	2	0	G	963	Herbaspirillum
0	2	0	S	341045	Herbaspirillum hiltneri
0	2	2	S1	1262470	Herbaspirillum hiltneri N3
0	2	2	F	80864	Comamonadaceae
0	2	0	F	119060	Burkholderiaceae
0	1	0	G	32008	Burkholderia
0	1	0	G1	111527	pseudomallei group
0	1	1	S	28450	Burkholderia pseudomallei
0	1	0	G	106589	Cupriavidus
0	1	1	S	164546	Cupriavidus taiwanensis
0	3	0	P1	68525	delta/epsilon subdivisions
0	3	0	C	28221	Deltaproteobacteria
0	2	0	O	29	Myxococcales
0	2	0	O1	80811	Cystobacterineae
0	2	0	F	31	Myxococcaceae
0	2	0	G	83461	Corallococcus
0	1	0	S	35	Corallococcus macrosporus
0	1	1	S1	1189310	Myxococcus macrosporus DSM 14697
0	1	0	S	184914	Corallococcus coralloides
0	1	1	S1	1144275	Corallococcus coralloides DSM 2259
0	1	0	O	213115	Desulfovibrionales
0	1	1	F	194924	Desulfovibrionaceae
0	1	0	C	28211	Alphaproteobacteria
0	1	0	O	356	Rhizobiales
0	1	1	F	82115	Rhizobiaceae
0.17	393	0	P	32066	Fusobacteria
0.17	393	0	C	203490	Fusobacteriia
0.17	393	0	O	203491	Fusobacteriales
0.17	393	0	F	203492	Fusobacteriaceae
0.17	393	12	G	848	Fusobacterium
0.16	372	365	S	861	Fusobacterium ulcerans
0	7	7	S1	469617	Fusobacterium ulcerans ATCC 49185
0	9	9	S	856	Fusobacterium varium
0.11	260	2	D1	1783272	Terrabacteria group
0.09	218	4	P	1239	Firmicutes
0.09	206	0	C	91061	Bacilli
0.09	205	0	O	186826	Lactobacillales
0.08	189	2	F	1300	Streptococcaceae
0.08	186	5	G	1357	Lactococcus
0.07	178	178	S	1363	Lactococcus garvieae
0	3	2	S	1358	Lactococcus lactis
0	1	1	S1	1360	Lactococcus lactis subsp. lactis
0	1	1	G	1301	Streptococcus
0.01	15	0	F	81852	Enterococcaceae
0.01	15	1	G	1350	Enterococcus
0	6	6	S	1351	Enterococcus faecalis
0	6	6	S	33945	Enterococcus avium
0	1	1	S	160453	Enterococcus gilvus
0	1	1	S	2005703	Enterococcus wangshanyuanii
0	1	0	F	33958	Lactobacillaceae
0	1	0	G	2767886	Levilactobacillus
0	1	1	S	1580	Lactobacillus brevis
0	1	0	O	1385	Bacillales
0	1	0	F	186822	Paenibacillaceae
0	1	0	G	44249	Paenibacillus
0	1	1	S	1406	Paenibacillus polymyxa
0	4	0	C	186801	Clostridia
0	4	1	O	186802	Clostridiales
0	2	1	F	186803	Lachnospiraceae
0	1	0	G	1506553	Lachnoclostridium
0	1	0	S	89153	[Clostridium] hylemonae
0	1	1	S1	553973	[Clostridium] hylemonae DSM 15053
0	1	0	O1	538999	Clostridiales incertae sedis
0	1	0	F	543314	Clostridiales Family XIII. Incertae Sedis
0	1	0	G	2060094	Aminipila
0	1	0	G1	2623050	unclassified Aminipila
0	1	1	S	2507160	Aminipila sp. JN-18
0	4	0	C	526524	Erysipelotrichia
0	4	0	O	526525	Erysipelotrichales
0	4	0	F	128827	Erysipelotrichaceae
0	4	0	G	1647	Erysipelothrix
0	4	4	S	225084	Erysipelothrix inopinata
0.02	37	0	P	201174	Actinobacteria
0.02	37	11	C	1760	Actinobacteria
0.01	24	0	O	85011	Streptomycetales
0.01	24	16	F	2062	Streptomycetaceae
0	8	3	G	1883	Streptomyces
0	2	1	G1	2593676	unclassified Streptomyces
0	1	1	S	1442032	Streptomyces sp. Z022
0	2	2	S	47763	Streptomyces lydicus
0	1	1	S	1690221	Streptomyces spongiicola
0	1	0	O	85007	Corynebacteriales
0	1	0	F	1762	Mycobacteriaceae
0	1	0	G	1763	Mycobacterium
0	1	0	G1	77643	Mycobacterium tuberculosis complex
0	1	1	S	1773	Mycobacterium tuberculosis
0	1	0	O	85013	Frankiales
0	1	0	F	74712	Frankiaceae
0	1	0	G	1854	Frankia
0	1	0	G1	2632575	unclassified Frankia
0	1	1	S	710111	Frankia sp. QA3
0	2	0	P	1297	Deinococcus-Thermus
0	2	0	C	188787	Deinococci
0	1	0	O	68933	Thermales
0	1	0	F	188786	Thermaceae
0	1	0	G	65551	Meiothermus
0	1	0	S	52022	Meiothermus silvanus
0	1	1	S1	526227	Meiothermus silvanus DSM 9946
0	1	0	O	118964	Deinococcales
0	1	0	F	183710	Deinococcaceae
0	1	0	G	1298	Deinococcus
0	1	1	S	1211322	Deinococcus metallilatus
0	1	0	D2	1798711	Cyanobacteria/Melainabacteria group
0	1	0	P	1117	Cyanobacteria
0	1	0	P1	1301283	Oscillatoriophycideae
0	1	0	O	1118	Chroococcales
0	1	0	F	1890449	Microcystaceae
0	1	1	G	1125	Microcystis
0.03	71	0	D1	1783270	FCB group
0.03	71	0	D2	68336	Bacteroidetes/Chlorobi group
0.03	71	18	P	976	Bacteroidetes
0.01	27	1	C	200643	Bacteroidia
0.01	26	10	O	171549	Bacteroidales
0.01	14	0	F	171550	Rikenellaceae
0.01	14	11	G	239759	Alistipes
0	2	2	S	2585118	Alistipes communis
0	1	1	S	626932	Alistipes indistinctus
0	1	0	F	815	Bacteroidaceae
0	1	1	G	816	Bacteroides
0	1	0	F	2005520	Dysgonomonadaceae
0	1	0	G	156973	Dysgonomonas
0	1	1	G1	2630389	unclassified Dysgonomonas
0.01	25	0	C	117743	Flavobacteriia
0.01	25	11	O	200644	Flavobacteriales
0.01	13	1	F	2762318	Weeksellaceae
0	7	0	G	308865	Elizabethkingia
0	7	7	S	1117645	Elizabethkingia anophelis
0	3	3	G	1778601	Apibacter
0	1	0	G	501783	Cloacibacterium
0	1	1	S	237258	Cloacibacterium normanense
0	1	0	F1	2782232	Chryseobacterium group
0	1	0	G	2782229	Epilithonimonas
0	1	1	S	2487072	Epilithonimonas vandammei
0	1	1	F	49546	Flavobacteriaceae
0	1	0	C	768503	Cytophagia
0	1	0	O	768507	Cytophagales
0	1	0	F	2762306	Roseivirgaceae
0	1	0	G	290180	Roseivirga
0	1	1	S	1267423	Roseivirga pacifica
0	2	0	P	200918	Thermotogae
0	2	0	C	188708	Thermotogae
0	2	0	O	1643946	Kosmotogales
0	2	0	F	1643948	Kosmotogaceae
0	2	0	G	651456	Kosmotoga
0	2	0	S	651457	Kosmotoga olearia
0	2	2	S1	521045	Kosmotoga olearia TBF 19.5.1
8.14	19350	0	D	2759	Eukaryota
8.14	19350	97	D1	33154	Opisthokonta
8.1	19250	30	K	33208	Metazoa
8.09	19220	255	K1	6072	Eumetazoa
7.98	18963	301	K2	33213	Bilateria
7.85	18657	7239	K3	33317	Protostomia
2.44	5808	0	K4	2697495	Spiralia
2.44	5808	904	K5	1206795	Lophotrochozoa
2.06	4904	1049	P	6447	Mollusca
1.62	3843	0	C	6605	Cephalopoda
1.62	3843	0	C1	6606	Coleoidea
1.62	3843	0	C2	215451	Octopodiformes
1.62	3843	0	O	6638	Octopoda
1.62	3843	0	O1	6646	Incirrata
1.62	3843	0	F	6647	Octopodidae
1.62	3843	3526	G	6643	Octopus
0.11	257	257	S	2607531	Octopus sinensis
0.03	60	60	S	37653	Octopus bimaculoides
0	9	0	C	6448	Gastropoda
0	7	0	C1	216305	Heterobranchia
0	7	0	C2	216307	Euthyneura
0	5	0	C3	977775	Panpulmonata
0	5	0	C4	977779	Hygrophila
0	5	0	C5	216441	Lymnaeoidea
0	5	0	F	6524	Planorbidae
0	5	0	G	6525	Biomphalaria
0	5	5	S	6526	Biomphalaria glabrata
0	2	0	C3	6496	Euopisthobranchia
0	2	0	O	6497	Aplysiida
0	2	0	O1	216318	Aplysioidea
0	2	0	F	6498	Aplysiidae
0	2	0	G	6499	Aplysia
0	2	2	S	6500	Aplysia californica
0	1	0	C1	69555	Caenogastropoda
0	1	0	O	75116	Architaenioglossa
0	1	0	O1	6475	Ampullarioidea
0	1	0	F	54973	Ampullariidae
0	1	0	G	72702	Pomacea
0	1	1	S	400727	Pomacea canaliculata
0	1	0	C1	69675	Patellogastropoda
0	1	0	C2	216260	Lottioidea
0	1	0	F	69676	Lottiidae
0	1	0	G	72691	Lottia
0	1	1	S	225164	Lottia gigantea
0	3	0	C	6544	Bivalvia
0	3	0	C1	2785011	Autobranchia
0	3	0	C2	6545	Pteriomorphia
0	2	0	O	106218	Pectinida
0	2	0	O1	106219	Pectinoidea
0	2	0	F	6566	Pectinidae
0	1	0	G	6578	Pecten
0	1	1	S	6579	Pecten maximus
0	1	0	G	186466	Mizuhopecten
0	1	1	S	6573	Mizuhopecten yessoensis
0	1	0	O	6562	Ostreida
0	1	0	O1	98302	Ostreoidea
0	1	0	F	6563	Ostreidae
0	1	0	G	6564	Crassostrea
0	1	1	S	6565	Crassostrea virginica
2.36	5610	80	K4	1206794	Ecdysozoa
2.33	5528	0	K5	88770	Panarthropoda
2.33	5528	720	P	6656	Arthropoda
1.27	3015	3	P1	6843	Chelicerata
1.27	3011	8	C	6854	Arachnida
1.25	2972	0	O	6893	Araneae
1.25	2972	0	O1	6905	Araneomorphae
1.25	2972	5	O2	74971	Entelegynae
1.23	2933	0	O3	74974	Orbiculariae
1.23	2933	0	O4	74975	Araneoidea
1.23	2933	0	F	34643	Theridiidae
1.23	2933	0	G	449632	Parasteatoda
1.23	2933	2933	S	114398	Parasteatoda tepidariorum
0.01	34	0	O3	175332	Eresoidea
0.01	34	0	F	175333	Eresidae
0.01	34	0	G	175340	Stegodyphus
0.01	34	34	S	202533	Stegodyphus dumicola
0.01	28	1	C1	6933	Acari
0.01	26	0	C2	6934	Parasitiformes
0.01	22	0	O	6935	Ixodida
0.01	22	0	O1	297308	Ixodoidea
0.01	22	3	F	6939	Ixodidae
0.01	19	0	F1	426437	Rhipicephalinae
0.01	19	3	G	34630	Rhipicephalus
0	10	0	G1	426455	Rhipicephalus
0	10	0	G2	578835	Rhipicephalus sanguineus group
0	10	10	S	34632	Rhipicephalus sanguineus
0	6	0	G1	6940	Boophilus
0	6	6	S	6941	Rhipicephalus microplus
0	4	0	O	34634	Mesostigmata
0	4	0	O1	281668	Monogynaspida
0	4	0	O2	1723665	Gamasina
0	4	0	O3	1253825	Phytoseioidea
0	4	0	F	34636	Phytoseiidae
0	4	0	F1	425253	Typhlodrominae
0	4	0	G	1933192	Galendromus
0	4	4	S	34638	Galendromus occidentalis
0	1	0	C2	6946	Acariformes
0	1	0	O	83136	Trombidiformes
0	1	0	O1	6947	Prostigmata
0	1	0	O2	83145	Eleutherengona
0	1	0	O3	188550	Raphignathae
0	1	0	O4	83146	Tetranychoidea
0	1	0	F	32262	Tetranychidae
0	1	0	G	32263	Tetranychus
0	1	1	S	32264	Tetranychus urticae
0	3	0	O	6855	Scorpiones
0	3	0	O1	259437	Buthida
0	3	0	O2	70336	Buthoidea
0	3	0	F	6856	Buthidae
0	3	0	G	6875	Centruroides
0	3	3	S	218467	Centruroides sculpturatus
0	1	0	C	6844	Merostomata
0	1	0	O	6845	Xiphosura
0	1	0	F	6846	Limulidae
0	1	0	G	6849	Limulus
0	1	1	S	6850	Limulus polyphemus
0.75	1793	0	P1	197563	Mandibulata
0.75	1793	287	P2	197562	Pancrustacea
0.63	1491	6	P3	6960	Hexapoda
0.62	1484	0	C	50557	Insecta
0.62	1484	0	C1	85512	Dicondylia
0.62	1484	0	C2	7496	Pterygota
0.62	1484	381	C3	33340	Neoptera
0.44	1050	554	C4	33392	Holometabola
0.14	328	24	O	7147	Diptera
0.12	297	13	O1	7203	Brachycera
0.12	283	0	O2	43733	Muscomorpha
0.12	283	0	O3	480118	Eremoneura
0.12	283	0	O4	480117	Cyclorrhapha
0.12	283	79	O5	43738	Schizophora
0.07	176	40	O6	43741	Acalyptratae
0.05	126	0	O7	43746	Ephydroidea
0.05	126	0	F	7214	Drosophilidae
0.05	126	11	F1	43845	Drosophilinae
0.05	114	0	F2	46877	Drosophilini
0.05	114	52	G	7215	Drosophila
0.02	40	15	G1	32341	Sophophora
0.01	18	5	G2	32355	obscura group
0	9	2	G3	32358	pseudoobscura subgroup
0	4	4	S	7234	Drosophila persimilis
0	3	3	S	7237	Drosophila pseudoobscura
0	4	0	G3	32357	obscura subgroup
0	3	3	S	7266	Drosophila guanche
0	1	1	S	7282	Drosophila obscura
0	7	0	G2	32346	melanogaster group
0	3	0	G3	32347	ananassae subgroup
0	2	0	G4	545632	ananassae species complex
0	2	2	S	7217	Drosophila ananassae
0	1	0	G4	186282	bipectinata species complex
0	1	1	S	42026	Drosophila bipectinata
0	2	0	G3	32351	melanogaster subgroup
0	2	2	S	7220	Drosophila erecta
0	1	0	G3	32348	elegans subgroup
0	1	1	S	30023	Drosophila elegans
0	1	0	G3	32354	takahashii subgroup
0	1	1	S	29030	Drosophila takahashii
0.01	19	2	G1	32281	Drosophila
0.01	13	0	G2	32321	repleta group
0	10	0	G3	32324	mulleri subgroup
0	10	4	G4	198037	mojavensis species complex
0	3	3	S	7230	Drosophila mojavensis
0	3	3	S	7263	Drosophila arizonae
0	3	0	G3	40364	hydei subgroup
0	3	3	S	7224	Drosophila hydei
0	3	1	G2	32335	virilis group
0	1	1	S	7244	Drosophila virilis
0	1	1	S	47314	Drosophila novamexicana
0	1	0	G2	32304	immigrans group
0	1	0	G3	32307	nasuta subgroup
0	1	1	S	7291	Drosophila albomicans
0	3	0	G1	504493	Hawaiian Drosophila
0	3	0	G2	48384	picture wing clade
0	3	0	G3	48301	grimshawi clade
0	3	0	G4	48302	grimshawi group
0	3	0	G5	32378	grimshawi subgroup
0	3	3	S	7222	Drosophila grimshawi
0	1	0	F2	1861795	Colocasiomyini
0	1	0	G	7354	Scaptodrosophila
0	1	0	G1	32386	victoria group
0	1	1	S	7225	Scaptodrosophila lebanonensis
0	8	0	O7	43752	Tephritoidea
0	8	0	F	7211	Tephritidae
0	6	1	F1	164860	Dacinae
0	3	0	F2	164862	Ceratitidini
0	3	0	G	7212	Ceratitis
0	3	0	G1	474492	Ceratitis
0	3	3	S	7213	Ceratitis capitata
0	2	0	F2	43871	Dacini
0	2	0	G	27456	Bactrocera
0	2	0	G1	47832	Bactrocera
0	1	0	G2	98805	Bactrocera dorsalis complex
0	1	1	S	27457	Bactrocera dorsalis
0	1	1	S	174628	Bactrocera latifrons
0	2	0	F1	43867	Trypetinae
0	2	0	F2	43901	Carpomyini
0	2	0	F3	164882	Carpomyina
0	2	0	G	28609	Rhagoletis
0	1	1	S	28610	Rhagoletis pomonella
0	1	1	S	28612	Rhagoletis zephyria
0	2	0	O7	43745	Diopsoidea
0	2	0	F	139644	Diopsidae
0	2	0	G	139679	Teleopsis
0	2	2	S	139649	Teleopsis dalmanni
0.01	28	6	O6	43742	Calyptratae
0.01	22	0	O7	43754	Muscoidea
0.01	22	0	F	7366	Muscidae
0.01	22	1	F1	43910	Muscinae
0.01	15	0	F2	43911	Stomoxyini
0.01	15	0	G	35569	Stomoxys
0.01	15	15	S	35570	Stomoxys calcitrans
0	6	0	F2	57894	Muscini
0	6	0	G	7369	Musca
0	6	0	G1	44052	Musca
0	6	6	S	7370	Musca domestica
0	1	0	O2	43734	Stratiomyomorpha
0	1	0	F	34687	Stratiomyidae
0	1	0	F1	343564	Hermetiinae
0	1	0	G	343581	Hermetia
0	1	1	S	343691	Hermetia illucens
0	7	0	O1	7148	Nematocera
0	7	0	O2	43786	Culicomorpha
0	7	0	O3	41827	Culicoidea
0	7	0	F	7157	Culicidae
0	4	0	F1	43816	Anophelinae
0	4	1	G	7164	Anopheles
0	2	0	G1	44534	Cellia
0	2	0	G2	44537	Pyretophorus
0	2	0	G3	44542	gambiae species complex
0	2	0	S	7165	Anopheles gambiae
0	2	2	S1	180454	Anopheles gambiae str. PEST
0	1	0	G1	44543	Nyssorhynchus
0	1	0	G2	44544	albimanus section
0	1	0	G3	44547	albimanus series
0	1	1	S	7167	Anopheles albimanus
0	3	0	F1	43817	Culicinae
0	2	0	F2	1056966	Aedini
0	2	0	G	7158	Aedes
0	2	0	G1	53541	Stegomyia
0	2	2	S	7160	Aedes albopictus
0	1	0	F2	53550	Culicini
0	1	0	G	7174	Culex
0	1	0	G1	53527	Culex
0	1	0	G2	518105	Culex pipiens complex
0	1	1	S	7176	Culex quinquefasciatus
0.04	99	4	O	7399	Hymenoptera
0.04	93	17	O1	7400	Apocrita
0.03	66	18	O2	7434	Aculeata
0.01	25	0	O3	2153479	Formicoidea
0.01	25	7	F	36668	Formicidae
0	11	0	F1	43085	Ponerinae
0	11	0	F2	141711	Ponerini
0	8	0	G	604375	Harpegnathos
0	8	8	S	610380	Harpegnathos saltator
0	2	0	G	43086	Odontomachus
0	2	2	S	486640	Odontomachus brunneus
0	1	0	G	369122	Dinoponera
0	1	1	S	609295	Dinoponera quadriceps
0	7	0	F1	34695	Myrmicinae
0	5	1	F2	143999	Attini
0	1	1	G	12956	Atta
0	1	0	G	34699	Cyphomyrmex
0	1	1	S	456900	Cyphomyrmex costatus
0	1	0	G	34717	Trachymyrmex
0	1	1	S	64791	Trachymyrmex zeteki
0	1	0	G	64782	Acromyrmex
0	1	1	S	103372	Acromyrmex echinatior
0	1	0	F2	144017	Solenopsidini
0	1	0	G	55077	Monomorium
0	1	1	S	307658	Monomorium pharaonis
0	1	0	F2	144019	Stenammini
0	1	0	G	369248	Vollenhovia
0	1	1	S	411798	Vollenhovia emeryi
0.01	20	4	O3	34735	Apoidea
0	7	0	F	124286	Megachilidae
0	7	0	F1	156330	Megachilinae
0	5	0	F2	156332	Osmiini
0	5	0	G	124287	Osmia
0	4	0	S	1437190	Osmia bicornis
0	4	4	S1	1437191	Osmia bicornis bicornis
0	1	1	S	473952	Osmia lignaria
0	2	0	F2	156331	Megachilini
0	2	0	G	132116	Megachile
0	2	2	S	143995	Megachile rotundata
0	6	0	F	7458	Apidae
0	6	1	F1	70987	Apinae
0	3	0	F2	83310	Euglossini
0	3	0	G	28644	Eufriesea
0	3	3	S	516756	Eufriesea mexicana
0	2	0	F2	83321	Apini
0	2	1	G	7459	Apis
0	1	1	S	7463	Apis florea
0	3	0	F	77572	Halictidae
0	2	0	F1	156312	Nomiinae
0	2	0	G	178049	Nomia
0	2	0	G1	2448183	Acunomia
0	2	2	S	2448451	Nomia melanderi
0	1	0	F1	77573	Halictinae
0	1	0	F2	88545	Augochlorini
0	1	0	G	115080	Megalopta
0	1	1	S	115081	Megalopta genalis
0	3	0	O3	34725	Vespoidea
0	3	0	F	7438	Vespidae
0	2	0	F1	7439	Vespinae
0	2	0	G	7443	Vespa
0	2	2	S	7446	Vespa mandarinia
0	1	0	F1	7455	Polistinae
0	1	0	F2	76984	Polistini
0	1	0	G	7456	Polistes
0	1	1	S	91411	Polistes canadensis
0	10	0	O2	1955251	Parasitoida
0	6	0	O3	40307	Cynipoidea
0	6	0	F	73401	Cynipidae
0	6	0	F1	1159319	Cynipinae
0	6	0	F2	75144	Cynipini
0	6	0	G	1159320	Belonocnema
0	6	6	S	1159321	Belonocnema treatae
0	4	0	O3	7422	Chalcidoidea
0	2	0	F	75187	Agaonidae
0	2	0	F1	75190	Agaoninae
0	2	0	G	84507	Ceratosolen
0	2	0	S	142686	Ceratosolen solmsi
0	2	2	S1	326594	Ceratosolen solmsi marchali
0	1	0	F	7423	Pteromalidae
0	1	0	F1	272242	Pteromalinae
0	1	0	G	7424	Nasonia
0	1	1	S	7425	Nasonia vitripennis
0	1	0	F	29051	Encyrtidae
0	1	0	F1	272199	Encyrtinae
0	1	0	G	29052	Copidosoma
0	1	1	S	29053	Copidosoma floridanum
0	2	0	O1	85772	Tenthredinoidea
0	2	0	F	27532	Tenthredinidae
0	2	0	F1	112290	Allantinae
0	2	0	G	37343	Athalia
0	2	2	S	37344	Athalia rosae
0.01	35	0	C5	85604	Amphiesmenoptera
0.01	35	0	O	7088	Lepidoptera
0.01	35	0	O1	41191	Glossata
0.01	35	0	O2	41196	Neolepidoptera
0.01	35	0	O3	41197	Heteroneura
0.01	35	3	O4	37567	Ditrysia
0.01	31	7	O5	104431	Obtectomera
0	11	0	O6	37570	Noctuoidea
0	11	0	F	7100	Noctuidae
0	9	0	F1	95182	Amphipyrinae
0	9	0	G	7106	Spodoptera
0	9	9	S	69820	Spodoptera litura
0	1	0	F1	95178	Heliothinae
0	1	0	G	7112	Helicoverpa
0	1	1	S	29058	Helicoverpa armigera
0	1	0	F1	95186	Plusiinae
0	1	0	G	7110	Trichoplusia
0	1	1	S	7111	Trichoplusia ni
0	7	1	O6	37573	Pyraloidea
0	6	0	F	268499	Crambidae
0	6	0	F1	40080	Pyraustinae
0	6	0	G	29056	Ostrinia
0	6	6	S	93504	Ostrinia furnacalis
0	4	0	O6	37572	Papilionoidea
0	3	0	F	33415	Nymphalidae
0	2	0	F1	42282	Satyrinae
0	2	0	F2	127320	Satyrini
0	1	0	F3	150883	Maniolina
0	1	0	G	111919	Maniola
0	1	0	G1	111885	Aphantopus
0	1	1	S	2795564	Maniola hyperantus
0	1	0	F3	167180	Mycalesina
0	1	0	G	110367	Bicyclus
0	1	1	S	110368	Bicyclus anynana
0	1	0	F1	40040	Nymphalinae
0	1	0	F2	171576	Nymphalini
0	1	0	G	42274	Vanessa
0	1	1	S	334116	Vanessa tameamea
0	1	0	F	7143	Papilionidae
0	1	0	F1	42289	Papilioninae
0	1	0	F2	189315	Papilionini
0	1	0	G	7145	Papilio
0	1	1	S	76193	Papilio machaon
0	2	0	O6	37569	Bombycoidea
0	2	0	F	7128	Sphingidae
0	2	0	F1	82616	Sphinginae
0	2	0	F2	523164	Sphingini
0	2	0	G	7129	Manduca
0	2	2	S	7130	Manduca sexta
0	1	0	O5	104430	Apoditrysia
0	1	0	O6	37568	Tortricoidea
0	1	0	F	7139	Tortricidae
0	1	0	F1	81687	Olethreutinae
0	1	0	F2	581387	Grapholitini
0	1	0	G	82599	Cydia
0	1	1	S	82600	Cydia pomonella
0.01	17	0	O	7041	Coleoptera
0.01	17	2	O1	41084	Polyphaga
0.01	14	2	O2	41088	Cucujiformia
0	9	0	O3	71528	Chrysomeloidea
0	9	0	F	27439	Chrysomelidae
0	9	0	F1	63707	Chrysomelinae
0	9	0	F2	63712	Doryphorini
0	9	0	G	7538	Leptinotarsa
0	9	9	S	7539	Leptinotarsa decemlineata
0	3	0	O3	71529	Curculionoidea
0	3	1	F	7042	Curculionidae
0	2	0	F1	39812	Dryophthorinae
0	2	0	G	7045	Sitophilus
0	2	2	S	7048	Sitophilus oryzae
0	1	0	O2	41086	Scarabaeiformia
0	1	0	O3	75546	Scarabaeoidea
0	1	0	F	7055	Scarabaeidae
0	1	0	F1	41142	Scarabaeinae
0	1	0	F2	569643	Scarabaeinae incertae sedis
0	1	0	G	166331	Onthophagus
0	1	1	S	166361	Onthophagus taurus
0.01	17	0	O	7509	Siphonaptera
0.01	17	0	O1	140693	Pulicomorpha
0.01	17	0	O2	129369	Pulicoidea
0.01	17	0	F	7511	Pulicidae
0.01	17	0	F1	476429	Archaeopsyllinae
0.01	17	0	G	7514	Ctenocephalides
0.01	17	17	S	7515	Ctenocephalides felis
0.02	47	2	C4	33342	Paraneoptera
0.01	31	0	O	30262	Thysanoptera
0.01	31	0	O1	38130	Terebrantia
0.01	31	0	O2	45049	Thripoidea
0.01	31	0	F	45053	Thripidae
0.01	31	4	F1	153976	Thripinae
0.01	23	0	G	45057	Thrips
0.01	23	23	S	161013	Thrips palmi
0	4	0	G	45059	Frankliniella
0	4	4	S	133901	Frankliniella occidentalis
0.01	14	2	O	7524	Hemiptera
0	6	0	O1	33343	Prosorrhyncha
0	6	0	O2	33345	Heteroptera
0	6	0	O3	33347	Euheteroptera
0	6	0	O4	33349	Neoheteroptera
0	6	0	O5	33351	Panheteroptera
0	5	0	O6	33357	Pentatomomorpha
0	5	0	O7	33358	Pentatomoidea
0	5	0	F	160513	Pentatomidae
0	5	0	F1	286710	Pentatominae
0	5	0	G	286705	Halyomorpha
0	5	5	S	286706	Halyomorpha halys
0	1	0	O6	33354	Cimicomorpha
0	1	0	O7	33355	Cimicoidea
0	1	0	F	30078	Cimicidae
0	1	0	G	30079	Cimex
0	1	1	S	79782	Cimex lectularius
0	4	0	O1	1955247	Auchenorrhyncha
0	4	0	O2	33361	Fulgoromorpha
0	4	0	O3	36151	Fulgoroidea
0	4	0	F	33362	Delphacidae
0	4	0	F1	130551	Delphacinae
0	4	0	G	108930	Nilaparvata
0	4	4	S	108931	Nilaparvata lugens
0	2	0	O1	33373	Sternorrhyncha
0	2	0	O2	33380	Aphidomorpha
0	2	0	O3	33385	Aphidoidea
0	2	0	F	27482	Aphididae
0	1	0	F1	133076	Aphidinae
0	1	0	F2	33387	Aphidini
0	1	0	G	345571	Melanaphis
0	1	1	S	742174	Melanaphis sacchari
0	1	0	F1	805116	Chaitophorinae
0	1	0	G	143949	Sipha
0	1	1	S	143950	Sipha flava
0	6	0	C4	33341	Polyneoptera
0	6	0	C5	6970	Dictyoptera
0	6	0	O	85823	Blattodea
0	6	0	O1	1049657	Blattoidea
0	6	1	O2	1912919	Termitoidae
0	3	0	F	7501	Termopsidae
0	3	0	F1	127820	Termopsinae
0	3	0	F2	127821	Termopsini
0	3	0	G	7502	Zootermopsis
0	3	3	S	136037	Zootermopsis nevadensis
0	2	0	F	46562	Kalotermitidae
0	2	0	F1	105801	Cryptotermitinae
0	2	0	G	60568	Cryptotermes
0	2	2	S	105785	Cryptotermes secundus
0	1	0	C	30001	Collembola
0	1	0	O	730330	Entomobryomorpha
0	1	0	O1	730333	Isotomoidea
0	1	0	F	36141	Isotomidae
0	1	0	F1	187620	Proisotominae
0	1	0	G	158440	Folsomia
0	1	1	S	158441	Folsomia candida
0.01	15	0	P3	6657	Crustacea
0.01	15	0	P4	2172821	Multicrustacea
0.01	13	0	C	6681	Malacostraca
0.01	13	0	C1	72041	Eumalacostraca
0.01	13	0	C2	6682	Eucarida
0.01	13	0	O	6683	Decapoda
0.01	13	0	O1	6684	Dendrobranchiata
0.01	13	0	O2	111520	Penaeoidea
0.01	13	0	F	6685	Penaeidae
0.01	13	2	G	133894	Penaeus
0	7	7	S	6687	Penaeus monodon
0	4	4	S	6689	Penaeus vannamei
0	2	0	C	72037	Hexanauplia
0	1	0	C1	6830	Copepoda
0	1	0	C2	116569	Neocopepoda
0	1	0	C3	116570	Gymnoplea
0	1	0	O	6833	Calanoida
0	1	0	F	88013	Temoridae
0	1	0	G	88014	Eurytemora
0	1	1	S	88015	Eurytemora affinis
0	1	0	C1	116172	Thecostraca
0	1	0	C2	6675	Cirripedia
0	1	0	C3	6676	Thoracica
0	1	0	O	116166	Pedunculata
0	1	0	O1	629286	Scalpellomorpha
0	1	0	F	629293	Pollicipedidae
0	1	0	G	36136	Pollicipes
0	1	1	S	41117	Pollicipes pollicipes
0	1	0	P	6231	Nematoda
0	1	0	C	119089	Chromadorea
0	1	0	O	6236	Rhabditida
0	1	0	O1	2301116	Rhabditina
0	1	0	O2	2301119	Rhabditomorpha
0	1	0	O3	55879	Rhabditoidea
0	1	0	F	6243	Rhabditidae
0	1	0	F1	55885	Peloderinae
0	1	0	G	6237	Caenorhabditis
0	1	1	S	6238	Caenorhabditis briggsae
0	1	0	K5	1215728	Scalidophora
0	1	0	P	33467	Priapulida
0	1	0	C	2082883	Priapulimorpha
0	1	0	O	2082909	Priapulimorphida
0	1	0	F	37891	Priapulidae
0	1	0	G	37847	Priapulus
0	1	1	S	37621	Priapulus caudatus
0	5	0	K3	33511	Deuterostomia
0	3	0	P	10219	Hemichordata
0	3	0	C	10220	Enteropneusta
0	3	0	F	10221	Harrimaniidae
0	3	0	G	10222	Saccoglossus
0	3	3	S	10224	Saccoglossus kowalevskii
0	1	0	P	7586	Echinodermata
0	1	0	P1	133551	Eleutherozoa
0	1	0	P2	7624	Echinozoa
0	1	0	C	7625	Echinoidea
0	1	0	C1	7638	Euechinoidea
0	1	0	C2	7674	Echinacea
0	1	0	O	2785018	Camarodonta
0	1	0	O1	7675	Echinidea
0	1	0	F	31181	Strongylocentrotidae
0	1	0	G	7664	Strongylocentrotus
0	1	1	S	7668	Strongylocentrotus purpuratus
0	1	0	P	7711	Chordata
0	1	0	P1	7735	Cephalochordata
0	1	0	C	2682552	Leptocardii
0	1	0	O	2682553	Amphioxiformes
0	1	0	F	7736	Branchiostomidae
0	1	0	G	7737	Branchiostoma
0	1	1	S	7741	Branchiostoma belcheri
0	2	0	P	6073	Cnidaria
0	1	0	C	6074	Hydrozoa
0	1	0	C1	37516	Hydroidolina
0	1	0	O	406427	Anthoathecata
0	1	0	O1	1612408	Aplanulata
0	1	0	F	6080	Hydridae
0	1	0	G	6083	Hydra
0	1	1	S	6087	Hydra vulgaris
0	1	0	C	6101	Anthozoa
0	1	0	C1	6102	Hexacorallia
0	1	0	O	6103	Actiniaria
0	1	0	F	42823	Aiptasiidae
0	1	0	G	1720308	Exaiptasia
0	1	1	S	2652724	Exaiptasia diaphana
0	2	0	C	28009	Choanoflagellata
0	2	0	O	1924738	Craspedida
0	2	0	F	81529	Salpingoecidae
0	2	0	G	86017	Salpingoeca
0	2	2	S	946362	Salpingoeca rosetta
0	1	0	K	4751	Fungi
0	1	0	K1	451864	Dikarya
0	1	0	P	4890	Ascomycota
0	1	0	P1	716545	saccharomyceta
0	1	0	P2	147537	Saccharomycotina
0	1	0	C	4891	Saccharomycetes
0	1	0	O	4892	Saccharomycetales
0	1	1	F	4893	Saccharomycetaceae
8.05	19127	0	D	10239	Viruses
8.05	19126	0	D1	2731342	Monodnaviria
8.05	19126	0	K	2732092	Shotokuvirae
8.05	19126	0	P	2732415	Cossaviricota
8.05	19126	0	C	2732422	Quintoviricetes
8.05	19126	0	O	2732534	Piccovirales
8.05	19126	0	F	10780	Parvoviridae
8.05	19126	0	F1	40120	Densovirinae
8.05	19126	0	G	2733229	Scindoambidensovirus
8.05	19126	0	S	2745121	Orthopteran scindoambidensovirus 1
8.05	19126	19126	S1	185639	Acheta domestica densovirus
0	1	0	D1	2732004	Varidnaviria
0	1	0	K	2732005	Bamfordvirae
0	1	0	P	2732007	Nucleocytoviricota
0	1	0	C	2732523	Megaviricetes
0	1	0	O	2732555	Pimascovirales
0	1	0	F	10486	Iridoviridae
0	1	0	F1	2017757	Betairidovirinae
0	1	0	G	10487	Iridovirus
0	1	1	S	176652	Invertebrate iridescent virus 6

## Sheet: Kraken2-S8
30.66	67672	67672	U	0	unclassified
69.34	153041	428	R	1	root
44.23	97618	644	R1	131567	cellular organisms
40.43	89237	250	D	2	Bacteria
35.55	78459	219	P	1224	Proteobacteria
35.45	78232	476	C	1236	Gammaproteobacteria
30.4	67086	1341	O	91347	Enterobacterales
24.86	54877	10942	F	543	Enterobacteriaceae
13.88	30631	19758	G	544	Citrobacter
4.8	10589	6498	G1	1344959	Citrobacter freundii complex
1.61	3554	3554	S	67827	Citrobacter werkmanii
0.24	535	356	S	546	Citrobacter freundii
0.08	179	179	S1	1333848	Citrobacter freundii CFNIH1
0	1	1	S	57706	Citrobacter braakii
0	1	1	S	2077149	Citrobacter freundii complex sp. CFNIH9
0.13	278	3	G1	2644389	unclassified Citrobacter
0.11	244	244	S	1703250	Citrobacter sp. CRE-46
0.01	29	29	S	1920110	Citrobacter sp. CFNIH10
0	1	1	S	2562449	Citrobacter sp. SNU WT2
0	1	1	S	2697370	Citrobacter sp. LUTT5
0	4	4	S	545	Citrobacter koseri
0	2	2	S	35703	Citrobacter amalonaticus
4.61	10181	1603	G	547	Enterobacter
3.88	8556	5968	G1	354276	Enterobacter cloacae complex
0.91	2008	2008	S	1812935	Enterobacter roggenkampii
0.11	251	210	S	158836	Enterobacter hormaechei
0.02	41	41	S1	1296536	Enterobacter hormaechei subsp. xiangfangensis
0.1	215	215	S	69218	Enterobacter cancerogenus
0.03	66	62	S	550	Enterobacter cloacae
0	4	0	S1	69219	Enterobacter cloacae subsp. dissolvens
0	4	4	S2	1104326	Enterobacter cloacae subsp. dissolvens SDM
0.01	22	22	S	61645	Enterobacter asburiae
0.01	20	20	S	299767	Enterobacter ludwigii
0	4	4	S	2494701	Enterobacter chengduensis
0	2	0	G2	2757714	unclassified Enterobacter cloacae complex
0	1	1	S	1915310	Enterobacter cloacae complex sp. ECNIH7
0	1	1	S	2027919	Enterobacter cloacae complex sp.
0.01	17	17	S	881260	Enterobacter bugandensis
0	4	0	G1	2608935	unclassified Enterobacter
0	1	1	S	2742676	Enterobacter sp. RHBSTW-00994
0	1	1	S	2742673	Enterobacter sp. RHBSTW-00975
0	1	1	S	2724468	Enterobacter sp. JUb54
0	1	1	S	2500132	Enterobacter sp. N18-03635
0	1	1	S	885040	Enterobacter soli
1.07	2367	1913	G	570	Klebsiella
0.11	244	244	S	571	Klebsiella oxytoca
0.07	153	153	S	573	Klebsiella pneumoniae
0.01	27	27	S	2153354	Klebsiella huaxiensis
0	11	11	G1	2608929	unclassified Klebsiella
0	7	7	S	2058152	Klebsiella grimontii
0	3	3	S	244366	Klebsiella variicola
0	3	3	S	1134687	Klebsiella michiganensis
0	3	3	S	2026240	Klebsiella quasivariicola
0	2	1	S	1463165	Klebsiella quasipneumoniae
0	1	1	S1	1667327	Klebsiella quasipneumoniae subsp. quasipneumoniae
0	1	1	S	548	Klebsiella aerogenes
0.17	365	13	G	579	Kluyvera
0.16	351	351	S	2774055	Kluyvera genomosp. 3
0	1	1	S	61648	Kluyvera intermedia
0.09	199	148	G	83654	Leclercia
0.02	44	44	S	83655	Leclercia adecarboxylata
0	7	4	G1	2627398	unclassified Leclercia
0	2	2	S	2714951	Leclercia sp. 29361
0	1	1	S	2282309	Leclercia sp. W17
0.06	123	6	G	590	Salmonella
0.05	115	88	S	28901	Salmonella enterica
0.01	24	18	S1	59201	Salmonella enterica subsp. enterica
0	2	1	S2	58712	Salmonella enterica subsp. enterica serovar Anatum
0	1	1	S3	1454593	Salmonella enterica subsp. enterica serovar Anatum str. USDA-ARS-USMARC-1765
0	1	1	S2	1077085	Salmonella enterica subsp. enterica serovar Fresno
0	1	1	S2	340188	Salmonella enterica subsp. enterica serovar Cerro
0	1	1	S2	149391	Salmonella enterica subsp. enterica serovar Braenderup
0	1	0	S2	1242080	Salmonella enterica subsp. enterica serovar Djakarta
0	1	1	S3	1242091	Salmonella enterica subsp. enterica serovar Djakarta str. S-1087
0	1	0	S1	59202	Salmonella enterica subsp. salamae
0	1	0	S2	1243601	Salmonella enterica subsp. salamae serovar 55:k:z39
0	1	1	S3	1243602	Salmonella enterica subsp. salamae serovar 55:k:z39 str. 1315K
0	1	0	S1	59204	Salmonella enterica subsp. diarizonae
0	1	0	S2	1243615	Salmonella enterica subsp. diarizonae serovar 65:c:z
0	1	1	S3	1243616	Salmonella enterica subsp. diarizonae serovar 65:c:z str. SA20044251
0	1	0	S1	59205	Salmonella enterica subsp. houtenae
0	1	1	S2	523831	Salmonella enterica subsp. houtenae str. ATCC BAA-1581
0	1	1	S	54736	Salmonella bongori
0	1	0	G1	2614656	unclassified Salmonella
0	1	1	S	2725417	Salmonella sp. SCFS4
0.01	21	2	G	561	Escherichia
0.01	18	18	S	562	Escherichia coli
0	1	1	S	208962	Escherichia albertii
0.01	20	0	G	1330545	Lelliottia
0.01	15	15	S	69220	Lelliottia nimipressuralis
0	3	3	S	61646	Lelliottia amnigena
0	2	2	S	1907578	Lelliottia jeotgali
0.01	12	3	G	160674	Raoultella
0	9	9	S	575	Raoultella planticola
0	6	0	G	1903434	Atlantibacter
0	6	6	S	565	Atlantibacter hermannii
0	5	2	G	1330547	Kosakonia
0	2	0	G1	2632876	unclassified Kosakonia
0	2	2	S	2492396	Kosakonia sp. CCTCC M2018092
0	1	1	S	208223	Kosakonia cowanii
0	2	0	G	413496	Cronobacter
0	2	1	S	28141	Cronobacter sakazakii
0	1	1	S1	290339	Cronobacter sakazakii ATCC BAA-894
0	1	0	G	2726810	Scandinavium
0	1	1	S	1851514	Scandinavium goeteborgense
0	1	0	G	158483	Cedecea
0	1	1	S	158822	Cedecea neteri
0	1	1	G	620	Shigella
4.9	10806	36	F	1903414	Morganellaceae
4.81	10627	5855	G	583	Proteus
1.91	4223	371	G1	257482	unclassified Proteus
1.72	3792	3792	S	2490996	Proteus sp. GOKU
0.03	60	60	S	2697019	Proteus sp. ZN5
0.13	293	293	S	626774	Proteus cibarius
0.09	189	189	S	585	Proteus vulgaris
0.02	49	47	S	584	Proteus mirabilis
0	2	2	S1	1266738	Proteus mirabilis BB2000
0	9	9	S	102862	Proteus penneri
0	8	8	S	1987580	Proteus columbae
0	1	1	S	183417	Proteus hauseri
0.06	138	0	G	581	Morganella
0.06	138	138	S	582	Morganella morganii
0	5	2	G	586	Providencia
0	1	1	S	587	Providencia rettgeri
0	1	1	S	126385	Providencia alcalifaciens
0	1	0	S	516075	Providencia sneebia
0	1	1	S1	1141660	Providencia sneebia DSM 19967
0.02	40	32	F	1903416	Budviciaceae
0	8	2	G	82984	Pragia
0	5	5	S	82985	Pragia fontium
0	1	0	G1	2629891	unclassified Pragia
0	1	1	S	2498113	Pragia sp. CF-458
0	11	7	F	1903410	Pectobacteriaceae
0	4	1	G	122277	Pectobacterium
0	3	3	S	1905730	Pectobacterium parmentieri
0	8	2	F	1903411	Yersiniaceae
0	6	1	G	613	Serratia
0	2	0	G1	2647522	unclassified Serratia
0	1	1	S	104623	Serratia sp. ATCC 39006
0	1	1	S	2597702	Serratia sp. KUDC3025
0	1	1	S	615	Serratia marcescens
0	1	1	S	47917	Serratia fonticola
0	1	0	S	82996	Serratia plymuthica
0	1	1	S1	1006598	Serratia plymuthica RVH1
0	3	1	F	1903409	Erwiniaceae
0	2	1	G	53335	Pantoea
0	1	1	S	470933	Pantoea eucalypti
4.83	10666	7	O	72274	Pseudomonadales
4.8	10602	2	F	468	Moraxellaceae
4.8	10600	249	G	469	Acinetobacter
4.63	10214	10214	S	106648	Acinetobacter bereziniae
0.04	82	23	G1	909768	Acinetobacter calcoaceticus/baumannii complex
0.02	43	43	S	470	Acinetobacter baumannii
0.01	14	14	S	1530123	Acinetobacter seifertii
0	2	2	S	106654	Acinetobacter nosocomialis
0.01	19	19	S	487316	Acinetobacter soli
0	10	10	S	756892	Acinetobacter indicus
0	8	1	G1	196816	unclassified Acinetobacter
0	4	4	S	1827285	Acinetobacter sp. MYb10
0	3	3	S	1879049	Acinetobacter sp. WCHAc010034
0	5	5	S	70348	Acinetobacter dispersus
0	5	5	S	106649	Acinetobacter guillouiae
0	5	5	S	134534	Acinetobacter gyllenbergii
0	1	1	S	2715163	Acinetobacter lanii
0	1	1	S	202954	Acinetobacter tandoii
0	1	1	S	1871111	Acinetobacter defluvii
0.03	57	17	F	135621	Pseudomonadaceae
0.02	40	0	G	2758906	Entomomonas
0.02	40	40	S	2213226	Entomomonas moraniae
0	2	0	O	135614	Xanthomonadales
0	2	0	F	32033	Xanthomonadaceae
0	2	0	G	40323	Stenotrophomonas
0	2	0	G1	995085	Stenotrophomonas maltophilia group
0	2	2	S	40324	Stenotrophomonas maltophilia
0	2	0	O	135622	Alteromonadales
0	2	0	F	267888	Pseudoalteromonadaceae
0	2	1	G	53246	Pseudoalteromonas
0	1	0	S	288	Pseudoalteromonas atlantica
0	1	1	S1	342610	Pseudoalteromonas atlantica T6c
0	6	0	C	28216	Betaproteobacteria
0	6	0	O	80840	Burkholderiales
0	4	0	F	119060	Burkholderiaceae
0	2	0	G	106589	Cupriavidus
0	2	2	S	164546	Cupriavidus taiwanensis
0	1	0	G	32008	Burkholderia
0	1	1	G1	111527	pseudomallei group
0	1	0	G	1822464	Paraburkholderia
0	1	1	S	169430	Paraburkholderia hospita
0	1	0	F	75682	Oxalobacteraceae
0	1	0	G	149698	Massilia
0	1	1	S	1141883	Massilia putida
0	1	0	F	80864	Comamonadaceae
0	1	0	G	80865	Delftia
0	1	1	S	80866	Delftia acidovorans
0	1	1	C	28211	Alphaproteobacteria
0	1	0	P1	68525	delta/epsilon subdivisions
0	1	0	C	28221	Deltaproteobacteria
0	1	0	O	213115	Desulfovibrionales
0	1	1	F	194924	Desulfovibrionaceae
4.43	9784	0	D1	1783270	FCB group
4.43	9784	1	D2	68336	Bacteroidetes/Chlorobi group
4.43	9783	15	P	976	Bacteroidetes
4.42	9751	0	C	117743	Flavobacteriia
4.42	9751	14	O	200644	Flavobacteriales
4.41	9736	17	F	2762318	Weeksellaceae
4.39	9684	294	G	308865	Elizabethkingia
4.21	9303	9259	S	1117645	Elizabethkingia anophelis
0.02	38	38	S1	1352940	Elizabethkingia anophelis FMS-007
0	6	6	S1	1338011	Elizabethkingia anophelis NUHP1
0.03	63	63	S	1756149	Elizabethkingia bruuniana
0	9	9	S	172045	Elizabethkingia miricola
0	9	9	S	1756150	Elizabethkingia ursingii
0	6	0	G1	2685307	unclassified Elizabethkingia
0	6	6	S	2575699	Elizabethkingia sp. 2-6
0.01	25	1	F1	2782232	Chryseobacterium group
0.01	24	0	G	59732	Chryseobacterium
0.01	24	24	S	253	Chryseobacterium indologenes
0	10	5	G	1778601	Apibacter
0	5	5	S	2500547	Apibacter raozihei
0	1	0	F	49546	Flavobacteriaceae
0	1	0	G	52959	Polaribacter
0	1	1	S	1774273	Polaribacter vadi
0.01	17	3	C	200643	Bacteroidia
0.01	14	9	O	171549	Bacteroidales
0	2	0	F	171551	Porphyromonadaceae
0	2	2	G	836	Porphyromonas
0	1	0	F	815	Bacteroidaceae
0	1	1	G	816	Bacteroides
0	1	0	F	171550	Rikenellaceae
0	1	1	G	239759	Alistipes
0	1	0	F	2005525	Tannerellaceae
0	1	0	G	195950	Tannerella
0	1	0	G1	2620507	unclassified Tannerella
0	1	1	S	712710	Tannerella sp. oral taxon HOT-286
0.27	594	0	P	32066	Fusobacteria
0.27	594	0	C	203490	Fusobacteriia
0.27	594	0	O	203491	Fusobacteriales
0.27	594	0	F	203492	Fusobacteriaceae
0.27	594	186	G	848	Fusobacterium
0.16	360	360	S	856	Fusobacterium varium
0.02	47	29	S	861	Fusobacterium ulcerans
0.01	18	18	S1	469617	Fusobacterium ulcerans ATCC 49185
0	1	0	G1	2648384	unclassified Fusobacterium
0	1	1	S	2764326	Fusobacterium sp. NSJ-57
0.07	150	3	D1	1783272	Terrabacteria group
0.04	97	6	P	1239	Firmicutes
0.04	78	10	C	91061	Bacilli
0.03	64	2	O	186826	Lactobacillales
0.02	39	0	F	81852	Enterococcaceae
0.02	39	5	G	1350	Enterococcus
0.01	21	21	S	1351	Enterococcus faecalis
0.01	12	12	S	2005703	Enterococcus wangshanyuanii
0	1	1	S	33945	Enterococcus avium
0.01	23	0	F	1300	Streptococcaceae
0.01	23	0	G	1357	Lactococcus
0.01	20	19	S	1358	Lactococcus lactis
0	1	1	S1	1360	Lactococcus lactis subsp. lactis
0	3	3	S	1363	Lactococcus garvieae
0	4	1	O	1385	Bacillales
0	3	0	F	186818	Planococcaceae
0	3	0	G	1649	Kurthia
0	3	0	G1	2644826	unclassified Kurthia
0	3	3	S	1750719	Kurthia sp. 11kri321
0	9	0	C	526524	Erysipelotrichia
0	9	0	O	526525	Erysipelotrichales
0	9	0	F	128827	Erysipelotrichaceae
0	9	0	G	1647	Erysipelothrix
0	9	9	S	225084	Erysipelothrix inopinata
0	4	0	C	186801	Clostridia
0	4	3	O	186802	Clostridiales
0	1	0	F	31979	Clostridiaceae
0	1	1	G	1485	Clostridium
0.02	49	0	P	201174	Actinobacteria
0.02	49	18	C	1760	Actinobacteria
0.01	19	0	O	85011	Streptomycetales
0.01	19	10	F	2062	Streptomycetaceae
0	8	0	G	1883	Streptomyces
0	6	1	G1	2593676	unclassified Streptomyces
0	2	2	S	2751189	Streptomyces sp. NEAU-sy36
0	1	1	S	355249	Streptomyces sp. Tu6071
0	1	1	S	2203204	Streptomyces sp. WAC 01438
0	1	1	S	2662065	Streptomyces sp. SYP-A7193
0	2	2	S	47763	Streptomyces lydicus
0	1	0	G	2063	Kitasatospora
0	1	0	G1	2633591	unclassified Kitasatospora
0	1	1	S	2742135	Kitasatospora sp. NA04385
0	10	1	O	85007	Corynebacteriales
0	9	0	F	1653	Corynebacteriaceae
0	9	6	G	1716	Corynebacterium
0	3	0	S	1404244	Corynebacterium glyciniphilum
0	3	3	S1	1404245	Corynebacterium glyciniphilum AJ 3170
0	1	1	O	85006	Micrococcales
0	1	0	O	85009	Propionibacteriales
0	1	0	F	31957	Propionibacteriaceae
0	1	0	G	1912216	Cutibacterium
0	1	1	S	1747	Cutibacterium acnes
0	1	0	P	1297	Deinococcus-Thermus
0	1	0	C	188787	Deinococci
0	1	0	O	68933	Thermales
0	1	0	F	188786	Thermaceae
0	1	0	G	65551	Meiothermus
0	1	0	S	52022	Meiothermus silvanus
0	1	1	S1	526227	Meiothermus silvanus DSM 9946
3.51	7737	0	D	2759	Eukaryota
3.51	7737	29	D1	33154	Opisthokonta
3.49	7700	10	K	33208	Metazoa
3.48	7690	84	K1	6072	Eumetazoa
3.45	7605	152	K2	33213	Bilateria
3.38	7453	2520	K3	33317	Protostomia
1.31	2885	27	K4	1206794	Ecdysozoa
1.29	2857	0	K5	88770	Panarthropoda
1.29	2857	247	P	6656	Arthropoda
0.79	1751	0	P1	6843	Chelicerata
0.79	1751	1	C	6854	Arachnida
0.79	1733	0	O	6893	Araneae
0.79	1733	0	O1	6905	Araneomorphae
0.79	1733	2	O2	74971	Entelegynae
0.78	1724	0	O3	74974	Orbiculariae
0.78	1724	0	O4	74975	Araneoidea
0.78	1724	0	F	34643	Theridiidae
0.78	1724	0	G	449632	Parasteatoda
0.78	1724	1724	S	114398	Parasteatoda tepidariorum
0	7	0	O3	175332	Eresoidea
0	7	0	F	175333	Eresidae
0	7	0	G	175340	Stegodyphus
0	7	7	S	202533	Stegodyphus dumicola
0.01	14	0	C1	6933	Acari
0.01	14	0	C2	6934	Parasitiformes
0.01	13	0	O	6935	Ixodida
0.01	13	0	O1	297308	Ixodoidea
0.01	13	0	F	6939	Ixodidae
0.01	13	0	F1	426437	Rhipicephalinae
0.01	13	1	G	34630	Rhipicephalus
0	8	0	G1	6940	Boophilus
0	8	8	S	6941	Rhipicephalus microplus
0	4	0	G1	426455	Rhipicephalus
0	4	0	G2	578835	Rhipicephalus sanguineus group
0	4	4	S	34632	Rhipicephalus sanguineus
0	1	0	O	34634	Mesostigmata
0	1	0	O1	281668	Monogynaspida
0	1	0	O2	1723665	Gamasina
0	1	0	O3	1253825	Phytoseioidea
0	1	0	F	34636	Phytoseiidae
0	1	0	F1	425253	Typhlodrominae
0	1	0	G	1933192	Galendromus
0	1	1	S	34638	Galendromus occidentalis
0	3	0	O	6855	Scorpiones
0	3	0	O1	259437	Buthida
0	3	0	O2	70336	Buthoidea
0	3	0	F	6856	Buthidae
0	3	0	G	6875	Centruroides
0	3	3	S	218467	Centruroides sculpturatus
0.39	859	0	P1	197563	Mandibulata
0.39	859	156	P2	197562	Pancrustacea
0.31	695	9	P3	6960	Hexapoda
0.31	686	0	C	50557	Insecta
0.31	686	0	C1	85512	Dicondylia
0.31	686	0	C2	7496	Pterygota
0.31	686	137	C3	33340	Neoptera
0.24	525	268	C4	33392	Holometabola
0.07	154	20	O	7147	Diptera
0.06	130	3	O1	7203	Brachycera
0.06	126	0	O2	43733	Muscomorpha
0.06	126	0	O3	480118	Eremoneura
0.06	126	0	O4	480117	Cyclorrhapha
0.06	126	38	O5	43738	Schizophora
0.04	83	17	O6	43741	Acalyptratae
0.03	63	0	O7	43746	Ephydroidea
0.03	63	0	F	7214	Drosophilidae
0.03	63	5	F1	43845	Drosophilinae
0.03	58	0	F2	46877	Drosophilini
0.03	58	25	G	7215	Drosophila
0.01	22	10	G1	32341	Sophophora
0	6	0	G2	32346	melanogaster group
0	2	1	G3	32351	melanogaster subgroup
0	1	1	S	7227	Drosophila melanogaster
0	1	0	G3	32347	ananassae subgroup
0	1	0	G4	186282	bipectinata species complex
0	1	1	S	42026	Drosophila bipectinata
0	1	0	G3	32348	elegans subgroup
0	1	1	S	30023	Drosophila elegans
0	1	1	G3	32353	suzukii subgroup
0	1	0	G3	32354	takahashii subgroup
0	1	1	S	29030	Drosophila takahashii
0	5	0	G2	32355	obscura group
0	4	1	G3	32358	pseudoobscura subgroup
0	2	2	S	7234	Drosophila persimilis
0	1	1	S	7237	Drosophila pseudoobscura
0	1	0	G3	32357	obscura subgroup
0	1	1	S	7241	Drosophila subobscura
0	1	0	G2	32365	willistoni group
0	1	0	G3	32367	willistoni subgroup
0	1	1	S	7260	Drosophila willistoni
0	10	1	G1	32281	Drosophila
0	4	1	G2	32321	repleta group
0	3	0	G3	32324	mulleri subgroup
0	3	2	G4	198037	mojavensis species complex
0	1	1	S	7230	Drosophila mojavensis
0	3	0	G2	32335	virilis group
0	2	2	S	47314	Drosophila novamexicana
0	1	1	S	7244	Drosophila virilis
0	1	0	G2	32304	immigrans group
0	1	0	G3	32307	nasuta subgroup
0	1	1	S	7291	Drosophila albomicans
0	1	0	G2	32320	quinaria group
0	1	1	S	198719	Drosophila innubila
0	1	0	G1	504493	Hawaiian Drosophila
0	1	0	G2	48384	picture wing clade
0	1	0	G3	48301	grimshawi clade
0	1	0	G4	48302	grimshawi group
0	1	0	G5	32378	grimshawi subgroup
0	1	1	S	7222	Drosophila grimshawi
0	2	0	O7	43752	Tephritoidea
0	2	0	F	7211	Tephritidae
0	1	0	F1	43867	Trypetinae
0	1	0	F2	43901	Carpomyini
0	1	0	F3	164882	Carpomyina
0	1	0	G	28609	Rhagoletis
0	1	1	S	28612	Rhagoletis zephyria
0	1	0	F1	164860	Dacinae
0	1	0	F2	43871	Dacini
0	1	0	G	27456	Bactrocera
0	1	0	G1	47832	Bactrocera
0	1	1	S	174628	Bactrocera latifrons
0	1	0	O7	43745	Diopsoidea
0	1	0	F	139644	Diopsidae
0	1	0	G	139679	Teleopsis
0	1	1	S	139649	Teleopsis dalmanni
0	5	2	O6	43742	Calyptratae
0	2	0	O7	43754	Muscoidea
0	2	0	F	7366	Muscidae
0	2	0	F1	43910	Muscinae
0	1	0	F2	43911	Stomoxyini
0	1	0	G	35569	Stomoxys
0	1	1	S	35570	Stomoxys calcitrans
0	1	0	F2	57894	Muscini
0	1	0	G	7369	Musca
0	1	0	G1	44052	Musca
0	1	1	S	7370	Musca domestica
0	1	0	O7	43755	Oestroidea
0	1	0	F	7371	Calliphoridae
0	1	0	F1	43914	Luciliinae
0	1	0	G	7374	Lucilia
0	1	1	S	7375	Lucilia cuprina
0	1	0	O2	43734	Stratiomyomorpha
0	1	0	F	34687	Stratiomyidae
0	1	0	F1	343564	Hermetiinae
0	1	0	G	343581	Hermetia
0	1	1	S	343691	Hermetia illucens
0	4	0	O1	7148	Nematocera
0	4	0	O2	43786	Culicomorpha
0	4	0	O3	41827	Culicoidea
0	4	0	F	7157	Culicidae
0	3	0	F1	43816	Anophelinae
0	3	0	G	7164	Anopheles
0	2	0	G1	44534	Cellia
0	1	0	G2	44535	Neocellia
0	1	1	S	30069	Anopheles stephensi
0	1	0	G2	44537	Pyretophorus
0	1	0	G3	44542	gambiae species complex
0	1	0	S	7165	Anopheles gambiae
0	1	1	S1	180454	Anopheles gambiae str. PEST
0	1	0	G1	44543	Nyssorhynchus
0	1	0	G2	44544	albimanus section
0	1	0	G3	44547	albimanus series
0	1	1	S	7167	Anopheles albimanus
0	1	0	F1	43817	Culicinae
0	1	0	F2	1056966	Aedini
0	1	0	G	7158	Aedes
0	1	0	G1	53541	Stegomyia
0	1	1	S	7160	Aedes albopictus
0.03	76	2	O	7399	Hymenoptera
0.03	70	6	O1	7400	Apocrita
0.03	60	6	O2	7434	Aculeata
0.02	42	0	O3	2153479	Formicoidea
0.02	42	1	F	36668	Formicidae
0.02	37	0	F1	43085	Ponerinae
0.02	37	1	F2	141711	Ponerini
0.02	36	0	G	604375	Harpegnathos
0.02	36	36	S	610380	Harpegnathos saltator
0	2	0	F1	34695	Myrmicinae
0	1	0	F2	143999	Attini
0	1	0	G	12956	Atta
0	1	1	S	12957	Atta cephalotes
0	1	0	F2	144001	Blepharidattini
0	1	0	G	64792	Wasmannia
0	1	1	S	64793	Wasmannia auropunctata
0	1	0	F1	7479	Formicinae
0	1	0	F2	72771	Formicini
0	1	0	G	72766	Formica
0	1	1	S	72781	Formica exsecta
0	1	0	F1	40138	Pseudomyrmecinae
0	1	0	G	56621	Pseudomyrmex
0	1	1	S	219809	Pseudomyrmex gracilis
0.01	12	6	O3	34735	Apoidea
0	2	0	F	7458	Apidae
0	2	0	F1	70987	Apinae
0	1	0	F2	83310	Euglossini
0	1	0	G	28644	Eufriesea
0	1	1	S	516756	Eufriesea mexicana
0	1	0	F2	83311	Bombini
0	1	0	G	28641	Bombus
0	1	0	G1	144708	Bombus
0	1	1	S	30195	Bombus terrestris
0	2	0	F	77572	Halictidae
0	2	0	F1	156312	Nomiinae
0	2	0	G	178049	Nomia
0	2	0	G1	2448183	Acunomia
0	2	2	S	2448451	Nomia melanderi
0	2	0	F	124286	Megachilidae
0	2	1	F1	156330	Megachilinae
0	1	0	F2	156332	Osmiini
0	1	0	G	124287	Osmia
0	1	0	S	1437190	Osmia bicornis
0	1	1	S1	1437191	Osmia bicornis bicornis
0	4	1	O2	1955251	Parasitoida
0	2	0	O3	7401	Ichneumonoidea
0	2	0	F	7402	Braconidae
0	1	0	F1	65210	Cheloninae
0	1	0	G	7405	Chelonus
0	1	1	S	460826	Chelonus insularis
0	1	0	F1	68883	Opiinae
0	1	0	G	454922	Diachasma
0	1	1	S	454923	Diachasma alloeum
0	1	0	O3	40307	Cynipoidea
0	1	0	F	73401	Cynipidae
0	1	0	F1	1159319	Cynipinae
0	1	0	F2	75144	Cynipini
0	1	0	G	1159320	Belonocnema
0	1	1	S	1159321	Belonocnema treatae
0	3	0	O1	85772	Tenthredinoidea
0	2	0	F	27532	Tenthredinidae
0	2	0	F1	112290	Allantinae
0	2	0	G	37343	Athalia
0	2	2	S	37344	Athalia rosae
0	1	0	F	52632	Diprionidae
0	1	0	F1	410274	Diprioninae
0	1	0	G	270857	Neodiprion
0	1	1	S	441921	Neodiprion lecontei
0	1	0	O1	222831	Orussoidea
0	1	0	F	27528	Orussidae
0	1	0	G	27529	Orussus
0	1	1	S	222816	Orussus abietinus
0	10	0	O	7041	Coleoptera
0	10	2	O1	41084	Polyphaga
0	8	1	O2	41088	Cucujiformia
0	4	0	O3	71529	Curculionoidea
0	4	2	F	7042	Curculionidae
0	2	0	F1	39812	Dryophthorinae
0	2	0	G	7045	Sitophilus
0	2	2	S	7048	Sitophilus oryzae
0	3	0	O3	71528	Chrysomeloidea
0	2	0	F	27439	Chrysomelidae
0	2	0	F1	63707	Chrysomelinae
0	2	0	F2	63712	Doryphorini
0	2	0	G	7538	Leptinotarsa
0	2	2	S	7539	Leptinotarsa decemlineata
0	1	0	F	34667	Cerambycidae
0	1	0	F1	79514	Lamiinae
0	1	0	F2	192383	Lamiini
0	1	0	G	157304	Anoplophora
0	1	1	S	217634	Anoplophora glabripennis
0	10	0	C5	85604	Amphiesmenoptera
0	10	0	O	7088	Lepidoptera
0	10	0	O1	41191	Glossata
0	10	0	O2	41196	Neolepidoptera
0	10	0	O3	41197	Heteroneura
0	10	2	O4	37567	Ditrysia
0	7	1	O5	104431	Obtectomera
0	3	0	O6	37570	Noctuoidea
0	3	0	F	7100	Noctuidae
0	3	0	F1	95182	Amphipyrinae
0	3	0	G	7106	Spodoptera
0	3	3	S	69820	Spodoptera litura
0	2	0	O6	37573	Pyraloidea
0	1	1	F	7135	Pyralidae
0	1	0	F	268499	Crambidae
0	1	0	F1	40080	Pyraustinae
0	1	0	G	29056	Ostrinia
0	1	1	S	93504	Ostrinia furnacalis
0	1	0	O6	37572	Papilionoidea
0	1	0	F	7143	Papilionidae
0	1	0	F1	42289	Papilioninae
0	1	0	F2	189315	Papilionini
0	1	0	G	7145	Papilio
0	1	1	S	76194	Papilio polytes
0	1	0	O5	37581	Gelechioidea
0	1	0	F	173647	Cosmopterigidae
0	1	0	F1	248746	Cosmopteriginae
0	1	0	G	545366	Hyposmocoma
0	1	1	S	1477025	Hyposmocoma kahamanoa
0	7	0	O	7509	Siphonaptera
0	7	0	O1	140693	Pulicomorpha
0	7	0	O2	129369	Pulicoidea
0	7	0	F	7511	Pulicidae
0	7	0	F1	476429	Archaeopsyllinae
0	7	0	G	7514	Ctenocephalides
0	7	7	S	7515	Ctenocephalides felis
0.01	22	1	C4	33342	Paraneoptera
0.01	14	0	O	30262	Thysanoptera
0.01	14	0	O1	38130	Terebrantia
0.01	14	0	O2	45049	Thripoidea
0.01	14	0	F	45053	Thripidae
0.01	14	3	F1	153976	Thripinae
0	7	0	G	45057	Thrips
0	7	7	S	161013	Thrips palmi
0	4	0	G	45059	Frankliniella
0	4	4	S	133901	Frankliniella occidentalis
0	7	2	O	7524	Hemiptera
0	3	0	O1	1955247	Auchenorrhyncha
0	3	0	O2	33361	Fulgoromorpha
0	3	0	O3	36151	Fulgoroidea
0	3	0	F	33362	Delphacidae
0	3	0	F1	130551	Delphacinae
0	3	0	G	108930	Nilaparvata
0	3	3	S	108931	Nilaparvata lugens
0	2	0	O1	33373	Sternorrhyncha
0	2	0	O2	33380	Aphidomorpha
0	2	0	O3	33385	Aphidoidea
0	2	0	F	27482	Aphididae
0	1	0	F1	133076	Aphidinae
0	1	0	F2	33386	Macrosiphini
0	1	0	G	13163	Myzus
0	1	1	S	13164	Myzus persicae
0	1	0	F1	805116	Chaitophorinae
0	1	0	G	143949	Sipha
0	1	1	S	143950	Sipha flava
0	2	0	C4	33341	Polyneoptera
0	2	0	C5	6970	Dictyoptera
0	2	0	O	85823	Blattodea
0	2	0	O1	1049657	Blattoidea
0	2	0	O2	1912919	Termitoidae
0	2	0	F	7501	Termopsidae
0	2	0	F1	127820	Termopsinae
0	2	0	F2	127821	Termopsini
0	2	0	G	7502	Zootermopsis
0	2	2	S	136037	Zootermopsis nevadensis
0	8	0	P3	6657	Crustacea
0	8	0	P4	2172821	Multicrustacea
0	7	0	C	6681	Malacostraca
0	7	0	C1	72041	Eumalacostraca
0	7	0	C2	6682	Eucarida
0	7	0	O	6683	Decapoda
0	7	0	O1	6684	Dendrobranchiata
0	7	0	O2	111520	Penaeoidea
0	7	0	F	6685	Penaeidae
0	7	2	G	133894	Penaeus
0	3	3	S	6689	Penaeus vannamei
0	2	2	S	6687	Penaeus monodon
0	1	0	C	72037	Hexanauplia
0	1	0	C1	116172	Thecostraca
0	1	0	C2	6675	Cirripedia
0	1	0	C3	6676	Thoracica
0	1	0	O	116166	Pedunculata
0	1	0	O1	629286	Scalpellomorpha
0	1	0	F	629293	Pollicipedidae
0	1	0	G	36136	Pollicipes
0	1	1	S	41117	Pollicipes pollicipes
0	1	0	K5	1215728	Scalidophora
0	1	0	P	33467	Priapulida
0	1	0	C	2082883	Priapulimorpha
0	1	0	O	2082909	Priapulimorphida
0	1	0	F	37891	Priapulidae
0	1	0	G	37847	Priapulus
0	1	1	S	37621	Priapulus caudatus
0.93	2048	0	K4	2697495	Spiralia
0.93	2048	273	K5	1206795	Lophotrochozoa
0.8	1775	309	P	6447	Mollusca
0.66	1461	0	C	6605	Cephalopoda
0.66	1461	0	C1	6606	Coleoidea
0.66	1461	0	C2	215451	Octopodiformes
0.66	1461	0	O	6638	Octopoda
0.66	1461	0	O1	6646	Incirrata
0.66	1461	0	F	6647	Octopodidae
0.66	1461	1288	G	6643	Octopus
0.07	145	145	S	2607531	Octopus sinensis
0.01	28	28	S	37653	Octopus bimaculoides
0	3	0	C	6544	Bivalvia
0	3	0	C1	2785011	Autobranchia
0	3	0	C2	6545	Pteriomorphia
0	2	0	O	6562	Ostreida
0	2	0	O1	98302	Ostreoidea
0	2	0	F	6563	Ostreidae
0	2	0	G	6564	Crassostrea
0	2	2	S	6565	Crassostrea virginica
0	1	0	O	106218	Pectinida
0	1	0	O1	106219	Pectinoidea
0	1	0	F	6566	Pectinidae
0	1	0	G	6578	Pecten
0	1	1	S	6579	Pecten maximus
0	2	0	C	6448	Gastropoda
0	2	0	C1	216305	Heterobranchia
0	2	0	C2	216307	Euthyneura
0	1	0	C3	6496	Euopisthobranchia
0	1	0	O	6497	Aplysiida
0	1	0	O1	216318	Aplysioidea
0	1	0	F	6498	Aplysiidae
0	1	0	G	6499	Aplysia
0	1	1	S	6500	Aplysia californica
0	1	0	C3	977775	Panpulmonata
0	1	0	C4	977779	Hygrophila
0	1	0	C5	216441	Lymnaeoidea
0	1	0	F	6524	Planorbidae
0	1	0	G	6525	Biomphalaria
0	1	1	S	6526	Biomphalaria glabrata
0	1	0	P	6073	Cnidaria
0	1	0	C	6101	Anthozoa
0	1	0	C1	6102	Hexacorallia
0	1	0	O	6103	Actiniaria
0	1	0	F	42822	Actiniidae
0	1	0	G	6104	Actinia
0	1	1	S	6105	Actinia tenebrosa
0	6	0	K	4751	Fungi
0	6	0	K1	451864	Dikarya
0	6	0	P	4890	Ascomycota
0	6	0	P1	716545	saccharomyceta
0	6	0	P2	147537	Saccharomycotina
0	6	0	C	4891	Saccharomycetes
0	6	0	O	4892	Saccharomycetales
0	6	5	F	4893	Saccharomycetaceae
0	1	0	G	113604	Tetrapisispora
0	1	0	S	113608	Tetrapisispora phaffii
0	1	1	S1	1071381	Tetrapisispora phaffii CBS 4417
0	2	0	C	28009	Choanoflagellata
0	2	0	O	1924738	Craspedida
0	2	0	F	81529	Salpingoecidae
0	2	0	G	86017	Salpingoeca
0	2	2	S	946362	Salpingoeca rosetta
24.92	54995	0	D	10239	Viruses
24.92	54993	0	D1	2731342	Monodnaviria
24.92	54993	0	K	2732092	Shotokuvirae
24.92	54993	0	P	2732415	Cossaviricota
24.92	54993	0	C	2732422	Quintoviricetes
24.92	54993	0	O	2732534	Piccovirales
24.92	54993	0	F	10780	Parvoviridae
24.92	54993	1	F1	40120	Densovirinae
24.92	54992	0	G	2733229	Scindoambidensovirus
24.92	54992	0	S	2745121	Orthopteran scindoambidensovirus 1
24.92	54992	54992	S1	185639	Acheta domestica densovirus
0	2	0	D1	2732004	Varidnaviria
0	2	0	K	2732005	Bamfordvirae
0	2	0	P	2732007	Nucleocytoviricota
0	2	0	C	2732523	Megaviricetes
0	2	0	O	2732555	Pimascovirales
0	2	0	F	10486	Iridoviridae
0	2	0	F1	2017757	Betairidovirinae
0	2	0	G	10487	Iridovirus
0	2	2	S	176652	Invertebrate iridescent virus 6

## Sheet: Kraken2-S9
86.66	180259	180259	U	0	unclassified
13.34	27749	33	R	1	root
13.27	27597	667	R1	131567	cellular organisms
12.78	26581	0	D	2759	Eukaryota
12.78	26581	119	D1	33154	Opisthokonta
12.72	26460	40	K	33208	Metazoa
12.7	26420	355	K1	6072	Eumetazoa
12.53	26063	575	K2	33213	Bilateria
12.25	25482	9771	K3	33317	Protostomia
4.03	8374	118	K4	1206794	Ecdysozoa
3.97	8252	0	K5	88770	Panarthropoda
3.97	8252	955	P	6656	Arthropoda
2.08	4323	0	P1	197563	Mandibulata
2.08	4323	563	P2	197562	Pancrustacea
1.79	3732	13	P3	6960	Hexapoda
1.79	3718	0	C	50557	Insecta
1.79	3718	0	C1	85512	Dicondylia
1.79	3718	0	C2	7496	Pterygota
1.79	3718	546	C3	33340	Neoptera
1.46	3046	963	C4	33392	Holometabola
0.65	1343	9	O	7399	Hymenoptera
0.64	1330	25	O1	7400	Apocrita
0.62	1294	30	O2	7434	Aculeata
0.6	1240	0	O3	2153479	Formicoidea
0.6	1240	9	F	36668	Formicidae
0.59	1221	0	F1	43085	Ponerinae
0.59	1221	0	F2	141711	Ponerini
0.58	1216	0	G	604375	Harpegnathos
0.58	1216	1216	S	610380	Harpegnathos saltator
0	3	0	G	43086	Odontomachus
0	3	3	S	486640	Odontomachus brunneus
0	2	0	G	369122	Dinoponera
0	2	2	S	609295	Dinoponera quadriceps
0	8	3	F1	34695	Myrmicinae
0	3	0	F2	144001	Blepharidattini
0	3	0	G	64792	Wasmannia
0	3	3	S	64793	Wasmannia auropunctata
0	1	0	F2	144006	Formicoxenini
0	1	0	G	300110	Temnothorax
0	1	1	S	300111	Temnothorax curvispinosus
0	1	0	F2	144019	Stenammini
0	1	0	G	369248	Vollenhovia
0	1	1	S	411798	Vollenhovia emeryi
0	1	0	F1	40138	Pseudomyrmecinae
0	1	0	G	56621	Pseudomyrmex
0	1	1	S	219809	Pseudomyrmex gracilis
0	1	0	F1	213859	Dorylinae
0	1	0	G	2015172	Ooceraea
0	1	1	S	2015173	Ooceraea biroi
0.01	22	3	O3	34735	Apoidea
0	8	0	F	7458	Apidae
0	7	0	F1	70987	Apinae
0	4	0	F2	83321	Apini
0	4	0	G	7459	Apis
0	2	2	S	7460	Apis mellifera
0	1	1	S	7462	Apis dorsata
0	1	1	S	7463	Apis florea
0	1	0	F2	83310	Euglossini
0	1	0	G	28644	Eufriesea
0	1	1	S	516756	Eufriesea mexicana
0	1	0	F2	83311	Bombini
0	1	1	G	28641	Bombus
0	1	0	F2	83323	Anthophorini
0	1	0	G	117248	Habropoda
0	1	1	S	597456	Habropoda laboriosa
0	1	0	F1	78170	Xylocopinae
0	1	0	F2	78171	Ceratinini
0	1	0	G	78173	Ceratina
0	1	0	G1	236025	Zadontomerus
0	1	1	S	156304	Ceratina calcarata
0	6	0	F	77572	Halictidae
0	4	0	F1	156312	Nomiinae
0	4	0	G	178049	Nomia
0	4	0	G1	2448183	Acunomia
0	4	4	S	2448451	Nomia melanderi
0	1	0	F1	77573	Halictinae
0	1	0	F2	88545	Augochlorini
0	1	0	G	115080	Megalopta
0	1	1	S	115081	Megalopta genalis
0	1	0	F1	178025	Rophitinae
0	1	0	G	178032	Dufourea
0	1	1	S	178035	Dufourea novaeangliae
0	5	0	F	124286	Megachilidae
0	5	0	F1	156330	Megachilinae
0	4	0	F2	156332	Osmiini
0	4	1	G	124287	Osmia
0	2	2	S	473952	Osmia lignaria
0	1	0	S	1437190	Osmia bicornis
0	1	1	S1	1437191	Osmia bicornis bicornis
0	1	0	F2	156331	Megachilini
0	1	0	G	132116	Megachile
0	1	1	S	143995	Megachile rotundata
0	2	0	O3	34725	Vespoidea
0	2	0	F	7438	Vespidae
0	2	0	F1	7455	Polistinae
0	2	0	F2	76984	Polistini
0	2	0	G	7456	Polistes
0	2	2	S	91411	Polistes canadensis
0.01	11	2	O2	1955251	Parasitoida
0	3	0	O3	7401	Ichneumonoidea
0	3	0	F	7402	Braconidae
0	3	0	F1	68883	Opiinae
0	3	0	G	454922	Diachasma
0	3	3	S	454923	Diachasma alloeum
0	3	0	O3	7422	Chalcidoidea
0	1	0	F	7489	Trichogrammatidae
0	1	0	G	7490	Trichogramma
0	1	1	S	7493	Trichogramma pretiosum
0	1	0	F	29051	Encyrtidae
0	1	0	F1	272199	Encyrtinae
0	1	0	G	29052	Copidosoma
0	1	1	S	29053	Copidosoma floridanum
0	1	0	F	75187	Agaonidae
0	1	0	F1	75190	Agaoninae
0	1	0	G	84507	Ceratosolen
0	1	0	S	142686	Ceratosolen solmsi
0	1	1	S1	326594	Ceratosolen solmsi marchali
0	3	0	O3	40307	Cynipoidea
0	3	0	F	73401	Cynipidae
0	3	0	F1	1159319	Cynipinae
0	3	0	F2	75144	Cynipini
0	3	0	G	1159320	Belonocnema
0	3	3	S	1159321	Belonocnema treatae
0	2	0	O1	222823	Cephoidea
0	2	0	F	27524	Cephidae
0	2	0	G	173784	Cephus
0	2	2	S	211228	Cephus cinctus
0	1	0	O1	85772	Tenthredinoidea
0	1	0	F	27532	Tenthredinidae
0	1	0	F1	112290	Allantinae
0	1	0	G	37343	Athalia
0	1	1	S	37344	Athalia rosae
0	1	0	O1	222831	Orussoidea
0	1	0	F	27528	Orussidae
0	1	0	G	27529	Orussus
0	1	1	S	222816	Orussus abietinus
0.26	543	58	O	7147	Diptera
0.23	472	8	O1	7203	Brachycera
0.22	463	0	O2	43733	Muscomorpha
0.22	463	0	O3	480118	Eremoneura
0.22	463	0	O4	480117	Cyclorrhapha
0.22	463	113	O5	43738	Schizophora
0.15	314	62	O6	43741	Acalyptratae
0.11	233	0	O7	43746	Ephydroidea
0.11	233	0	F	7214	Drosophilidae
0.11	233	7	F1	43845	Drosophilinae
0.11	224	0	F2	46877	Drosophilini
0.11	224	84	G	7215	Drosophila
0.05	95	27	G1	32341	Sophophora
0.02	36	6	G2	32355	obscura group
0.01	26	5	G3	32358	pseudoobscura subgroup
0	10	10	S	7234	Drosophila persimilis
0	9	9	S	7237	Drosophila pseudoobscura
0	2	2	S	7229	Drosophila miranda
0	4	1	G3	32357	obscura subgroup
0	1	1	S	7241	Drosophila subobscura
0	1	1	S	7266	Drosophila guanche
0	1	1	S	7282	Drosophila obscura
0.01	30	13	G2	32346	melanogaster group
0	4	1	G3	32351	melanogaster subgroup
0	2	2	S	7245	Drosophila yakuba
0	1	1	S	7226	Drosophila mauritiana
0	3	0	G3	32348	elegans subgroup
0	3	3	S	30023	Drosophila elegans
0	2	0	G3	32347	ananassae subgroup
0	1	0	G4	186282	bipectinata species complex
0	1	1	S	42026	Drosophila bipectinata
0	1	0	G4	545632	ananassae species complex
0	1	1	S	7217	Drosophila ananassae
0	2	0	G3	32352	montium subgroup
0	2	2	S	30033	Drosophila kikkawai
0	2	0	G3	32353	suzukii subgroup
0	2	2	S	125945	Drosophila biarmipes
0	2	0	G3	32354	takahashii subgroup
0	2	2	S	29030	Drosophila takahashii
0	1	0	G3	32350	ficusphila subgroup
0	1	1	S	30025	Drosophila ficusphila
0	1	0	G3	65962	rhopaloa subgroup
0	1	1	S	1041015	Drosophila rhopaloa
0	2	0	G2	32365	willistoni group
0	2	0	G3	32367	willistoni subgroup
0	2	2	S	7260	Drosophila willistoni
0.02	36	14	G1	32281	Drosophila
0.01	15	1	G2	32321	repleta group
0.01	11	0	G3	32324	mulleri subgroup
0.01	11	5	G4	198037	mojavensis species complex
0	4	4	S	7230	Drosophila mojavensis
0	2	2	S	7232	Drosophila navojoa
0	3	0	G3	40364	hydei subgroup
0	3	3	S	7224	Drosophila hydei
0	4	0	G2	32335	virilis group
0	3	3	S	47314	Drosophila novamexicana
0	1	1	S	7244	Drosophila virilis
0	2	0	G2	32304	immigrans group
0	2	0	G3	32307	nasuta subgroup
0	2	2	S	7291	Drosophila albomicans
0	1	0	G2	32320	quinaria group
0	1	1	S	198719	Drosophila innubila
0	9	0	G1	504493	Hawaiian Drosophila
0	9	0	G2	48384	picture wing clade
0	9	0	G3	48301	grimshawi clade
0	9	0	G4	48302	grimshawi group
0	9	0	G5	32378	grimshawi subgroup
0	9	9	S	7222	Drosophila grimshawi
0	2	0	F2	1861795	Colocasiomyini
0	2	0	G	7354	Scaptodrosophila
0	2	0	G1	32386	victoria group
0	2	2	S	7225	Scaptodrosophila lebanonensis
0.01	17	0	O7	43752	Tephritoidea
0.01	17	2	F	7211	Tephritidae
0	8	0	F1	43867	Trypetinae
0	8	0	F2	43901	Carpomyini
0	8	0	F3	164882	Carpomyina
0	8	5	G	28609	Rhagoletis
0	2	2	S	28610	Rhagoletis pomonella
0	1	1	S	28612	Rhagoletis zephyria
0	7	0	F1	164860	Dacinae
0	4	0	F2	43871	Dacini
0	2	0	G	27456	Bactrocera
0	1	0	G1	47832	Bactrocera
0	1	1	S	174628	Bactrocera latifrons
0	1	0	G1	69624	Daculus
0	1	1	S	104688	Bactrocera oleae
0	2	0	G	47833	Zeugodacus
0	2	0	G1	1987911	Zeugodacus
0	2	2	S	28588	Zeugodacus cucurbitae
0	3	0	F2	164862	Ceratitidini
0	3	0	G	7212	Ceratitis
0	3	0	G1	474492	Ceratitis
0	3	3	S	7213	Ceratitis capitata
0	2	0	O7	43745	Diopsoidea
0	2	0	F	139644	Diopsidae
0	2	0	G	139679	Teleopsis
0	2	2	S	139649	Teleopsis dalmanni
0.02	36	4	O6	43742	Calyptratae
0.01	30	0	O7	43754	Muscoidea
0.01	30	0	F	7366	Muscidae
0.01	30	5	F1	43910	Muscinae
0.01	16	0	F2	43911	Stomoxyini
0.01	16	0	G	35569	Stomoxys
0.01	16	16	S	35570	Stomoxys calcitrans
0	9	0	F2	57894	Muscini
0	9	0	G	7369	Musca
0	9	0	G1	44052	Musca
0	9	9	S	7370	Musca domestica
0	2	0	O7	43755	Oestroidea
0	2	0	F	7371	Calliphoridae
0	2	0	F1	43914	Luciliinae
0	2	0	G	7374	Lucilia
0	1	1	S	7375	Lucilia cuprina
0	1	1	S	13632	Lucilia sericata
0	1	0	O2	43734	Stratiomyomorpha
0	1	0	F	34687	Stratiomyidae
0	1	0	F1	343564	Hermetiinae
0	1	0	G	343581	Hermetia
0	1	1	S	343691	Hermetia illucens
0.01	13	0	O1	7148	Nematocera
0	10	0	O2	43786	Culicomorpha
0	10	0	O3	41827	Culicoidea
0	10	1	F	7157	Culicidae
0	6	0	F1	43816	Anophelinae
0	6	0	G	7164	Anopheles
0	4	0	G1	44534	Cellia
0	3	0	G2	44537	Pyretophorus
0	3	0	G3	44542	gambiae species complex
0	3	0	S	7165	Anopheles gambiae
0	3	3	S1	180454	Anopheles gambiae str. PEST
0	1	0	G2	44535	Neocellia
0	1	1	S	30069	Anopheles stephensi
0	2	0	G1	44543	Nyssorhynchus
0	2	0	G2	44544	albimanus section
0	2	0	G3	44547	albimanus series
0	2	2	S	7167	Anopheles albimanus
0	3	0	F1	43817	Culicinae
0	3	0	F2	1056966	Aedini
0	3	0	G	7158	Aedes
0	3	1	G1	53541	Stegomyia
0	2	2	S	7160	Aedes albopictus
0	3	0	O2	43784	Bibionomorpha
0	3	0	O3	41830	Sciaroidea
0	3	0	F	33406	Cecidomyiidae
0	3	0	F1	43793	Cecidomyiinae
0	3	0	F2	52723	Cecidomyiidi
0	3	0	F3	71814	Cecidomyiini
0	3	0	G	153220	Contarinia
0	3	3	S	265458	Contarinia nasturtii
0.05	109	0	C5	85604	Amphiesmenoptera
0.05	109	0	O	7088	Lepidoptera
0.05	109	0	O1	41191	Glossata
0.05	109	0	O2	41196	Neolepidoptera
0.05	109	0	O3	41197	Heteroneura
0.05	109	9	O4	37567	Ditrysia
0.05	96	18	O5	104431	Obtectomera
0.02	51	0	O6	37573	Pyraloidea
0.02	50	0	F	268499	Crambidae
0.02	50	0	F1	40080	Pyraustinae
0.02	50	0	G	29056	Ostrinia
0.02	50	50	S	93504	Ostrinia furnacalis
0	1	0	F	7135	Pyralidae
0	1	0	F1	40082	Galleriinae
0	1	0	G	7136	Galleria
0	1	1	S	7137	Galleria mellonella
0.01	11	0	O6	37570	Noctuoidea
0.01	11	1	F	7100	Noctuidae
0	10	0	F1	95182	Amphipyrinae
0	10	0	G	7106	Spodoptera
0	10	10	S	69820	Spodoptera litura
0.01	11	1	O6	37572	Papilionoidea
0	6	0	F	7143	Papilionidae
0	6	0	F1	42289	Papilioninae
0	6	0	F2	189315	Papilionini
0	6	1	G	7145	Papilio
0	3	3	S	66420	Papilio xuthus
0	2	2	S	76193	Papilio machaon
0	4	0	F	33415	Nymphalidae
0	2	0	F1	42282	Satyrinae
0	2	0	F2	127320	Satyrini
0	2	0	F3	167180	Mycalesina
0	2	0	G	110367	Bicyclus
0	2	2	S	110368	Bicyclus anynana
0	1	0	F1	40040	Nymphalinae
0	1	0	F2	171576	Nymphalini
0	1	0	G	42274	Vanessa
0	1	1	S	334116	Vanessa tameamea
0	1	0	F1	127218	Danainae
0	1	0	F2	30248	Danaini
0	1	0	F3	344705	Danaina
0	1	0	G	13036	Danaus
0	1	0	G1	151542	Danaus
0	1	0	S	13037	Danaus plexippus
0	1	1	S1	278856	Danaus plexippus plexippus
0	5	0	O6	37569	Bombycoidea
0	4	0	F	7089	Bombycidae
0	4	0	F1	475327	Bombycinae
0	4	3	G	7090	Bombyx
0	1	1	S	7091	Bombyx mori
0	1	0	F	7128	Sphingidae
0	1	0	F1	82616	Sphinginae
0	1	0	F2	523164	Sphingini
0	1	0	G	7129	Manduca
0	1	1	S	7130	Manduca sexta
0	3	0	O5	104430	Apoditrysia
0	3	0	O6	37568	Tortricoidea
0	3	0	F	7139	Tortricidae
0	3	0	F1	81687	Olethreutinae
0	3	0	F2	581387	Grapholitini
0	3	0	G	82599	Cydia
0	3	3	S	82600	Cydia pomonella
0	1	0	O5	37581	Gelechioidea
0	1	0	F	173647	Cosmopterigidae
0	1	0	F1	248746	Cosmopteriginae
0	1	0	G	545366	Hyposmocoma
0	1	1	S	1477025	Hyposmocoma kahamanoa
0.03	64	0	O	7041	Coleoptera
0.03	64	3	O1	41084	Polyphaga
0.03	55	11	O2	41088	Cucujiformia
0.01	30	3	O3	71528	Chrysomeloidea
0.01	22	0	F	27439	Chrysomelidae
0.01	17	0	F1	63707	Chrysomelinae
0.01	17	0	F2	63712	Doryphorini
0.01	17	0	G	7538	Leptinotarsa
0.01	17	17	S	7539	Leptinotarsa decemlineata
0	5	0	F1	63710	Galerucinae
0	5	0	F2	63711	Luperini
0	5	0	F3	226742	Diabroticina
0	5	0	F4	226749	Diabroticites
0	5	0	G	50385	Diabrotica
0	5	0	S	50389	Diabrotica virgifera
0	5	5	S1	50390	Diabrotica virgifera virgifera
0	5	0	F	34667	Cerambycidae
0	5	0	F1	79514	Lamiinae
0	5	0	F2	192383	Lamiini
0	5	0	G	157304	Anoplophora
0	5	5	S	217634	Anoplophora glabripennis
0.01	14	0	O3	71529	Curculionoidea
0.01	14	1	F	7042	Curculionidae
0	9	0	F1	39812	Dryophthorinae
0	9	0	G	7045	Sitophilus
0	9	9	S	7048	Sitophilus oryzae
0	4	0	F1	55867	Scolytinae
0	4	0	G	77156	Dendroctonus
0	4	4	S	77166	Dendroctonus ponderosae
0	4	0	O2	41087	Elateriformia
0	2	0	O3	71192	Buprestoidea
0	2	0	F	50527	Buprestidae
0	2	0	F1	261156	Agrilinae
0	2	0	G	195164	Agrilus
0	2	2	S	224129	Agrilus planipennis
0	2	0	O3	71193	Elateroidea
0	2	0	F	7049	Lampyridae
0	2	0	F1	433514	Lampyrinae
0	2	0	G	7053	Photinus
0	2	2	S	7054	Photinus pyralis
0	1	0	O2	41085	Staphyliniformia
0	1	0	O3	75543	Staphylinoidea
0	1	0	F	57514	Silphidae
0	1	0	F1	82882	Nicrophorinae
0	1	0	G	57515	Nicrophorus
0	1	1	S	110193	Nicrophorus vespilloides
0	1	0	O2	41086	Scarabaeiformia
0	1	0	O3	75546	Scarabaeoidea
0	1	0	F	7055	Scarabaeidae
0	1	0	F1	41142	Scarabaeinae
0	1	0	F2	569643	Scarabaeinae incertae sedis
0	1	0	G	166331	Onthophagus
0	1	1	S	166361	Onthophagus taurus
0.01	24	0	O	7509	Siphonaptera
0.01	24	0	O1	140693	Pulicomorpha
0.01	24	0	O2	129369	Pulicoidea
0.01	24	0	F	7511	Pulicidae
0.01	24	0	F1	476429	Archaeopsyllinae
0.01	24	0	G	7514	Ctenocephalides
0.01	24	24	S	7515	Ctenocephalides felis
0.06	115	3	C4	33342	Paraneoptera
0.03	72	0	O	30262	Thysanoptera
0.03	72	0	O1	38130	Terebrantia
0.03	72	0	O2	45049	Thripoidea
0.03	72	0	F	45053	Thripidae
0.03	72	19	F1	153976	Thripinae
0.02	40	0	G	45057	Thrips
0.02	40	40	S	161013	Thrips palmi
0.01	13	0	G	45059	Frankliniella
0.01	13	13	S	133901	Frankliniella occidentalis
0.02	37	10	O	7524	Hemiptera
0.01	18	2	O1	33373	Sternorrhyncha
0.01	15	0	O2	33380	Aphidomorpha
0.01	15	0	O3	33385	Aphidoidea
0.01	15	2	F	27482	Aphididae
0	7	0	F1	805116	Chaitophorinae
0	7	0	G	143949	Sipha
0	7	7	S	143950	Sipha flava
0	6	0	F1	133076	Aphidinae
0	4	0	F2	33387	Aphidini
0	2	0	G	40931	Rhopalosiphum
0	2	2	S	43146	Rhopalosiphum maidis
0	1	0	G	80764	Aphis
0	1	0	G1	464929	Aphis
0	1	1	S	80765	Aphis gossypii
0	1	0	G	345571	Melanaphis
0	1	1	S	742174	Melanaphis sacchari
0	2	0	F2	33386	Macrosiphini
0	1	0	G	7028	Acyrthosiphon
0	1	1	S	7029	Acyrthosiphon pisum
0	1	0	G	13163	Myzus
0	1	1	S	13164	Myzus persicae
0	1	0	O2	33375	Psylloidea
0	1	0	F	1585420	Liviidae
0	1	0	G	121844	Diaphorina
0	1	1	S	121845	Diaphorina citri
0	5	0	O1	1955247	Auchenorrhyncha
0	5	0	O2	33361	Fulgoromorpha
0	5	0	O3	36151	Fulgoroidea
0	5	0	F	33362	Delphacidae
0	5	0	F1	130551	Delphacinae
0	5	0	G	108930	Nilaparvata
0	5	5	S	108931	Nilaparvata lugens
0	4	0	O1	33343	Prosorrhyncha
0	4	0	O2	33345	Heteroptera
0	4	0	O3	33347	Euheteroptera
0	4	0	O4	33349	Neoheteroptera
0	4	0	O5	33351	Panheteroptera
0	4	0	O6	33357	Pentatomomorpha
0	4	0	O7	33358	Pentatomoidea
0	4	0	F	160513	Pentatomidae
0	4	0	F1	286710	Pentatominae
0	4	0	G	286705	Halyomorpha
0	4	4	S	286706	Halyomorpha halys
0	3	0	C5	1930602	Psocodea
0	3	0	O	85819	Phthiraptera
0	3	0	O1	30005	Anoplura
0	3	0	F	121221	Pediculidae
0	3	0	G	121222	Pediculus
0	3	0	S	121225	Pediculus humanus
0	3	3	S1	121224	Pediculus humanus corporis
0.01	11	0	C4	33341	Polyneoptera
0.01	11	0	C5	6970	Dictyoptera
0.01	11	0	O	85823	Blattodea
0.01	11	0	O1	1049657	Blattoidea
0.01	11	1	O2	1912919	Termitoidae
0	8	0	F	7501	Termopsidae
0	8	0	F1	127820	Termopsinae
0	8	0	F2	127821	Termopsini
0	8	0	G	7502	Zootermopsis
0	8	8	S	136037	Zootermopsis nevadensis
0	2	0	F	46562	Kalotermitidae
0	2	0	F1	105801	Cryptotermitinae
0	2	0	G	60568	Cryptotermes
0	2	2	S	105785	Cryptotermes secundus
0	1	0	C	30001	Collembola
0	1	0	O	730330	Entomobryomorpha
0	1	0	O1	730333	Isotomoidea
0	1	0	F	36141	Isotomidae
0	1	0	F1	187620	Proisotominae
0	1	0	G	158440	Folsomia
0	1	1	S	158441	Folsomia candida
0.01	28	0	P3	6657	Crustacea
0.01	28	0	P4	2172821	Multicrustacea
0.01	24	0	C	6681	Malacostraca
0.01	24	0	C1	72041	Eumalacostraca
0.01	24	0	C2	6682	Eucarida
0.01	24	0	O	6683	Decapoda
0.01	24	0	O1	6684	Dendrobranchiata
0.01	24	0	O2	111520	Penaeoidea
0.01	24	0	F	6685	Penaeidae
0.01	24	4	G	133894	Penaeus
0.01	16	16	S	6689	Penaeus vannamei
0	4	4	S	6687	Penaeus monodon
0	4	0	C	72037	Hexanauplia
0	4	0	C1	116172	Thecostraca
0	4	0	C2	6675	Cirripedia
0	4	0	C3	6676	Thoracica
0	4	0	O	116166	Pedunculata
0	4	0	O1	629286	Scalpellomorpha
0	4	0	F	629293	Pollicipedidae
0	4	0	G	36136	Pollicipes
0	4	4	S	41117	Pollicipes pollicipes
1.43	2974	5	P1	6843	Chelicerata
1.42	2962	12	C	6854	Arachnida
1.39	2899	0	O	6893	Araneae
1.39	2899	0	O1	6905	Araneomorphae
1.39	2899	13	O2	74971	Entelegynae
1.37	2841	0	O3	74974	Orbiculariae
1.37	2841	0	O4	74975	Araneoidea
1.37	2841	0	F	34643	Theridiidae
1.37	2841	0	G	449632	Parasteatoda
1.37	2841	2841	S	114398	Parasteatoda tepidariorum
0.02	45	0	O3	175332	Eresoidea
0.02	45	0	F	175333	Eresidae
0.02	45	0	G	175340	Stegodyphus
0.02	45	45	S	202533	Stegodyphus dumicola
0.02	42	0	C1	6933	Acari
0.02	42	0	C2	6934	Parasitiformes
0.02	40	0	O	6935	Ixodida
0.02	40	0	O1	297308	Ixodoidea
0.02	40	1	F	6939	Ixodidae
0.02	36	0	F1	426437	Rhipicephalinae
0.02	34	4	G	34630	Rhipicephalus
0.01	23	0	G1	426455	Rhipicephalus
0.01	23	0	G2	578835	Rhipicephalus sanguineus group
0.01	23	23	S	34632	Rhipicephalus sanguineus
0	7	0	G1	6940	Boophilus
0	7	7	S	6941	Rhipicephalus microplus
0	2	0	G	34619	Dermacentor
0	2	2	S	543639	Dermacentor silvarum
0	3	0	F1	426442	Ixodinae
0	3	0	G	6944	Ixodes
0	3	3	S	6945	Ixodes scapularis
0	2	0	O	34634	Mesostigmata
0	2	0	O1	281668	Monogynaspida
0	2	0	O2	1723665	Gamasina
0	2	0	O3	1253825	Phytoseioidea
0	2	0	F	34636	Phytoseiidae
0	2	0	F1	425253	Typhlodrominae
0	2	0	G	1933192	Galendromus
0	2	2	S	34638	Galendromus occidentalis
0	9	0	O	6855	Scorpiones
0	9	0	O1	259437	Buthida
0	9	0	O2	70336	Buthoidea
0	9	0	F	6856	Buthidae
0	9	0	G	6875	Centruroides
0	9	9	S	218467	Centruroides sculpturatus
0	7	0	C	6844	Merostomata
0	7	0	O	6845	Xiphosura
0	7	0	F	6846	Limulidae
0	7	0	G	6849	Limulus
0	7	7	S	6850	Limulus polyphemus
0	4	0	K5	1215728	Scalidophora
0	4	0	P	33467	Priapulida
0	4	0	C	2082883	Priapulimorpha
0	4	0	O	2082909	Priapulimorphida
0	4	0	F	37891	Priapulidae
0	4	0	G	37847	Priapulus
0	4	4	S	37621	Priapulus caudatus
3.53	7337	0	K4	2697495	Spiralia
3.53	7337	994	K5	1206795	Lophotrochozoa
3.05	6339	1151	P	6447	Mollusca
2.49	5180	0	C	6605	Cephalopoda
2.49	5180	0	C1	6606	Coleoidea
2.49	5180	0	C2	215451	Octopodiformes
2.49	5180	0	O	6638	Octopoda
2.49	5180	0	O1	6646	Incirrata
2.49	5180	0	F	6647	Octopodidae
2.49	5180	4381	G	6643	Octopus
0.32	663	663	S	2607531	Octopus sinensis
0.07	136	136	S	37653	Octopus bimaculoides
0	6	0	C	6544	Bivalvia
0	6	0	C1	2785011	Autobranchia
0	6	1	C2	6545	Pteriomorphia
0	4	0	O	106218	Pectinida
0	4	0	O1	106219	Pectinoidea
0	4	0	F	6566	Pectinidae
0	2	0	G	6578	Pecten
0	2	2	S	6579	Pecten maximus
0	2	0	G	186466	Mizuhopecten
0	2	2	S	6573	Mizuhopecten yessoensis
0	1	0	O	6562	Ostreida
0	1	0	O1	98302	Ostreoidea
0	1	0	F	6563	Ostreidae
0	1	0	G	6564	Crassostrea
0	1	1	S	6565	Crassostrea virginica
0	2	0	C	6448	Gastropoda
0	2	0	C1	216305	Heterobranchia
0	2	1	C2	216307	Euthyneura
0	1	0	C3	977775	Panpulmonata
0	1	0	C4	977779	Hygrophila
0	1	0	C5	216441	Lymnaeoidea
0	1	0	F	6524	Planorbidae
0	1	0	G	6525	Biomphalaria
0	1	1	S	6526	Biomphalaria glabrata
0	3	0	P	6157	Platyhelminthes
0	3	0	C	6178	Trematoda
0	3	0	C1	6179	Digenea
0	3	0	O	6180	Strigeidida
0	3	0	O1	31244	Schistosomatoidea
0	3	0	F	31245	Schistosomatidae
0	3	0	G	6181	Schistosoma
0	2	2	S	6183	Schistosoma mansoni
0	1	1	S	6185	Schistosoma haematobium
0	1	0	P	6340	Annelida
0	1	0	C	42113	Clitellata
0	1	0	C1	55824	Hirudinea
0	1	0	O	2218736	Hirudinida
0	1	0	O1	2218738	Glossiphoniiformes
0	1	0	F	6407	Glossiphoniidae
0	1	0	G	6411	Helobdella
0	1	1	S	6412	Helobdella robusta
0	6	1	K3	33511	Deuterostomia
0	2	0	P	7586	Echinodermata
0	2	0	P1	133551	Eleutherozoa
0	1	0	P2	7587	Asterozoa
0	1	0	C	7588	Asteroidea
0	1	0	C1	41243	Valvatacea
0	1	0	O	41166	Valvatida
0	1	0	F	133432	Acanthasteridae
0	1	0	G	133433	Acanthaster
0	1	1	S	133434	Acanthaster planci
0	1	0	P2	7624	Echinozoa
0	1	0	C	7625	Echinoidea
0	1	0	C1	7638	Euechinoidea
0	1	0	C2	7674	Echinacea
0	1	0	O	2785018	Camarodonta
0	1	0	O1	7675	Echinidea
0	1	0	F	31181	Strongylocentrotidae
0	1	0	G	7664	Strongylocentrotus
0	1	1	S	7668	Strongylocentrotus purpuratus
0	2	0	P	7711	Chordata
0	2	0	P1	7735	Cephalochordata
0	2	0	C	2682552	Leptocardii
0	2	0	O	2682553	Amphioxiformes
0	2	0	F	7736	Branchiostomidae
0	2	0	G	7737	Branchiostoma
0	2	2	S	7739	Branchiostoma floridae
0	1	0	P	10219	Hemichordata
0	1	0	C	10220	Enteropneusta
0	1	0	F	10221	Harrimaniidae
0	1	0	G	10222	Saccoglossus
0	1	1	S	10224	Saccoglossus kowalevskii
0	2	0	P	6073	Cnidaria
0	1	0	C	6074	Hydrozoa
0	1	0	C1	37516	Hydroidolina
0	1	0	O	406427	Anthoathecata
0	1	0	O1	1612408	Aplanulata
0	1	0	F	6080	Hydridae
0	1	0	G	6083	Hydra
0	1	1	S	6087	Hydra vulgaris
0	1	0	C	6101	Anthozoa
0	1	0	C1	6102	Hexacorallia
0	1	0	O	6125	Scleractinia
0	1	0	O1	123757	Astrocoeniina
0	1	0	F	46729	Pocilloporidae
0	1	0	G	50428	Stylophora
0	1	1	S	50429	Stylophora pistillata
0	2	0	K	4751	Fungi
0	2	0	K1	451864	Dikarya
0	1	0	P	4890	Ascomycota
0	1	0	P1	716545	saccharomyceta
0	1	0	P2	147538	Pezizomycotina
0	1	0	P3	716546	leotiomyceta
0	1	0	P4	715989	sordariomyceta
0	1	0	C	147548	Leotiomycetes
0	1	0	O	5178	Helotiales
0	1	0	F	28983	Sclerotiniaceae
0	1	0	G	33196	Botrytis
0	1	0	S	40559	Botrytis cinerea
0	1	1	S1	332648	Botrytis cinerea B05.10
0	1	0	P	5204	Basidiomycota
0	1	0	P1	452284	Ustilaginomycotina
0	1	0	C	5257	Ustilaginomycetes
0	1	0	O	5267	Ustilaginales
0	1	0	F	5268	Ustilaginaceae
0	1	0	G	63265	Sporisorium
0	1	1	S	280036	Sporisorium graminicola
0.17	349	72	D	2	Bacteria
0.06	135	5	P	1224	Proteobacteria
0.06	116	5	C	1236	Gammaproteobacteria
0.05	102	1	O	91347	Enterobacterales
0.05	94	9	F	543	Enterobacteriaceae
0.02	50	46	G	544	Citrobacter
0	4	2	G1	1344959	Citrobacter freundii complex
0	2	1	S	546	Citrobacter freundii
0	1	1	S1	1333848	Citrobacter freundii CFNIH1
0.01	29	2	G	570	Klebsiella
0.01	27	27	S	571	Klebsiella oxytoca
0	4	1	G	547	Enterobacter
0	3	2	G1	354276	Enterobacter cloacae complex
0	1	1	S	158836	Enterobacter hormaechei
0	2	0	G	579	Kluyvera
0	2	2	S	2774055	Kluyvera genomosp. 3
0	6	0	F	1903414	Morganellaceae
0	5	5	G	583	Proteus
0	1	0	G	586	Providencia
0	1	1	S	588	Providencia stuartii
0	1	0	F	1903409	Erwiniaceae
0	1	0	G	53335	Pantoea
0	1	1	S	553	Pantoea ananatis
0	9	0	O	72274	Pseudomonadales
0	8	0	F	468	Moraxellaceae
0	8	2	G	469	Acinetobacter
0	4	4	S	106648	Acinetobacter bereziniae
0	1	1	S	487316	Acinetobacter soli
0	1	1	S	28090	Acinetobacter lwoffii
0	1	1	F	135621	Pseudomonadaceae
0	6	1	C	28216	Betaproteobacteria
0	5	0	O	80840	Burkholderiales
0	3	0	F	119060	Burkholderiaceae
0	3	0	G	106589	Cupriavidus
0	2	2	S	164546	Cupriavidus taiwanensis
0	1	1	S	96344	Cupriavidus oxalaticus
0	2	0	F	75682	Oxalobacteraceae
0	1	0	G	963	Herbaspirillum
0	1	1	S	92645	Herbaspirillum frisingense
0	1	0	G	149698	Massilia
0	1	1	S	864828	Massilia umbonata
0	4	1	C	28211	Alphaproteobacteria
0	1	0	O	356	Rhizobiales
0	1	0	F	119045	Methylobacteriaceae
0	1	1	G	407	Methylobacterium
0	1	0	O	204441	Rhodospirillales
0	1	0	F	41295	Rhodospirillaceae
0	1	0	G	191	Azospirillum
0	1	1	S	192	Azospirillum brasilense
0	1	0	O	204455	Rhodobacterales
0	1	0	F	31989	Rhodobacteraceae
0	1	0	G	1855413	Brevirhabdus
0	1	1	S	1267768	Brevirhabdus pacifica
0	4	0	P1	68525	delta/epsilon subdivisions
0	4	0	C	28221	Deltaproteobacteria
0	4	0	O	29	Myxococcales
0	4	0	O1	80811	Cystobacterineae
0	4	0	F	31	Myxococcaceae
0	4	0	G	83461	Corallococcus
0	2	0	S	35	Corallococcus macrosporus
0	2	2	S1	1189310	Myxococcus macrosporus DSM 14697
0	2	0	S	184914	Corallococcus coralloides
0	2	2	S1	1144275	Corallococcus coralloides DSM 2259
0.04	75	1	D1	1783272	Terrabacteria group
0.03	61	0	P	201174	Actinobacteria
0.03	60	13	C	1760	Actinobacteria
0.02	38	0	O	85011	Streptomycetales
0.02	38	18	F	2062	Streptomycetaceae
0.01	20	7	G	1883	Streptomyces
0	9	4	G1	2593676	unclassified Streptomyces
0	1	1	S	2305220	Streptomyces sp. W1SF4
0	1	1	S	2751189	Streptomyces sp. NEAU-sy36
0	1	1	S	2692235	Streptomyces sp. GF20
0	1	1	S	2714844	Streptomyces sp. JB150
0	1	1	S	1972846	Streptomyces sp. Sge12
0	1	1	S	2763006	Streptomyces buecherae
0	1	1	S	68210	Streptomyces glomeroaurantiacus
0	1	1	S	47763	Streptomyces lydicus
0	1	1	S	2662397	Streptomyces fagopyri
0	4	0	O	85007	Corynebacteriales
0	4	0	F	1762	Mycobacteriaceae
0	4	0	G	1763	Mycobacterium
0	4	4	S	43348	Mycobacterium branderi
0	3	0	O	85009	Propionibacteriales
0	2	0	F	85015	Nocardioidaceae
0	2	1	G	1839	Nocardioides
0	1	0	G1	2615069	unclassified Nocardioides
0	1	1	S	2714938	Nocardioides sp. HDW12A
0	1	0	F	31957	Propionibacteriaceae
0	1	1	G	72763	Tessaracoccus
0	1	0	O	85006	Micrococcales
0	1	0	F	85016	Cellulomonadaceae
0	1	0	G	1707	Cellulomonas
0	1	0	G1	2620175	unclassified Cellulomonas
0	1	1	S	2591145	Cellulomonas sp. Y8
0	1	0	O	2037	Actinomycetales
0	1	1	F	2049	Actinomycetaceae
0	1	0	C	84992	Acidimicrobiia
0	1	0	O	84993	Acidimicrobiales
0	1	0	F	84994	Acidimicrobiaceae
0	1	0	G	53634	Acidimicrobium
0	1	0	S	53635	Acidimicrobium ferrooxidans
0	1	1	S1	525909	Acidimicrobium ferrooxidans DSM 10331
0.01	12	2	P	1239	Firmicutes
0	7	0	C	186801	Clostridia
0	7	2	O	186802	Clostridiales
0	4	2	F	186803	Lachnospiraceae
0	1	0	G	1506553	Lachnoclostridium
0	1	1	S	1871021	Lachnoclostridium phocaeense
0	1	0	G	1843210	Anaerocolumna
0	1	0	G1	2642604	unclassified Anaerocolumna
0	1	1	S	2736602	Anaerocolumna sp. CTTW
0	1	0	F	186807	Peptococcaceae
0	1	0	G	1562	Desulfotomaculum
0	1	0	S	59610	Desulfotomaculum reducens
0	1	1	S1	349161	Desulfotomaculum reducens MI-1
0	3	0	C	91061	Bacilli
0	2	1	O	186826	Lactobacillales
0	1	0	F	81852	Enterococcaceae
0	1	0	G	1350	Enterococcus
0	1	0	G1	2608891	unclassified Enterococcus
0	1	1	S	2060307	Enterococcus sp. FDAARGOS_375
0	1	0	O	1385	Bacillales
0	1	0	F	186817	Bacillaceae
0	1	0	G	400634	Lysinibacillus
0	1	0	G1	2636778	unclassified Lysinibacillus
0	1	1	S	2072025	Lysinibacillus sp. YS11
0	1	0	D2	1798711	Cyanobacteria/Melainabacteria group
0	1	1	P	1117	Cyanobacteria
0.03	66	0	D1	1783270	FCB group
0.03	66	1	D2	68336	Bacteroidetes/Chlorobi group
0.03	65	26	P	976	Bacteroidetes
0.02	34	5	C	200643	Bacteroidia
0.01	29	16	O	171549	Bacteroidales
0	10	0	F	171551	Porphyromonadaceae
0	10	1	G	836	Porphyromonas
0	8	8	S	36874	Porphyromonas cangingivalis
0	1	1	S	837	Porphyromonas gingivalis
0	2	0	F	815	Bacteroidaceae
0	2	1	G	816	Bacteroides
0	1	1	S	817	Bacteroides fragilis
0	1	0	F	2005520	Dysgonomonadaceae
0	1	0	G	307628	Petrimonas
0	1	1	S	1642646	Petrimonas mucosa
0	5	0	C	117743	Flavobacteriia
0	5	0	O	200644	Flavobacteriales
0	5	0	F	2762318	Weeksellaceae
0	4	0	G	308865	Elizabethkingia
0	4	4	S	1117645	Elizabethkingia anophelis
0	1	0	F1	2782232	Chryseobacterium group
0	1	1	G	59732	Chryseobacterium
0	1	0	P	57723	Acidobacteria
0	1	0	C	204432	Acidobacteriia
0	1	0	O	332160	Bryobacterales
0	1	0	F	1962910	Bryobacteraceae
0	1	0	G	1649475	Paludibaculum
0	1	1	S	1473598	Paludibaculum fermentans
0.06	119	0	D	10239	Viruses
0.04	92	0	D1	2731342	Monodnaviria
0.04	92	0	K	2732092	Shotokuvirae
0.04	92	0	P	2732415	Cossaviricota
0.04	92	0	C	2732422	Quintoviricetes
0.04	92	0	O	2732534	Piccovirales
0.04	92	0	F	10780	Parvoviridae
0.04	92	0	F1	40120	Densovirinae
0.04	92	0	G	2733229	Scindoambidensovirus
0.04	92	0	S	2745121	Orthopteran scindoambidensovirus 1
0.04	92	92	S1	185639	Acheta domestica densovirus
0.01	27	0	D1	2732004	Varidnaviria
0.01	27	0	K	2732005	Bamfordvirae
0.01	27	0	P	2732007	Nucleocytoviricota
0.01	27	0	C	2732523	Megaviricetes
0.01	27	0	O	2732555	Pimascovirales
0.01	27	0	F	10486	Iridoviridae
0.01	27	0	F1	2017757	Betairidovirinae
0.01	27	0	G	10487	Iridovirus
0.01	27	27	S	176652	Invertebrate iridescent virus 6

## Sheet: Kraken2-S10
79.35	171615	171615	U	0	unclassified
20.65	44659	196	R	1	root
13.49	29174	570	R1	131567	cellular organisms
12.84	27780	0	D	2759	Eukaryota
12.84	27780	116	D1	33154	Opisthokonta
12.79	27662	43	K	33208	Metazoa
12.77	27619	372	K1	6072	Eumetazoa
12.6	27246	495	K2	33213	Bilateria
12.37	26746	10314	K3	33317	Protostomia
3.97	8584	0	K4	2697495	Spiralia
3.97	8584	1422	K5	1206795	Lophotrochozoa
3.31	7160	1503	P	6447	Mollusca
2.61	5643	0	C	6605	Cephalopoda
2.61	5643	0	C1	6606	Coleoidea
2.61	5643	0	C2	215451	Octopodiformes
2.61	5643	0	O	6638	Octopoda
2.61	5643	0	O1	6646	Incirrata
2.61	5643	0	F	6647	Octopodidae
2.61	5643	5114	G	6643	Octopus
0.21	452	452	S	2607531	Octopus sinensis
0.04	77	77	S	37653	Octopus bimaculoides
0	7	0	C	6448	Gastropoda
0	5	0	C1	216305	Heterobranchia
0	5	1	C2	216307	Euthyneura
0	2	0	C3	6496	Euopisthobranchia
0	2	0	O	6497	Aplysiida
0	2	0	O1	216318	Aplysioidea
0	2	0	F	6498	Aplysiidae
0	2	0	G	6499	Aplysia
0	2	2	S	6500	Aplysia californica
0	2	0	C3	977775	Panpulmonata
0	2	0	C4	977779	Hygrophila
0	2	0	C5	216441	Lymnaeoidea
0	2	0	F	6524	Planorbidae
0	2	0	G	6525	Biomphalaria
0	2	2	S	6526	Biomphalaria glabrata
0	2	0	C1	69555	Caenogastropoda
0	2	0	O	75116	Architaenioglossa
0	2	0	O1	6475	Ampullarioidea
0	2	0	F	54973	Ampullariidae
0	2	0	G	72702	Pomacea
0	2	2	S	400727	Pomacea canaliculata
0	7	0	C	6544	Bivalvia
0	7	0	C1	2785011	Autobranchia
0	7	0	C2	6545	Pteriomorphia
0	5	0	O	106218	Pectinida
0	5	0	O1	106219	Pectinoidea
0	5	1	F	6566	Pectinidae
0	3	0	G	186466	Mizuhopecten
0	3	3	S	6573	Mizuhopecten yessoensis
0	1	0	G	6578	Pecten
0	1	1	S	6579	Pecten maximus
0	2	0	O	6562	Ostreida
0	2	0	O1	98302	Ostreoidea
0	2	0	F	6563	Ostreidae
0	2	0	G	6564	Crassostrea
0	2	2	S	6565	Crassostrea virginica
0	2	0	P	6340	Annelida
0	2	0	C	42113	Clitellata
0	2	0	C1	55824	Hirudinea
0	2	0	O	2218736	Hirudinida
0	2	0	O1	2218738	Glossiphoniiformes
0	2	0	F	6407	Glossiphoniidae
0	2	0	G	6411	Helobdella
0	2	2	S	6412	Helobdella robusta
3.63	7848	84	K4	1206794	Ecdysozoa
3.59	7764	0	K5	88770	Panarthropoda
3.59	7764	876	P	6656	Arthropoda
1.6	3452	1	P1	6843	Chelicerata
1.6	3451	9	C	6854	Arachnida
1.57	3400	0	O	6893	Araneae
1.57	3400	0	O1	6905	Araneomorphae
1.57	3400	11	O2	74971	Entelegynae
1.56	3366	0	O3	74974	Orbiculariae
1.56	3366	0	O4	74975	Araneoidea
1.56	3366	0	F	34643	Theridiidae
1.56	3366	0	G	449632	Parasteatoda
1.56	3366	3366	S	114398	Parasteatoda tepidariorum
0.01	23	0	O3	175332	Eresoidea
0.01	23	0	F	175333	Eresidae
0.01	23	0	G	175340	Stegodyphus
0.01	23	23	S	202533	Stegodyphus dumicola
0.02	35	0	C1	6933	Acari
0.02	35	0	C2	6934	Parasitiformes
0.02	33	0	O	6935	Ixodida
0.02	33	0	O1	297308	Ixodoidea
0.02	33	1	F	6939	Ixodidae
0.01	30	2	F1	426437	Rhipicephalinae
0.01	25	8	G	34630	Rhipicephalus
0.01	11	0	G1	426455	Rhipicephalus
0.01	11	0	G2	578835	Rhipicephalus sanguineus group
0.01	11	11	S	34632	Rhipicephalus sanguineus
0	6	0	G1	6940	Boophilus
0	6	6	S	6941	Rhipicephalus microplus
0	3	0	G	34619	Dermacentor
0	3	3	S	543639	Dermacentor silvarum
0	2	0	F1	426442	Ixodinae
0	2	0	G	6944	Ixodes
0	2	2	S	6945	Ixodes scapularis
0	2	0	O	34634	Mesostigmata
0	2	0	O1	281668	Monogynaspida
0	2	0	O2	1723665	Gamasina
0	2	0	O3	1253825	Phytoseioidea
0	2	0	F	34636	Phytoseiidae
0	2	0	F1	425253	Typhlodrominae
0	2	0	G	1933192	Galendromus
0	2	2	S	34638	Galendromus occidentalis
0	7	0	O	6855	Scorpiones
0	7	0	O1	259437	Buthida
0	7	0	O2	70336	Buthoidea
0	7	0	F	6856	Buthidae
0	7	0	G	6875	Centruroides
0	7	7	S	218467	Centruroides sculpturatus
1.59	3436	0	P1	197563	Mandibulata
1.59	3436	386	P2	197562	Pancrustacea
1.4	3033	17	P3	6960	Hexapoda
1.39	3016	0	C	50557	Insecta
1.39	3016	0	C1	85512	Dicondylia
1.39	3016	0	C2	7496	Pterygota
1.39	3016	440	C3	33340	Neoptera
1.16	2504	706	C4	33392	Holometabola
0.61	1326	4	O	7399	Hymenoptera
0.61	1321	26	O1	7400	Apocrita
0.59	1285	20	O2	7434	Aculeata
0.58	1247	0	O3	2153479	Formicoidea
0.58	1247	8	F	36668	Formicidae
0.57	1230	0	F1	43085	Ponerinae
0.57	1230	0	F2	141711	Ponerini
0.57	1226	0	G	604375	Harpegnathos
0.57	1226	1226	S	610380	Harpegnathos saltator
0	2	0	G	43086	Odontomachus
0	2	2	S	486640	Odontomachus brunneus
0	2	0	G	369122	Dinoponera
0	2	2	S	609295	Dinoponera quadriceps
0	5	1	F1	34695	Myrmicinae
0	3	0	F2	143999	Attini
0	2	2	G	12956	Atta
0	1	0	G	34717	Trachymyrmex
0	1	1	S	471704	Trachymyrmex cornetzi
0	1	0	F2	144001	Blepharidattini
0	1	0	G	64792	Wasmannia
0	1	1	S	64793	Wasmannia auropunctata
0	3	0	F1	40138	Pseudomyrmecinae
0	3	0	G	56621	Pseudomyrmex
0	3	3	S	219809	Pseudomyrmex gracilis
0	1	0	F1	7479	Formicinae
0	1	0	F2	72772	Lasiini
0	1	0	G	710235	Nylanderia
0	1	1	S	613905	Nylanderia fulva
0.01	16	7	O3	34735	Apoidea
0	6	0	F	124286	Megachilidae
0	6	0	F1	156330	Megachilinae
0	5	0	F2	156331	Megachilini
0	5	0	G	132116	Megachile
0	5	5	S	143995	Megachile rotundata
0	1	0	F2	156332	Osmiini
0	1	0	G	124287	Osmia
0	1	0	S	1437190	Osmia bicornis
0	1	1	S1	1437191	Osmia bicornis bicornis
0	2	0	F	7458	Apidae
0	2	0	F1	70987	Apinae
0	1	0	F2	83310	Euglossini
0	1	0	G	28644	Eufriesea
0	1	1	S	516756	Eufriesea mexicana
0	1	0	F2	83311	Bombini
0	1	0	G	28641	Bombus
0	1	1	G1	144703	Pyrobombus
0	1	0	F	77572	Halictidae
0	1	0	F1	156312	Nomiinae
0	1	0	G	178049	Nomia
0	1	0	G1	2448183	Acunomia
0	1	1	S	2448451	Nomia melanderi
0	2	0	O3	34725	Vespoidea
0	2	0	F	7438	Vespidae
0	2	0	F1	7455	Polistinae
0	2	0	F2	76984	Polistini
0	2	0	G	7456	Polistes
0	2	2	S	91411	Polistes canadensis
0	10	1	O2	1955251	Parasitoida
0	4	0	O3	7422	Chalcidoidea
0	2	0	F	7489	Trichogrammatidae
0	2	0	G	7490	Trichogramma
0	2	2	S	7493	Trichogramma pretiosum
0	2	0	F	75187	Agaonidae
0	2	0	F1	75190	Agaoninae
0	2	0	G	84507	Ceratosolen
0	2	0	S	142686	Ceratosolen solmsi
0	2	2	S1	326594	Ceratosolen solmsi marchali
0	4	0	O3	40307	Cynipoidea
0	4	0	F	73401	Cynipidae
0	4	0	F1	1159319	Cynipinae
0	4	0	F2	75144	Cynipini
0	4	0	G	1159320	Belonocnema
0	4	4	S	1159321	Belonocnema treatae
0	1	0	O3	7401	Ichneumonoidea
0	1	0	F	7402	Braconidae
0	1	0	F1	68883	Opiinae
0	1	0	G	454922	Diachasma
0	1	1	S	454923	Diachasma alloeum
0	1	0	O1	85772	Tenthredinoidea
0	1	0	F	27532	Tenthredinidae
0	1	0	F1	112290	Allantinae
0	1	0	G	37343	Athalia
0	1	1	S	37344	Athalia rosae
0.17	359	45	O	7147	Diptera
0.14	304	10	O1	7203	Brachycera
0.14	294	0	O2	43733	Muscomorpha
0.14	294	0	O3	480118	Eremoneura
0.14	294	0	O4	480117	Cyclorrhapha
0.14	294	72	O5	43738	Schizophora
0.1	209	57	O6	43741	Acalyptratae
0.06	129	0	O7	43746	Ephydroidea
0.06	129	0	F	7214	Drosophilidae
0.06	129	6	F1	43845	Drosophilinae
0.06	122	0	F2	46877	Drosophilini
0.06	122	49	G	7215	Drosophila
0.02	48	16	G1	32341	Sophophora
0.01	21	3	G2	32355	obscura group
0.01	14	4	G3	32358	pseudoobscura subgroup
0	7	7	S	7237	Drosophila pseudoobscura
0	3	3	S	7234	Drosophila persimilis
0	4	1	G3	32357	obscura subgroup
0	1	1	S	7241	Drosophila subobscura
0	1	1	S	7266	Drosophila guanche
0	1	1	S	7282	Drosophila obscura
0	10	2	G2	32346	melanogaster group
0	4	1	G3	32353	suzukii subgroup
0	2	2	S	125945	Drosophila biarmipes
0	1	1	S	1486046	Drosophila subpulchrella
0	2	0	G3	32351	melanogaster subgroup
0	1	1	S	7226	Drosophila mauritiana
0	1	1	S	7227	Drosophila melanogaster
0	1	0	G3	32348	elegans subgroup
0	1	1	S	30023	Drosophila elegans
0	1	0	G3	32350	ficusphila subgroup
0	1	1	S	30025	Drosophila ficusphila
0	1	0	G2	32365	willistoni group
0	1	0	G3	32367	willistoni subgroup
0	1	1	S	7260	Drosophila willistoni
0.01	24	6	G1	32281	Drosophila
0.01	11	1	G2	32321	repleta group
0	10	0	G3	32324	mulleri subgroup
0	10	2	G4	198037	mojavensis species complex
0	6	6	S	7230	Drosophila mojavensis
0	2	2	S	7232	Drosophila navojoa
0	5	1	G2	32335	virilis group
0	2	2	S	7244	Drosophila virilis
0	2	2	S	47314	Drosophila novamexicana
0	2	0	G2	32304	immigrans group
0	2	0	G3	32307	nasuta subgroup
0	2	2	S	7291	Drosophila albomicans
0	1	0	G1	32280	Dorsilopha
0	1	1	S	30019	Drosophila busckii
0	1	0	F2	1861795	Colocasiomyini
0	1	0	G	7354	Scaptodrosophila
0	1	0	G1	32386	victoria group
0	1	1	S	7225	Scaptodrosophila lebanonensis
0.01	18	0	O7	43752	Tephritoidea
0.01	18	1	F	7211	Tephritidae
0	9	0	F1	164860	Dacinae
0	9	0	F2	43871	Dacini
0	7	0	G	27456	Bactrocera
0	4	0	G1	69624	Daculus
0	4	4	S	104688	Bactrocera oleae
0	3	0	G1	47832	Bactrocera
0	2	2	S	174628	Bactrocera latifrons
0	1	0	G2	98805	Bactrocera dorsalis complex
0	1	1	S	27457	Bactrocera dorsalis
0	2	0	G	47833	Zeugodacus
0	2	0	G1	1987911	Zeugodacus
0	2	2	S	28588	Zeugodacus cucurbitae
0	8	0	F1	43867	Trypetinae
0	8	0	F2	43901	Carpomyini
0	8	0	F3	164882	Carpomyina
0	8	4	G	28609	Rhagoletis
0	4	4	S	28612	Rhagoletis zephyria
0	5	0	O7	43745	Diopsoidea
0	5	0	F	139644	Diopsidae
0	5	0	G	139679	Teleopsis
0	5	5	S	139649	Teleopsis dalmanni
0.01	13	3	O6	43742	Calyptratae
0	8	0	O7	43754	Muscoidea
0	8	0	F	7366	Muscidae
0	8	0	F1	43910	Muscinae
0	5	0	F2	43911	Stomoxyini
0	5	0	G	35569	Stomoxys
0	5	5	S	35570	Stomoxys calcitrans
0	3	0	F2	57894	Muscini
0	3	0	G	7369	Musca
0	3	0	G1	44052	Musca
0	3	3	S	7370	Musca domestica
0	2	0	O7	43755	Oestroidea
0	2	0	F	7371	Calliphoridae
0	2	0	F1	43914	Luciliinae
0	2	0	G	7374	Lucilia
0	1	1	S	7375	Lucilia cuprina
0	1	1	S	13632	Lucilia sericata
0	10	0	O1	7148	Nematocera
0	10	0	O2	43786	Culicomorpha
0	10	0	O3	41827	Culicoidea
0	10	0	F	7157	Culicidae
0	6	0	F1	43816	Anophelinae
0	6	0	G	7164	Anopheles
0	6	0	G1	44534	Cellia
0	4	0	G2	44537	Pyretophorus
0	4	0	G3	44542	gambiae species complex
0	4	0	S	7165	Anopheles gambiae
0	4	4	S1	180454	Anopheles gambiae str. PEST
0	2	0	G2	44535	Neocellia
0	2	2	S	30069	Anopheles stephensi
0	4	0	F1	43817	Culicinae
0	4	0	F2	1056966	Aedini
0	4	0	G	7158	Aedes
0	4	2	G1	53541	Stegomyia
0	2	2	S	7160	Aedes albopictus
0.03	57	0	C5	85604	Amphiesmenoptera
0.03	57	0	O	7088	Lepidoptera
0.03	57	0	O1	41191	Glossata
0.03	57	0	O2	41196	Neolepidoptera
0.03	57	0	O3	41197	Heteroneura
0.03	57	6	O4	37567	Ditrysia
0.02	49	20	O5	104431	Obtectomera
0	9	0	O6	37573	Pyraloidea
0	8	0	F	268499	Crambidae
0	8	0	F1	40080	Pyraustinae
0	8	0	G	29056	Ostrinia
0	8	8	S	93504	Ostrinia furnacalis
0	1	0	F	7135	Pyralidae
0	1	0	F1	40082	Galleriinae
0	1	0	G	7136	Galleria
0	1	1	S	7137	Galleria mellonella
0	8	0	O6	37570	Noctuoidea
0	8	1	F	7100	Noctuidae
0	7	0	F1	95182	Amphipyrinae
0	7	0	G	7106	Spodoptera
0	7	7	S	69820	Spodoptera litura
0	6	0	O6	37569	Bombycoidea
0	6	0	F	7089	Bombycidae
0	6	0	F1	475327	Bombycinae
0	6	3	G	7090	Bombyx
0	2	2	S	7091	Bombyx mori
0	1	1	S	7092	Bombyx mandarina
0	6	0	O6	37572	Papilionoidea
0	6	0	F	33415	Nymphalidae
0	5	0	F1	42282	Satyrinae
0	5	0	F2	127320	Satyrini
0	3	0	F3	167180	Mycalesina
0	3	0	G	110367	Bicyclus
0	3	3	S	110368	Bicyclus anynana
0	2	0	F3	150883	Maniolina
0	2	0	G	111919	Maniola
0	2	0	G1	111885	Aphantopus
0	2	2	S	2795564	Maniola hyperantus
0	1	0	F1	127218	Danainae
0	1	0	F2	30248	Danaini
0	1	0	F3	344705	Danaina
0	1	0	G	13036	Danaus
0	1	0	G1	151542	Danaus
0	1	0	S	13037	Danaus plexippus
0	1	1	S1	278856	Danaus plexippus plexippus
0	2	0	O5	104430	Apoditrysia
0	2	0	O6	37568	Tortricoidea
0	2	0	F	7139	Tortricidae
0	2	0	F1	81687	Olethreutinae
0	2	0	F2	581387	Grapholitini
0	2	0	G	82599	Cydia
0	2	2	S	82600	Cydia pomonella
0.01	31	0	O	7041	Coleoptera
0.01	31	2	O1	41084	Polyphaga
0.01	25	3	O2	41088	Cucujiformia
0.01	17	2	O3	71528	Chrysomeloidea
0	10	1	F	27439	Chrysomelidae
0	8	0	F1	63707	Chrysomelinae
0	8	0	F2	63712	Doryphorini
0	8	0	G	7538	Leptinotarsa
0	8	8	S	7539	Leptinotarsa decemlineata
0	1	0	F1	63710	Galerucinae
0	1	0	F2	63711	Luperini
0	1	0	F3	226742	Diabroticina
0	1	0	F4	226749	Diabroticites
0	1	0	G	50385	Diabrotica
0	1	0	S	50389	Diabrotica virgifera
0	1	1	S1	50390	Diabrotica virgifera virgifera
0	5	0	F	34667	Cerambycidae
0	5	0	F1	79514	Lamiinae
0	5	0	F2	192383	Lamiini
0	5	0	G	157304	Anoplophora
0	5	5	S	217634	Anoplophora glabripennis
0	5	0	O3	71529	Curculionoidea
0	5	0	F	7042	Curculionidae
0	5	0	F1	39812	Dryophthorinae
0	5	0	G	7045	Sitophilus
0	5	5	S	7048	Sitophilus oryzae
0	4	0	O2	41087	Elateriformia
0	2	0	O3	71192	Buprestoidea
0	2	0	F	50527	Buprestidae
0	2	0	F1	261156	Agrilinae
0	2	0	G	195164	Agrilus
0	2	2	S	224129	Agrilus planipennis
0	2	0	O3	71193	Elateroidea
0	2	0	F	7049	Lampyridae
0	2	0	F1	433514	Lampyrinae
0	2	0	G	7053	Photinus
0	2	2	S	7054	Photinus pyralis
0.01	25	0	O	7509	Siphonaptera
0.01	25	0	O1	140693	Pulicomorpha
0.01	25	0	O2	129369	Pulicoidea
0.01	25	0	F	7511	Pulicidae
0.01	25	0	F1	476429	Archaeopsyllinae
0.01	25	0	G	7514	Ctenocephalides
0.01	25	25	S	7515	Ctenocephalides felis
0.03	69	1	C4	33342	Paraneoptera
0.02	37	0	O	30262	Thysanoptera
0.02	37	0	O1	38130	Terebrantia
0.02	37	0	O2	45049	Thripoidea
0.02	37	0	F	45053	Thripidae
0.02	37	10	F1	153976	Thripinae
0.01	19	0	G	45057	Thrips
0.01	19	19	S	161013	Thrips palmi
0	8	0	G	45059	Frankliniella
0	8	8	S	133901	Frankliniella occidentalis
0.01	29	5	O	7524	Hemiptera
0.01	13	1	O1	33373	Sternorrhyncha
0.01	12	0	O2	33380	Aphidomorpha
0.01	12	0	O3	33385	Aphidoidea
0.01	12	0	F	27482	Aphididae
0	7	0	F1	805116	Chaitophorinae
0	7	0	G	143949	Sipha
0	7	7	S	143950	Sipha flava
0	5	1	F1	133076	Aphidinae
0	4	0	F2	33387	Aphidini
0	3	0	G	345571	Melanaphis
0	3	3	S	742174	Melanaphis sacchari
0	1	0	G	80764	Aphis
0	1	0	G1	464929	Aphis
0	1	1	S	80765	Aphis gossypii
0	6	0	O1	1955247	Auchenorrhyncha
0	6	0	O2	33361	Fulgoromorpha
0	6	0	O3	36151	Fulgoroidea
0	6	0	F	33362	Delphacidae
0	6	0	F1	130551	Delphacinae
0	6	0	G	108930	Nilaparvata
0	6	6	S	108931	Nilaparvata lugens
0	5	0	O1	33343	Prosorrhyncha
0	5	0	O2	33345	Heteroptera
0	5	0	O3	33347	Euheteroptera
0	5	0	O4	33349	Neoheteroptera
0	5	0	O5	33351	Panheteroptera
0	3	0	O6	33357	Pentatomomorpha
0	3	0	O7	33358	Pentatomoidea
0	3	0	F	160513	Pentatomidae
0	3	0	F1	286710	Pentatominae
0	3	0	G	286705	Halyomorpha
0	3	3	S	286706	Halyomorpha halys
0	2	0	O6	33354	Cimicomorpha
0	2	0	O7	33355	Cimicoidea
0	2	0	F	30078	Cimicidae
0	2	0	G	30079	Cimex
0	2	2	S	79782	Cimex lectularius
0	2	0	C5	1930602	Psocodea
0	2	0	O	85819	Phthiraptera
0	2	0	O1	30005	Anoplura
0	2	0	F	121221	Pediculidae
0	2	0	G	121222	Pediculus
0	2	0	S	121225	Pediculus humanus
0	2	2	S1	121224	Pediculus humanus corporis
0	3	0	C4	33341	Polyneoptera
0	3	0	C5	6970	Dictyoptera
0	3	0	O	85823	Blattodea
0	3	0	O1	1049657	Blattoidea
0	3	0	O2	1912919	Termitoidae
0	2	0	F	46562	Kalotermitidae
0	2	0	F1	105801	Cryptotermitinae
0	2	0	G	60568	Cryptotermes
0	2	2	S	105785	Cryptotermes secundus
0	1	0	F	7501	Termopsidae
0	1	0	F1	127820	Termopsinae
0	1	0	F2	127821	Termopsini
0	1	0	G	7502	Zootermopsis
0	1	1	S	136037	Zootermopsis nevadensis
0.01	17	0	P3	6657	Crustacea
0.01	17	1	P4	2172821	Multicrustacea
0.01	14	0	C	6681	Malacostraca
0.01	14	0	C1	72041	Eumalacostraca
0.01	13	0	C2	6682	Eucarida
0.01	13	0	O	6683	Decapoda
0.01	13	0	O1	6684	Dendrobranchiata
0.01	13	0	O2	111520	Penaeoidea
0.01	13	0	F	6685	Penaeidae
0.01	13	3	G	133894	Penaeus
0	8	8	S	6687	Penaeus monodon
0	2	2	S	6689	Penaeus vannamei
0	1	0	C2	6820	Peracarida
0	1	0	O	6821	Amphipoda
0	1	0	O1	1732196	Senticaudata
0	1	0	O2	1732206	Talitrida
0	1	0	O3	199476	Talitroidea
0	1	0	F	199477	Hyalellidae
0	1	0	G	199487	Hyalella
0	1	1	S	294128	Hyalella azteca
0	2	0	C	72037	Hexanauplia
0	2	0	C1	6830	Copepoda
0	2	0	C2	116569	Neocopepoda
0	2	0	C3	116570	Gymnoplea
0	2	0	O	6833	Calanoida
0	2	0	F	88013	Temoridae
0	2	0	G	88014	Eurytemora
0	2	2	S	88015	Eurytemora affinis
0	5	0	K3	33511	Deuterostomia
0	2	0	P	7586	Echinodermata
0	1	0	P1	133550	Pelmatozoa
0	1	0	C	35069	Crinoidea
0	1	0	C1	35070	Articulata
0	1	0	O	7581	Comatulida
0	1	0	F	106121	Comatulidae
0	1	0	F1	1529449	Comatulinae
0	1	0	G	1529434	Anneissia
0	1	1	S	1529436	Anneissia japonica
0	1	1	P1	133551	Eleutherozoa
0	2	0	P	7711	Chordata
0	2	0	P1	7735	Cephalochordata
0	2	0	C	2682552	Leptocardii
0	2	0	O	2682553	Amphioxiformes
0	2	0	F	7736	Branchiostomidae
0	2	0	G	7737	Branchiostoma
0	2	2	S	7741	Branchiostoma belcheri
0	1	0	P	10219	Hemichordata
0	1	0	C	10220	Enteropneusta
0	1	0	F	10221	Harrimaniidae
0	1	0	G	10222	Saccoglossus
0	1	1	S	10224	Saccoglossus kowalevskii
0	1	0	P	6073	Cnidaria
0	1	0	C	6074	Hydrozoa
0	1	0	C1	37516	Hydroidolina
0	1	0	O	406427	Anthoathecata
0	1	0	O1	1612408	Aplanulata
0	1	0	F	6080	Hydridae
0	1	0	G	6083	Hydra
0	1	1	S	6087	Hydra vulgaris
0	2	0	K	4751	Fungi
0	2	0	K1	451864	Dikarya
0	2	0	P	4890	Ascomycota
0	2	0	P1	716545	saccharomyceta
0	1	0	P2	147537	Saccharomycotina
0	1	0	C	4891	Saccharomycetes
0	1	0	O	4892	Saccharomycetales
0	1	1	F	4893	Saccharomycetaceae
0	1	0	P2	147538	Pezizomycotina
0	1	0	P3	716546	leotiomyceta
0	1	0	P4	715989	sordariomyceta
0	1	0	C	147550	Sordariomycetes
0	1	0	C1	222544	Sordariomycetidae
0	1	0	O	5139	Sordariales
0	1	0	F	35718	Chaetomiaceae
0	1	0	G	1920207	Thermothelomyces
0	1	0	S	78579	Thermothelomyces thermophilus
0	1	1	S1	573729	Thermothelomyces thermophilus ATCC 42464
0.38	824	54	D	2	Bacteria
0.19	414	7	P	1224	Proteobacteria
0.18	395	9	C	1236	Gammaproteobacteria
0.11	234	7	O	91347	Enterobacterales
0.1	215	42	F	543	Enterobacteriaceae
0.05	117	84	G	570	Klebsiella
0.01	26	26	S	571	Klebsiella oxytoca
0	5	5	S	573	Klebsiella pneumoniae
0	1	1	S	244366	Klebsiella variicola
0	1	1	S	2153354	Klebsiella huaxiensis
0.01	29	26	G	544	Citrobacter
0	3	1	G1	1344959	Citrobacter freundii complex
0	1	0	S	546	Citrobacter freundii
0	1	1	S1	1333848	Citrobacter freundii CFNIH1
0	1	1	S	67827	Citrobacter werkmanii
0.01	20	1	G	579	Kluyvera
0.01	19	19	S	2774055	Kluyvera genomosp. 3
0	6	2	G	547	Enterobacter
0	4	2	G1	354276	Enterobacter cloacae complex
0	1	1	S	550	Enterobacter cloacae
0	1	1	S	158836	Enterobacter hormaechei
0	1	0	G	590	Salmonella
0	1	1	S	28901	Salmonella enterica
0.01	11	1	F	1903414	Morganellaceae
0	10	7	G	583	Proteus
0	2	0	G1	257482	unclassified Proteus
0	2	2	S	2490996	Proteus sp. GOKU
0	1	1	S	626774	Proteus cibarius
0	1	0	F	1903416	Budviciaceae
0	1	0	G	2172100	Limnobaculum
0	1	1	S	2172103	Limnobaculum parvum
0.07	149	0	O	72274	Pseudomonadales
0.07	146	1	F	468	Moraxellaceae
0.07	145	42	G	469	Acinetobacter
0.04	89	89	S	487316	Acinetobacter soli
0	7	7	S	106648	Acinetobacter bereziniae
0	2	0	S	202950	Acinetobacter baylyi
0	2	2	S1	62977	Acinetobacter baylyi ADP1
0	1	1	S	108980	Acinetobacter ursingii
0	1	0	G1	909768	Acinetobacter calcoaceticus/baumannii complex
0	1	1	S	470	Acinetobacter baumannii
0	1	0	G1	196816	unclassified Acinetobacter
0	1	1	S	2714110	Acinetobacter sp. Marseille-Q1620
0	1	1	S	134534	Acinetobacter gyllenbergii
0	1	1	S	29430	Acinetobacter haemolyticus
0	3	0	F	135621	Pseudomonadaceae
0	3	0	G	286	Pseudomonas
0	3	0	G1	136845	Pseudomonas putida group
0	3	3	S	303	Pseudomonas putida
0	3	0	O	135622	Alteromonadales
0	2	0	F	267894	Psychromonadaceae
0	2	0	G	67572	Psychromonas
0	2	0	G1	2614957	unclassified Psychromonas
0	2	2	S	314282	Psychromonas sp. CNPT3
0	1	0	F	267888	Pseudoalteromonadaceae
0	1	0	G	53246	Pseudoalteromonas
0	1	0	S	288	Pseudoalteromonas atlantica
0	1	1	S1	342610	Pseudoalteromonas atlantica T6c
0	5	0	C	28216	Betaproteobacteria
0	5	1	O	80840	Burkholderiales
0	2	0	F	119060	Burkholderiaceae
0	2	0	G	106589	Cupriavidus
0	1	1	S	82633	Cupriavidus pauculus
0	1	1	S	164546	Cupriavidus taiwanensis
0	1	0	F	506	Alcaligenaceae
0	1	1	G	222	Achromobacter
0	1	0	F	80864	Comamonadaceae
0	1	1	G	283	Comamonas
0	4	0	P1	68525	delta/epsilon subdivisions
0	4	0	C	28221	Deltaproteobacteria
0	3	0	O	29	Myxococcales
0	3	0	O1	80811	Cystobacterineae
0	3	0	F	31	Myxococcaceae
0	3	0	G	83461	Corallococcus
0	3	0	S	35	Corallococcus macrosporus
0	3	3	S1	1189310	Myxococcus macrosporus DSM 14697
0	1	0	O	213115	Desulfovibrionales
0	1	0	F	194924	Desulfovibrionaceae
0	1	1	G	872	Desulfovibrio
0	3	1	C	28211	Alphaproteobacteria
0	1	0	O	356	Rhizobiales
0	1	0	F	82115	Rhizobiaceae
0	1	0	F1	227290	Rhizobium/Agrobacterium group
0	1	0	G	357	Agrobacterium
0	1	0	G1	1183400	Agrobacterium tumefaciens complex
0	1	1	S	358	Agrobacterium tumefaciens
0	1	0	O	204457	Sphingomonadales
0	1	0	F	335929	Erythrobacteraceae
0	1	0	G	1041	Erythrobacter
0	1	1	S	39960	Erythrobacter litoralis
0.08	169	0	P	32066	Fusobacteria
0.08	169	0	C	203490	Fusobacteriia
0.08	169	0	O	203491	Fusobacteriales
0.08	169	0	F	203492	Fusobacteriaceae
0.08	169	57	G	848	Fusobacterium
0.05	104	104	S	856	Fusobacterium varium
0	8	4	S	861	Fusobacterium ulcerans
0	4	4	S1	469617	Fusobacterium ulcerans ATCC 49185
0.07	147	0	D1	1783272	Terrabacteria group
0.04	87	2	P	1239	Firmicutes
0.04	81	1	C	91061	Bacilli
0.04	77	0	O	186826	Lactobacillales
0.03	57	0	F	1300	Streptococcaceae
0.03	57	1	G	1357	Lactococcus
0.03	55	55	S	1363	Lactococcus garvieae
0	1	1	S	1358	Lactococcus lactis
0.01	20	1	F	81852	Enterococcaceae
0.01	19	1	G	1350	Enterococcus
0	9	9	S	2005703	Enterococcus wangshanyuanii
0	6	6	S	33945	Enterococcus avium
0	3	3	S	1351	Enterococcus faecalis
0	3	0	O	1385	Bacillales
0	1	0	F	90964	Staphylococcaceae
0	1	0	G	1279	Staphylococcus
0	1	1	S	1296	Staphylococcus sciuri
0	1	0	F	186817	Bacillaceae
0	1	0	G	400634	Lysinibacillus
0	1	0	G1	2636778	unclassified Lysinibacillus
0	1	1	S	2072025	Lysinibacillus sp. YS11
0	1	0	F	186822	Paenibacillaceae
0	1	0	G	44249	Paenibacillus
0	1	1	S	128574	Paenibacillus brasilensis
0	4	0	C	186801	Clostridia
0	3	1	O	186802	Clostridiales
0	1	1	F	186803	Lachnospiraceae
0	1	0	F	186804	Peptostreptococcaceae
0	1	0	G	1870884	Clostridioides
0	1	1	S	1496	Clostridioides difficile
0	1	0	O	68295	Thermoanaerobacterales
0	1	0	F	543371	Thermoanaerobacterales Family III. Incertae Sedis
0	1	0	G	44000	Caldicellulosiruptor
0	1	0	S	44001	Caldicellulosiruptor saccharolyticus
0	1	1	S1	351627	Caldicellulosiruptor saccharolyticus DSM 8903
0.03	59	0	P	201174	Actinobacteria
0.03	59	11	C	1760	Actinobacteria
0.01	27	0	O	85011	Streptomycetales
0.01	27	19	F	2062	Streptomycetaceae
0	7	2	G	1883	Streptomyces
0	2	1	G1	2593676	unclassified Streptomyces
0	1	1	S	355249	Streptomyces sp. Tu6071
0	1	1	S	42881	Streptomyces chromofuscus
0	1	1	S	1077946	Streptomyces hundungensis
0	1	1	S	285570	Streptomyces asterosporus
0	1	0	G	2063	Kitasatospora
0	1	0	G1	2633591	unclassified Kitasatospora
0	1	1	S	2742135	Kitasatospora sp. NA04385
0.01	20	0	O	85007	Corynebacteriales
0.01	12	0	F	1762	Mycobacteriaceae
0.01	11	0	G	1763	Mycobacterium
0.01	11	11	S	43348	Mycobacterium branderi
0	1	0	G	1866885	Mycolicibacterium
0	1	0	S	1800	Mycolicibacterium chubuense
0	1	1	S1	710421	Mycolicibacterium chubuense NBB4
0	8	0	F	1653	Corynebacteriaceae
0	8	2	G	1716	Corynebacterium
0	5	0	S	1727	Corynebacterium variabile
0	5	5	S1	858619	Corynebacterium variabile DSM 44702
0	1	1	S	43990	Corynebacterium segmentosum
0	1	0	O	85012	Streptosporangiales
0	1	0	F	83676	Nocardiopsaceae
0	1	0	G	2013	Nocardiopsis
0	1	0	S	53437	Nocardiopsis alba
0	1	1	S1	1205910	Nocardiopsis alba ATCC BAA-2165
0	1	0	P	1297	Deinococcus-Thermus
0	1	0	C	188787	Deinococci
0	1	0	O	118964	Deinococcales
0	1	0	F	183710	Deinococcaceae
0	1	0	G	1298	Deinococcus
0	1	1	S	1211322	Deinococcus metallilatus
0.02	39	0	D1	1783270	FCB group
0.02	39	0	D2	68336	Bacteroidetes/Chlorobi group
0.02	39	8	P	976	Bacteroidetes
0.01	21	0	C	117743	Flavobacteriia
0.01	21	1	O	200644	Flavobacteriales
0.01	17	0	F	2762318	Weeksellaceae
0	8	1	G	308865	Elizabethkingia
0	7	7	S	1117645	Elizabethkingia anophelis
0	5	2	G	59734	Empedobacter
0	3	3	S	343874	Empedobacter falsenii
0	4	1	F1	2782232	Chryseobacterium group
0	2	0	G	2782229	Epilithonimonas
0	2	2	S	2487072	Epilithonimonas vandammei
0	1	1	G	59732	Chryseobacterium
0	3	0	F	49546	Flavobacteriaceae
0	2	1	G	76831	Myroides
0	1	0	S	256	Myroides odoratus
0	1	1	S1	929704	Myroides odoratus DSM 2801
0	1	0	G	363408	Nonlabens
0	1	1	S	2496866	Nonlabens ponticola
0	7	0	C	117747	Sphingobacteriia
0	7	0	O	200666	Sphingobacteriales
0	7	0	F	84566	Sphingobacteriaceae
0	7	2	G	28453	Sphingobacterium
0	4	3	G1	2609468	unclassified Sphingobacterium
0	1	1	S	2003121	Sphingobacterium sp. G1-14
0	1	1	S	28454	Sphingobacterium multivorum
0	3	0	C	200643	Bacteroidia
0	3	2	O	171549	Bacteroidales
0	1	0	F	815	Bacteroidaceae
0	1	1	G	816	Bacteroides
0	1	0	D1	1783257	PVC group
0	1	0	P	74201	Verrucomicrobia
0	1	0	C	414999	Opitutae
0	1	0	O	415000	Opitutales
0	1	0	F	134623	Opitutaceae
0	1	0	G	1961799	Lacunisphaera
0	1	1	S	1838286	Lacunisphaera limnophila
7.07	15289	0	D	10239	Viruses
7.06	15259	0	D1	2731342	Monodnaviria
7.06	15259	0	K	2732092	Shotokuvirae
7.06	15259	0	P	2732415	Cossaviricota
7.06	15259	0	C	2732422	Quintoviricetes
7.06	15259	0	O	2732534	Piccovirales
7.06	15259	0	F	10780	Parvoviridae
7.06	15259	2	F1	40120	Densovirinae
7.05	15257	0	G	2733229	Scindoambidensovirus
7.05	15257	0	S	2745121	Orthopteran scindoambidensovirus 1
7.05	15257	15257	S1	185639	Acheta domestica densovirus
0.01	30	0	D1	2732004	Varidnaviria
0.01	30	0	K	2732005	Bamfordvirae
0.01	30	0	P	2732007	Nucleocytoviricota
0.01	30	0	C	2732523	Megaviricetes
0.01	30	0	O	2732555	Pimascovirales
0.01	30	0	F	10486	Iridoviridae
0.01	30	0	F1	2017757	Betairidovirinae
0.01	30	0	G	10487	Iridovirus
0.01	30	30	S	176652	Invertebrate iridescent virus 6

[truncated: 8 more sheets: Kraken2-S11, Kraken2-S12, Kraken2-S13, Kraken2-S14, Kraken2-S15, Kraken2-S16, Kraken2-S17, Kraken2-S18]
